# Supplementary material for: Genomic Insights Into the Lifestyles of Thaumarchaeota Inside Sponges
Source: Front Microbiol. 2021 Jan 11;11:622824. doi: 10.3389/fmicb.2020.622824 (PMC7848895; doi:10.3389/fmicb.2020.622824)
Supplement: Supplementary file 2 [file Data_Sheet_2.xlsx]

## Sheet: Table S1 General features
Supplementary Table S1	General genomic features of the analyzed Thaumarchaeota genomes. Sponge-associated Thaumarchaeota are highlighted in green, free-living ones in blue.
	Accession no. NCBI (PRJNA) or IMG	Origin/Source	Reference	GC% content	Sequenced Genome size (Mbp)	Contigs	Completeness % (46 COGs)	Contamination % (46 COGs)	Estimated genome size	CheckM completeness % (use of Crenarchaeota marker lineage)	Contamination	Strain heterogenity	Estimated Genome size CheckM	ORFs	RNAs	tRNAs (pseudo)
Cenarchaeum symbiosum A	PRJNA202	Pacific demosponge Axinella mexicana	Hallam et al. 2006	57.4	2.05	1	97.8	0	2.09611	86.26	4.76	0	2.51534	1886	42	40
Thaumarchaeon TS	this study	Red Sea demosponge Theonella swinhoei	this study	49.3	1.86	158	100	0	1.86	83.28	3.57	12.5	2.33346	1781	49	47 (3 pseudo)
Ca. Nitrosospongia ianthellae	PRJEB29556	Demosponge Ianthella basta / Orpheus Island, Australia (scuba depth)	Moeller et al. 2019	64.8	1.99668	131	97.5	0	2.04788	83.28	2.98	40	2.48653	1952	47	45
Ca. Cenporiarchaeum stylissum S13	PRJNA495396	Demosponge Stylissa flabelliformis (Great Barrier Reef)	Zhang et al. 2019	66.6	1.37007	181	91.3	0	1.50062	75.55	1.19	0	1.84248	1300	37	35 (1)
Ca. Nitrosopumilus sp. PfA	this study	Mediterranean demosponge Petrosia ficiformis	this study	50.1	1.79	108	100	0	1.79	86.56	8.93	1.92	2.30581	2331	41	39
Ca. Nitrosopumilus sp. cymbastellus	IMG_2626541593	Demosponge Cymbastella concentrica (7-10 m depth) Great Barrier Reef	Moitinho-Silva et al. 2017	38.4	2.16185	637	95.7	8.7	2.48489	86.22	7.73	0	2.75431	2608	47	44 (2)
Ca. Nitrosopumilus hexadellus B06	PRJNA495396	Demosponge Hexadella dedritifera / Scotland 50 m	Zhang et al. 2019	47.6	1.30615	77	95.7	2.2	1.39695	79.71	4.17	0	1.72908	1548	40	38 (2)
Ca. Nitrosopumilus detritiferus H13	PRJNA495396	Demosponge Hexadella cf dedritifera / Celtic / Irish Sea 830 m depth	Zhang et al. 2019	53	1.17637	92	93.5	2.2	1.28847	77.63	3.61	14.29	1.58927	1320	35	33
Ca. Nitrosopumilus sp. ESC	this study	Deep-Sea demosponge Hymedesmia (Stylopus) methanophila	this study	33.3	1.71	107	100	0	1.71	85.96	5.36	0	2.12159	2212	43	41 (1)
Ca. Nitrosopumilus sp. LS AOA	PRJNA287175	Deep-Sea glass sponge (hexactinelid) Lophophysema eversa	Tian et al. 2016	31.6	1.93	67	100	0	1.93	87.45	4.76	0	2.33402	2277	43	41 (2)
Ca. Nitrosopumilus sp. Nsub	PRJNA308059	Demosponge Suberites sp. / Thuwall cold Seep II deep Red Sea	Tian et al. 2017	31.4	1.38362	26	100	0	1.38362	85.66	4.17	0	1.6979	1735	42	40 (2)
Nitrosopumilus maritimus SCM1	PRJNA58903	Saltwater aquarium/seawater	Walker et al. 2010	34.2	1.65	1	100	0	1.65	87.45	4.46	0	1.98819	1997	42	40
Nitrosopumilus adriaticus NF5	PRJNA269341	Mediterranean Sea Adriatic surface water/ seawater	Bayer et al. 2016	33.4	1.8	1	100	0	1.8	87.45	4.17	0	2.16138	2281	41	39 (2)
Nitrosopumilus piranensis D3C	PRJNA269924	Mediterranean Sea Adriatic surface water/ seawater	Bayer et al. 2016	33.8	1.71	1	100	0	1.71	88.05	4.46	0	2.0457	2230	42	40 (2)
Nitrosopelagicus brevis CN25	PRJNA223412	Open ocean, North Eastern Pacific, 25m	Santoro et al. 2015	33	1.23	1	100	0	1.23	87.15	2.98	0	1.46133	1493	42	40
Nitrosomarinus catalina SPOT01	PRJNA341864	subsurface Pacific waters	Ahlgren et al. 2017	31.4	1.36008	1	100	0	1.36008	86.86	3.57	0	1.63294	1701	42	40
Nitrosopumilus sp. SJ	PRJNA66413	East Sea sediment	Park et al. 2012 (submission to NCBI)	34.2	1.65	15	97.8	2.2	1.72594	86.86	5.95	8.33	2.0393	2081	42	40 (3)
Nitrosopumilus koreensis AR1	PRJNA176129	Arctic Sea (Svalbard) sediment	Park et al. 2012a	34.2	1.64	1	97.8	0	1.67689	84.57	5.95	8.33	2.08598	2078	42	40 (2)
Nitrosopumilus sediminis AR2	PRJNA176130	Arctic Sea (Svalbard) sediment	Park et al. 2012b	33.6	1.69	1	97.8	0	1.72802	86.86	5.36	0	2.07362	2158	42	40 (2)
Nitrosoarchaeum limnia BG20	PRJNA50027	Pacific coastal/eastuarine sediment	Mosier et al. 2012	32.5	1.86	343	100	2.2	1.90184	88.94	9.52	40	2.34198	2321	43	41 (1)
Nitrosoarchaeum limnia SFB1	PRJNA52465	Pacific coastal/eastuarine sediment	Blainey et al. 2011	32.5	1.74	76	100	0	1.74	88.05	5.36	0	2.10424	2143	45	43
Nitrosoarchaeum koreensis MY1	PRJNA67913	Rizosphere / soil	Kim et al. 2011	32.7	1.61	1	100	0	1.61	88.05	5.36	0	1.94703	1964	43	41 (2)
Nitrosotenius chungbukensis MY2	PRJNA210247	soil	Jung et al. 2014	41.8	1.76	25	100	0	1.76	88.34	5.36	0	2.12099	2095	42	40 (2)

## Sheet: Table S2 Completeness
Supplementary Table S2	Completeness of analyzed genomes based on 46 single copy COGs. Sponge-associated genomes are highlighted green, free-living ones blue.
	COGs were chosen based on 53 essential single copy COGs present archaea based on Puigbo et al. 2009).
	Seven COGs were removed as they were absent in all Thaumarchaeota or in multiple copies in mire than half of the analyzed genomes.
	COGs present in single copy are highlighted green, absent COGs white and COGs in multiple copies red.
COG	Cenarchaeum symbiosum	Thaumarchaeon TS	Nitrosopumilus sp. PfA	Nitrosopumilus sp. ESC	Nitrosopumilus sp. LS AOA	Nitrosopumilus sp. Nsub	Ca. Cenporiarchaeum stylissum S13	Ca. Nitrosopumilus detritiferus H13	Ca. Nitrosopumilus hexadellus B06	Ca. Nitrosospongia ianthellae	Ca. Nitrosopumilus cymbastellus	Nitrosopumilus maritimus SCM1	Nitrosopumilus koreensis AR1	Nitrosopumilus sediminis AR2	Nitrosoarchaeum koreensis MY1	Nitrosoarchaeum limnia BG20	Nitrosopumilus sp. SJ	Nitrosoarchaeum limnia SFB1	Nitrosotenius chungbukensis MY2	Nitrosopelagicus brevis CN25	Nitrosopumilus piranensis D3C	Nitrosopumilus adriaticus NF5	Nitrosomarinus catalina SPOT01
COG0098	1	1	1	1	1	1	1	1	1	1	2	1	1	1	1	1	1	1	1	1	1	1	1
COG0085	1	1	1	1	1	1	1	2	1	1	1	1	1	1	1	1	1	1	1	1	1	1	1
COG0086	1	1	1	1	1	1	1	1	1	1	0	1	1	1	1	1	1	1	1	1	1	1	1
COG0090	1	1	1	1	1	1	1	1	1	1	1	1	1	1	1	1	1	1	1	1	1	1	1
COG0093	1	1	1	1	1	1	1	1	1	0	1	1	1	1	1	1	1	1	1	1	1	1	1
COG0052	1	1	1	1	1	1	1	1	1	1	1	1	1	1	1	1	1	1	1	1	1	1	1
COG0201	1	1	1	1	1	1	1	1	1	1	1	1	1	1	1	1	1	1	1	1	1	1	1
COG0197	1	1	1	1	1	1	1	1	1	1	1	1	1	1	1	1	1	1	1	1	1	1	1
COG0532	1	1	1	1	1	1	1	0	1	1	1	1	1	1	1	1	1	1	1	1	1	1	1
COG0088	1	1	1	1	1	1	1	1	1	1	1	1	1	1	1	1	1	1	1	1	1	1	1
COG0480	1	1	1	1	1	1	1	1	1	1	3	1	1	1	1	1	1	1	1	1	1	1	1
COG0051	1	1	1	1	1	1	0	1	1	1	1	1	1	1	1	1	1	1	1	1	1	1	1
COG0049	1	1	1	1	1	1	1	1	1	1	1	1	1	1	1	1	1	1	1	1	1	1	1
COG0087	1	1	1	1	1	1	1	1	1	1	1	1	1	1	1	1	1	1	1	1	1	1	1
COG0250	1	1	1	1	1	1	1	1	1	1	1	1	1	1	1	1	1	1	1	1	1	1	1
COG0092	1	1	1	1	1	1	1	1	1	1	1	1	1	1	1	1	1	1	1	1	1	1	1
COG0091	1	1	1	1	1	1	1	1	1	1	1	1	1	1	1	1	1	1	1	1	1	1	1
COG0096	1	1	1	1	1	1	1	1	1	1	1	1	1	1	1	1	1	1	1	1	1	1	1
COG0103	1	1	1	1	1	1	1	1	1	1	1	1	1	1	1	1	1	1	1	1	1	1	1
COG0081	1	1	1	1	1	1	0	1	1	1	1	1	1	1	1	1	1	1	1	1	1	1	1
COG0200	1	1	1	1	1	1	1	1	1	1	1	1	1	1	1	1	1	1	1	1	1	1	1
COG0099	1	1	1	1	1	1	1	1	1	1	1	1	1	1	1	1	1	1	1	1	1	1	1
COG0094	1	1	1	1	1	1	1	1	1	1	1	1	1	1	1	1	1	1	1	1	1	1	1
COG0080	1	1	1	1	1	1	1	1	1	1	2	1	1	1	1	1	1	1	1	1	1	1	1
COG0100	1	1	1	1	1	1	1	1	1	1	1	1	1	1	1	1	1	1	1	1	1	1	1
COG0130	1	1	1	1	1	1	1	1	1	1	1	1	1	1	1	1	1	1	1	1	1	1	1
COG0102	1	1	1	1	1	1	1	1	1	1	1	1	1	1	1	1	1	1	1	1	1	1	1
COG0097	1	1	1	1	1	1	1	1	1	1	1	1	1	1	1	1	1	1	1	1	1	1	1
COG0525	1	1	1	1	1	1	1	1	1	1	1	1	1	1	1	1	1	1	1	1	1	1	1
COG0185	1	1	1	1	1	1	1	1	1	1	1	1	1	1	1	1	1	1	1	1	1	1	1
COG0143	1	1	1	1	1	1	1	1	1	1	1	1	1	1	1	1	2	1	1	1	1	1	1
COG0048	1	1	1	1	1	1	1	1	1	1	0	1	1	1	1	1	1	1	1	1	1	1	1
COG0186	1	1	1	1	1	1	1	1	1	1	1	1	1	1	1	1	1	1	1	1	1	1	1
COG0016	1	1	1	1	1	1	1	1	1	1	1	1	1	1	1	1	1	1	1	1	1	1	1
COG0060	1	1	1	1	1	1	1	1	1	1	1	1	1	1	1	1	1	1	1	1	1	1	1
COG0018	1	1	1	1	1	1	1	1	1	1	1	1	1	1	1	1	1	1	1	1	1	1	1
COG0008	1	1	1	1	1	1	1	0	1	1	1	1	1	1	1	1	1	1	1	1	1	1	1
COG0256	1	1	1	1	1	1	1	1	1	1	1	1	1	1	1	1	1	1	1	1	1	1	1
COG0164	1	1	1	1	1	1	0	1	2	1	1	1	0	0	1	1	0	1	1	1	1	1	1
COG0495	1	1	1	1	1	1	1	1	1	1	2	1	1	1	1	1	1	1	1	1	1	1	1
COG0522	1	1	1	1	1	1	1	1	0	1	1	1	1	1	1	1	1	1	1	1	1	1	1
COG0024	1	1	1	1	1	1	1	1	1	1	1	1	1	1	1	1	1	1	1	1	1	1	1
COG0441	1	1	1	1	1	1	1	1	1	1	1	1	1	1	1	1	1	1	1	1	1	1	1
COG0124	1	1	1	1	1	1	1	0	0	1	1	1	1	1	1	1	1	1	1	1	1	1	1
COG0177	0	1	1	1	1	1	0	1	1	1	1	1	1	1	1	2	1	1	1	1	1	1	1
COG0180	1	1	1	1	1	1	1	1	1	1	1	1	1	1	1	1	1	1	1	1	1	1	1
Completeness %	97.8261	100	100	100	100	100	91.3043	93.4783	95.6522	97.8261	95.6522	100	97.8261	97.8261	100	100	97.8261	100	100	100	100	100	100
Contamination %	0	0	0	0	0	0	0	2.17391	2.17391	0	8.69565	0	0	0	0	2.17391	2.17391	0	0	0	0	0	0

## Sheet: Table S3 GTDB-tk
Supplementary Table S3	Classification results of all analyzed genomes obtained by GTDB-tk.
Genome	Classification	fastani_reference	fastani_reference_radius	fastani_taxonomy	fastani_ani	fastani_af	closest_placement_reference	closest_placement_taxonomy	closest_placement_ani	closest_placement_af	pplacer_taxonomy	classification_method	note	other_related_references(genome_id,species_name,radius,ANI,AF)	aa_percent	translation_table	red_value	warnings
Thaumarchaeon TS	d__Archaea;p__Crenarchaeota;c__Nitrososphaeria;o__Nitrososphaerales;f__Nitrosopumilaceae;g__Cenarchaeum;s__	N/A	N/A	N/A	N/A	N/A	GCA_000200715.1	d__Archaea;p__Crenarchaeota;c__Nitrososphaeria;o__Nitrososphaerales;f__Nitrosopumilaceae;g__Cenarchaeum;s__Cenarchaeum symbiosum	76.64	0.08	d__Archaea;p__Crenarchaeota;c__Nitrososphaeria;o__Nitrososphaerales;f__Nitrosopumilaceae;g__;s__	Placement	taxonomic novelty determined using RED	N/A	81.62	11	0.904058380848	N/A
Ca. Cenporiarchaeum stylissum S13	d__Archaea;p__Crenarchaeota;c__Nitrososphaeria;o__Nitrososphaerales;f__Nitrosopumilaceae;g__Cenarchaeum;s__	N/A	N/A	N/A	N/A	N/A	GCA_000200715.1	d__Archaea;p__Crenarchaeota;c__Nitrososphaeria;o__Nitrososphaerales;f__Nitrosopumilaceae;g__Cenarchaeum;s__Cenarchaeum symbiosum	76.84	0.15	d__Archaea;p__Crenarchaeota;c__Nitrososphaeria;o__Nitrososphaerales;f__Nitrosopumilaceae;g__;s__	Placement	taxonomic novelty determined using RED	N/A	73.3	11	0.916725264005	N/A
Ca. Nitrosospongia ianthellae	d__Archaea;p__Crenarchaeota;c__Nitrososphaeria;o__Nitrososphaerales;f__Nitrosopumilaceae;g__Cenarchaeum;s__	N/A	N/A	N/A	N/A	N/A	GCA_000200715.1	d__Archaea;p__Crenarchaeota;c__Nitrososphaeria;o__Nitrososphaerales;f__Nitrosopumilaceae;g__Cenarchaeum;s__Cenarchaeum symbiosum	77.13	0.12	d__Archaea;p__Crenarchaeota;c__Nitrososphaeria;o__Nitrososphaerales;f__Nitrosopumilaceae;g__;s__	Placement	taxonomic novelty determined using RED	N/A	82.22	11	0.904238497103	N/A
Cenarchaeum symbiosum A	d__Archaea;p__Crenarchaeota;c__Nitrososphaeria;o__Nitrososphaerales;f__Nitrosopumilaceae;g__Cenarchaeum;s__Cenarchaeum symbiosum	GCA_000200715.1	95.0	d__Archaea;p__Crenarchaeota;c__Nitrososphaeria;o__Nitrososphaerales;f__Nitrosopumilaceae;g__Cenarchaeum;s__Cenarchaeum symbiosum	100.0	1.0	GCA_000200715.1	d__Archaea;p__Crenarchaeota;c__Nitrososphaeria;o__Nitrososphaerales;f__Nitrosopumilaceae;g__Cenarchaeum;s__Cenarchaeum symbiosum	100.0	1.0	d__Archaea;p__Crenarchaeota;c__Nitrososphaeria;o__Nitrososphaerales;f__Nitrosopumilaceae;g__;s__	ANI/Placement	topological placement and ANI have congruent species assignments	N/A	85.91	11	N/A	N/A
Nitrosoarchaeum koreensis MY1	d__Archaea;p__Crenarchaeota;c__Nitrososphaeria;o__Nitrososphaerales;f__Nitrosopumilaceae;g__Nitrosoarchaeum;s__Nitrosoarchaeum koreensis	GCF_000220175.1	95.0	d__Archaea;p__Crenarchaeota;c__Nitrososphaeria;o__Nitrososphaerales;f__Nitrosopumilaceae;g__Nitrosoarchaeum;s__Nitrosoarchaeum koreensis	100.0	1.0	GCF_000220175.1	d__Archaea;p__Crenarchaeota;c__Nitrososphaeria;o__Nitrososphaerales;f__Nitrosopumilaceae;g__Nitrosoarchaeum;s__Nitrosoarchaeum koreensis	100.0	1.0	d__Archaea;p__Crenarchaeota;c__Nitrososphaeria;o__Nitrososphaerales;f__Nitrosopumilaceae;g__Nitrosoarchaeum;s__	ANI/Placement	topological placement and ANI have congruent species assignments	GCA_000204585.1, s__Nitrosoarchaeum limnia, 95.0, 82.68, 0.74; GCA_002737445.1, s__Nitrosoarchaeum sp002737445, 95.0, 81.7, 0.8	87.65	11	N/A	N/A
Nitrosoarchaeum limnia BG20	d__Archaea;p__Crenarchaeota;c__Nitrososphaeria;o__Nitrososphaerales;f__Nitrosopumilaceae;g__Nitrosoarchaeum;s__Nitrosoarchaeum limnia	GCA_000204585.1	95.0	d__Archaea;p__Crenarchaeota;c__Nitrososphaeria;o__Nitrososphaerales;f__Nitrosopumilaceae;g__Nitrosoarchaeum;s__Nitrosoarchaeum limnia	96.24	0.84	GCA_000204585.1	d__Archaea;p__Crenarchaeota;c__Nitrososphaeria;o__Nitrososphaerales;f__Nitrosopumilaceae;g__Nitrosoarchaeum;s__Nitrosoarchaeum limnia	96.24	0.84	d__Archaea;p__Crenarchaeota;c__Nitrososphaeria;o__Nitrososphaerales;f__Nitrosopumilaceae;g__Nitrosoarchaeum;s__	ANI/Placement	topological placement and ANI have congruent species assignments	GCF_000220175.1, s__Nitrosoarchaeum koreensis, 95.0, 82.8, 0.67; GCA_002737445.1, s__Nitrosoarchaeum sp002737445, 95.0, 81.53, 0.68	80.64	11	N/A	N/A
Nitrosoarchaeum limnia SFB1	d__Archaea;p__Crenarchaeota;c__Nitrososphaeria;o__Nitrososphaerales;f__Nitrosopumilaceae;g__Nitrosoarchaeum;s__Nitrosoarchaeum limnia	GCA_000204585.1	95.0	d__Archaea;p__Crenarchaeota;c__Nitrososphaeria;o__Nitrososphaerales;f__Nitrosopumilaceae;g__Nitrosoarchaeum;s__Nitrosoarchaeum limnia	100.0	1.0	GCA_000204585.1	d__Archaea;p__Crenarchaeota;c__Nitrososphaeria;o__Nitrososphaerales;f__Nitrosopumilaceae;g__Nitrosoarchaeum;s__Nitrosoarchaeum limnia	100.0	1.0	d__Archaea;p__Crenarchaeota;c__Nitrososphaeria;o__Nitrososphaerales;f__Nitrosopumilaceae;g__Nitrosoarchaeum;s__	ANI/Placement	topological placement and ANI have congruent species assignments	GCF_000220175.1, s__Nitrosoarchaeum koreensis, 95.0, 82.78, 0.7; GCA_002737445.1, s__Nitrosoarchaeum sp002737445, 95.0, 81.58, 0.76	86.38	11	N/A	N/A
Nitrosopelagicus brevis CN25	d__Archaea;p__Crenarchaeota;c__Nitrososphaeria;o__Nitrososphaerales;f__Nitrosopumilaceae;g__Nitrosopelagicus;s__Nitrosopelagicus brevis	GCF_000812185.1	95.0	d__Archaea;p__Crenarchaeota;c__Nitrososphaeria;o__Nitrososphaerales;f__Nitrosopumilaceae;g__Nitrosopelagicus;s__Nitrosopelagicus brevis	100.0	1.0	GCF_000812185.1	d__Archaea;p__Crenarchaeota;c__Nitrososphaeria;o__Nitrososphaerales;f__Nitrosopumilaceae;g__Nitrosopelagicus;s__Nitrosopelagicus brevis	100.0	1.0	d__Archaea;p__Crenarchaeota;c__Nitrososphaeria;o__Nitrososphaerales;f__Nitrosopumilaceae;g__Nitrosopelagicus;s__	ANI/Placement	topological placement and ANI have congruent species assignments	GCA_001510295.1, s__Nitrosopelagicus sp001510295, 95.0, 86.48, 0.96; GCA_001627235.1, s__Nitrosopelagicus sp001627235, 95.0, 85.06, 0.92; GCA_002698885.1, s__Nitrosopelagicus sp002698885, 95.0, 78.3, 0.43; GCA_000402075.1, s__Nitrosopelagicus sp000402075, 95.0, 77.0, 0.18	88.8	11	N/A	N/A
Nitrosopumilus sp. ESC	d__Archaea;p__Crenarchaeota;c__Nitrososphaeria;o__Nitrososphaerales;f__Nitrosopumilaceae;g__Nitrosopumilus;s__	N/A	N/A	N/A	N/A	N/A	GCA_000484975.1	d__Archaea;p__Crenarchaeota;c__Nitrososphaeria;o__Nitrososphaerales;f__Nitrosopumilaceae;g__Nitrosopumilus;s__Nitrosopumilus sp000484975	87.82	0.82	d__Archaea;p__Crenarchaeota;c__Nitrososphaeria;o__Nitrososphaerales;f__Nitrosopumilaceae;g__Nitrosopumilus;s__	Placement	taxonomic classification fully defined by topology	GCA_001510275.1, s__Nitrosopumilus sp001510275, 95.0, 87.29, 0.86; GCA_001543015.1, s__Nitrosopumilus sp001543015, 95.0, 82.58, 0.64; GCA_002317795.1, s__Nitrosopumilus sp002317795, 95.0, 82.38, 0.65; GCF_000242875.2, s__Nitrosopumilus salaria, 95.0, 82.07, 0.6; GCF_000956175.1, s__Nitrosopumilus adriaticus, 95.0, 81.67, 0.62; GCA_000746765.1, s__Nitrosopumilus sp000746765, 95.0, 81.48, 0.65; GCF…	87.33	11	0.970338219922	N/A
Ca. Nitrosopumilus cymbastellus	d__Archaea;p__Crenarchaeota;c__Nitrososphaeria;o__Nitrososphaerales;f__Nitrosopumilaceae;g__Nitrosopumilus;s__	N/A	N/A	N/A	N/A	N/A	GCA_002506665.1	d__Archaea;p__Crenarchaeota;c__Nitrososphaeria;o__Nitrososphaerales;f__Nitrosopumilaceae;g__Nitrosopumilus;s__Nitrosopumilus sp002506665	78.43	0.35	d__Archaea;p__Crenarchaeota;c__Nitrososphaeria;o__Nitrososphaerales;f__Nitrosopumilaceae;g__Nitrosopumilus;s__	Placement	taxonomic classification fully defined by topology	GCF_000299395.1, s__Nitrosopumilus sediminis, 95.0, 80.77, 0.56; GCF_000242875.2, s__Nitrosopumilus salaria, 95.0, 79.99, 0.42; GCA_002788515.1, s__Nitrosopumilus sp002788515, 95.0, 79.82, 0.49; GCF_000956175.1, s__Nitrosopumilus adriaticus, 95.0, 79.58, 0.49; GCA_001510275.1, s__Nitrosopumilus sp001510275, 95.0, 79.51, 0.52; GCF_003175215.1, s__Nitrosopumilus sp003175215, 95.0, 79.41, 0.48; GCA_…	84.5	11	0.96872296164	N/A
Ca. Nitrosopumilus sp. PfA	d__Archaea;p__Crenarchaeota;c__Nitrososphaeria;o__Nitrososphaerales;f__Nitrosopumilaceae;g__Nitrosopumilus;s__	N/A	N/A	N/A	N/A	N/A	N/A	N/A	N/A	N/A	d__Archaea;p__Crenarchaeota;c__Nitrososphaeria;o__Nitrososphaerales;f__Nitrosopumilaceae;g__Nitrosopumilus;s__	Placement	taxonomic classification fully defined by topology	GCA_000746765.1, s__Nitrosopumilus sp000746765, 95.0, 87.81, 0.75; GCA_000746785.1, s__Nitrosopumilus sp000746785, 95.0, 87.31, 0.68; GCA_000018465.1, s__Nitrosopumilus maritimus, 95.0, 87.08, 0.7; GCA_000746685.1, s__Nitrosopumilus sp000746685, 95.0, 86.93, 0.64; GCA_000875775.1, s__Nitrosopumilus piranensis, 95.0, 86.8, 0.71; GCA_000299365.1, s__Nitrosopumilus koreensis, 95.0, 86.43, 0.69; GCA_…	88.1	11	0.979831586376	N/A
Ca. Nitrosopumilus detritiferus H13	d__Archaea;p__Crenarchaeota;c__Nitrososphaeria;o__Nitrososphaerales;f__Nitrosopumilaceae;g__Nitrosopumilus;s__	N/A	N/A	N/A	N/A	N/A	N/A	N/A	N/A	N/A	d__Archaea;p__Crenarchaeota;c__Nitrososphaeria;o__Nitrososphaerales;f__Nitrosopumilaceae;g__;s__	Placement	taxonomic novelty determined using RED	N/A	76.6	11	0.928874014053	N/A
Ca. Nitrosopumilus hexadellus B06	d__Archaea;p__Crenarchaeota;c__Nitrososphaeria;o__Nitrososphaerales;f__Nitrosopumilaceae;g__Nitrosopumilus;s__	N/A	N/A	N/A	N/A	N/A	N/A	N/A	N/A	N/A	d__Archaea;p__Crenarchaeota;c__Nitrososphaeria;o__Nitrososphaerales;f__Nitrosopumilaceae;g__;s__	Placement	taxonomic novelty determined using RED	N/A	80.95	11	0.92782773034	N/A
Nitrosopumilus adriaticus NF5	d__Archaea;p__Crenarchaeota;c__Nitrososphaeria;o__Nitrososphaerales;f__Nitrosopumilaceae;g__Nitrosopumilus;s__Nitrosopumilus adriaticus	GCF_000956175.1	95.0	d__Archaea;p__Crenarchaeota;c__Nitrososphaeria;o__Nitrososphaerales;f__Nitrosopumilaceae;g__Nitrosopumilus;s__Nitrosopumilus adriaticus	100.0	1.0	GCF_000956175.1	d__Archaea;p__Crenarchaeota;c__Nitrososphaeria;o__Nitrososphaerales;f__Nitrosopumilaceae;g__Nitrosopumilus;s__Nitrosopumilus adriaticus	100.0	1.0	d__Archaea;p__Crenarchaeota;c__Nitrososphaeria;o__Nitrososphaerales;f__Nitrosopumilaceae;g__Nitrosopumilus;s__	ANI/Placement	topological placement and ANI have congruent species assignments	GCF_003175215.1, s__Nitrosopumilus sp003175215, 95.0, 83.9, 0.76; GCA_001510275.1, s__Nitrosopumilus sp001510275, 95.0, 81.96, 0.8; GCF_000299395.1, s__Nitrosopumilus sediminis, 95.0, 81.79, 0.65; GCF_000242875.2, s__Nitrosopumilus salaria, 95.0, 81.75, 0.65; GCA_000746765.1, s__Nitrosopumilus sp000746765, 95.0, 81.24, 0.67; GCA_000875775.1, s__Nitrosopumilus piranensis, 95.0, 81.18, 0.62; GCA_00…	88.35	11	N/A	N/A
Nitrosomarinus catalina SPOT01	d__Archaea;p__Crenarchaeota;c__Nitrososphaeria;o__Nitrososphaerales;f__Nitrosopumilaceae;g__Nitrosopumilus;s__Nitrosopumilus catalina	GCF_002156965.1	95.0	d__Archaea;p__Crenarchaeota;c__Nitrososphaeria;o__Nitrososphaerales;f__Nitrosopumilaceae;g__Nitrosopumilus;s__Nitrosopumilus catalina	100.0	1.0	GCF_002156965.1	d__Archaea;p__Crenarchaeota;c__Nitrososphaeria;o__Nitrososphaerales;f__Nitrosopumilaceae;g__Nitrosopumilus;s__Nitrosopumilus catalina	100.0	1.0	d__Archaea;p__Crenarchaeota;c__Nitrososphaeria;o__Nitrososphaerales;f__Nitrosopumilaceae;g__Nitrosopumilus;s__	ANI/Placement	topological placement and ANI have congruent species assignments	GCA_002690535.1, s__Nitrosopumilus sp002690535, 95.0, 93.96, 0.93; GCF_001541925.1, s__Nitrosopumilus sp001541925, 95.0, 89.76, 0.86; GCA_002737455.1, s__Nitrosopumilus sp002737455, 95.0, 85.15, 0.94; GCA_001437625.1, s__Nitrosopumilus sp001437625, 95.0, 84.64, 0.9; GCA_001543015.1, s__Nitrosopumilus sp001543015, 95.0, 80.62, 0.65; GCF_000299395.1, s__Nitrosopumilus sediminis, 95.0, 80.57, 0.67; …	87.7	11	N/A	N/A
Nitrosopumilus koreensis AR1	d__Archaea;p__Crenarchaeota;c__Nitrososphaeria;o__Nitrososphaerales;f__Nitrosopumilaceae;g__Nitrosopumilus;s__Nitrosopumilus koreensis	GCA_000299365.1	95.0	d__Archaea;p__Crenarchaeota;c__Nitrososphaeria;o__Nitrososphaerales;f__Nitrosopumilaceae;g__Nitrosopumilus;s__Nitrosopumilus koreensis	100.0	1.0	GCA_000299365.1	d__Archaea;p__Crenarchaeota;c__Nitrososphaeria;o__Nitrososphaerales;f__Nitrosopumilaceae;g__Nitrosopumilus;s__Nitrosopumilus koreensis	100.0	1.0	d__Archaea;p__Crenarchaeota;c__Nitrososphaeria;o__Nitrososphaerales;f__Nitrosopumilaceae;g__Nitrosopumilus;s__	ANI/Placement	topological placement and ANI have congruent species assignments	GCA_000746765.1, s__Nitrosopumilus sp000746765, 95.0, 86.47, 0.79; GCA_000875775.1, s__Nitrosopumilus piranensis, 95.0, 86.16, 0.74; GCA_000746785.1, s__Nitrosopumilus sp000746785, 95.0, 85.61, 0.72; GCA_000018465.1, s__Nitrosopumilus maritimus, 95.0, 85.54, 0.72; GCA_000746685.1, s__Nitrosopumilus sp000746685, 95.0, 85.32, 0.67; GCA_001510275.1, s__Nitrosopumilus sp001510275, 95.0, 81.31, 0.77; …	82.75	11	N/A	N/A
Nitrosopumilus sp. SJ	d__Archaea;p__Crenarchaeota;c__Nitrososphaeria;o__Nitrososphaerales;f__Nitrosopumilaceae;g__Nitrosopumilus;s__Nitrosopumilus koreensis	GCA_000299365.1	95.0	d__Archaea;p__Crenarchaeota;c__Nitrososphaeria;o__Nitrososphaerales;f__Nitrosopumilaceae;g__Nitrosopumilus;s__Nitrosopumilus koreensis	99.95	0.99	GCA_000299365.1	d__Archaea;p__Crenarchaeota;c__Nitrososphaeria;o__Nitrososphaerales;f__Nitrosopumilaceae;g__Nitrosopumilus;s__Nitrosopumilus koreensis	99.95	0.99	d__Archaea;p__Crenarchaeota;c__Nitrososphaeria;o__Nitrososphaerales;f__Nitrosopumilaceae;g__Nitrosopumilus;s__	ANI/Placement	topological placement and ANI have congruent species assignments	GCA_000746765.1, s__Nitrosopumilus sp000746765, 95.0, 86.47, 0.79; GCA_000875775.1, s__Nitrosopumilus piranensis, 95.0, 86.11, 0.74; GCA_000018465.1, s__Nitrosopumilus maritimus, 95.0, 85.61, 0.72; GCA_000746785.1, s__Nitrosopumilus sp000746785, 95.0, 85.58, 0.7; GCA_000746685.1, s__Nitrosopumilus sp000746685, 95.0, 85.36, 0.65; GCA_001510275.1, s__Nitrosopumilus sp001510275, 95.0, 81.34, 0.77; G…	86.05	11	N/A	N/A
Nitrosopumilus maritimus SCM1	d__Archaea;p__Crenarchaeota;c__Nitrososphaeria;o__Nitrososphaerales;f__Nitrosopumilaceae;g__Nitrosopumilus;s__Nitrosopumilus maritimus	GCA_000018465.1	95.0	d__Archaea;p__Crenarchaeota;c__Nitrososphaeria;o__Nitrososphaerales;f__Nitrosopumilaceae;g__Nitrosopumilus;s__Nitrosopumilus maritimus	100.0	1.0	GCA_000018465.1	d__Archaea;p__Crenarchaeota;c__Nitrososphaeria;o__Nitrososphaerales;f__Nitrosopumilaceae;g__Nitrosopumilus;s__Nitrosopumilus maritimus	100.0	1.0	d__Archaea;p__Crenarchaeota;c__Nitrososphaeria;o__Nitrososphaerales;f__Nitrosopumilaceae;g__Nitrosopumilus;s__	ANI/Placement	topological placement and ANI have congruent species assignments	GCA_000746765.1, s__Nitrosopumilus sp000746765, 95.0, 88.54, 0.84; GCA_000746785.1, s__Nitrosopumilus sp000746785, 95.0, 88.07, 0.73; GCA_000746685.1, s__Nitrosopumilus sp000746685, 95.0, 87.21, 0.71; GCA_000299365.1, s__Nitrosopumilus koreensis, 95.0, 85.54, 0.72; GCA_000875775.1, s__Nitrosopumilus piranensis, 95.0, 85.52, 0.76; GCA_001510275.1, s__Nitrosopumilus sp001510275, 95.0, 81.4, 0.76; G…	89.38	11	N/A	N/A
Nitrosopumilus piranensis D3C	d__Archaea;p__Crenarchaeota;c__Nitrososphaeria;o__Nitrososphaerales;f__Nitrosopumilaceae;g__Nitrosopumilus;s__Nitrosopumilus piranensis	GCA_000875775.1	95.0	d__Archaea;p__Crenarchaeota;c__Nitrososphaeria;o__Nitrososphaerales;f__Nitrosopumilaceae;g__Nitrosopumilus;s__Nitrosopumilus piranensis	100.0	1.0	GCA_000875775.1	d__Archaea;p__Crenarchaeota;c__Nitrososphaeria;o__Nitrososphaerales;f__Nitrosopumilaceae;g__Nitrosopumilus;s__Nitrosopumilus piranensis	100.0	1.0	d__Archaea;p__Crenarchaeota;c__Nitrososphaeria;o__Nitrososphaerales;f__Nitrosopumilaceae;g__Nitrosopumilus;s__	ANI/Placement	topological placement and ANI have congruent species assignments	GCA_000746765.1, s__Nitrosopumilus sp000746765, 95.0, 86.21, 0.81; GCA_000299365.1, s__Nitrosopumilus koreensis, 95.0, 86.16, 0.74; GCA_000746785.1, s__Nitrosopumilus sp000746785, 95.0, 85.59, 0.73; GCA_000018465.1, s__Nitrosopumilus maritimus, 95.0, 85.52, 0.76; GCA_000746685.1, s__Nitrosopumilus sp000746685, 95.0, 85.33, 0.67; GCA_001510275.1, s__Nitrosopumilus sp001510275, 95.0, 81.35, 0.76; G…	89.27	11	N/A	N/A
Nitrosopumilus sediminis AR2	d__Archaea;p__Crenarchaeota;c__Nitrososphaeria;o__Nitrososphaerales;f__Nitrosopumilaceae;g__Nitrosopumilus;s__Nitrosopumilus sediminis	GCF_000299395.1	95.0	d__Archaea;p__Crenarchaeota;c__Nitrososphaeria;o__Nitrososphaerales;f__Nitrosopumilaceae;g__Nitrosopumilus;s__Nitrosopumilus sediminis	100.0	1.0	GCF_000299395.1	d__Archaea;p__Crenarchaeota;c__Nitrososphaeria;o__Nitrososphaerales;f__Nitrosopumilaceae;g__Nitrosopumilus;s__Nitrosopumilus sediminis	100.0	1.0	d__Archaea;p__Crenarchaeota;c__Nitrososphaeria;o__Nitrososphaerales;f__Nitrosopumilaceae;g__Nitrosopumilus;s__	ANI/Placement	topological placement and ANI have congruent species assignments	GCA_002788515.1, s__Nitrosopumilus sp002788515, 95.0, 82.48, 0.75; GCA_001510275.1, s__Nitrosopumilus sp001510275, 95.0, 82.12, 0.81; GCF_000242875.2, s__Nitrosopumilus salaria, 95.0, 82.11, 0.65; GCF_000956175.1, s__Nitrosopumilus adriaticus, 95.0, 81.79, 0.65; GCA_001543015.1, s__Nitrosopumilus sp001543015, 95.0, 81.41, 0.6; GCA_002730325.1, s__Nitrosopumilus sp002730325, 95.0, 81.21, 0.75; GCA…	84.76	11	N/A	N/A
Ca. Nitrosopumilus sp. Nsub	d__Archaea;p__Crenarchaeota;c__Nitrososphaeria;o__Nitrososphaerales;f__Nitrosopumilaceae;g__Nitrosopumilus;s__Nitrosopumilus sp001541925	GCF_001541925.1	95.0	d__Archaea;p__Crenarchaeota;c__Nitrososphaeria;o__Nitrososphaerales;f__Nitrosopumilaceae;g__Nitrosopumilus;s__Nitrosopumilus sp001541925	100.0	1.0	GCF_001541925.1	d__Archaea;p__Crenarchaeota;c__Nitrososphaeria;o__Nitrososphaerales;f__Nitrosopumilaceae;g__Nitrosopumilus;s__Nitrosopumilus sp001541925	100.0	1.0	d__Archaea;p__Crenarchaeota;c__Nitrososphaeria;o__Nitrososphaerales;f__Nitrosopumilaceae;g__Nitrosopumilus;s__	ANI/Placement	topological placement and ANI have congruent species assignments	GCA_002690535.1, s__Nitrosopumilus sp002690535, 95.0, 90.13, 0.92; GCF_002156965.1, s__Nitrosopumilus catalina, 95.0, 89.71, 0.86; GCA_002737455.1, s__Nitrosopumilus sp002737455, 95.0, 84.65, 0.88; GCA_001437625.1, s__Nitrosopumilus sp001437625, 95.0, 84.36, 0.86; GCA_001543015.1, s__Nitrosopumilus sp001543015, 95.0, 80.77, 0.65; GCF_000299395.1, s__Nitrosopumilus sediminis, 95.0, 80.69, 0.65; GC…	88.41	11	N/A	N/A
Ca. Nitrosopumilus sp. LS AOA	d__Archaea;p__Crenarchaeota;c__Nitrososphaeria;o__Nitrososphaerales;f__Nitrosopumilaceae;g__Nitrosopumilus;s__Nitrosopumilus sp001543015	GCA_001543015.1	95.0	d__Archaea;p__Crenarchaeota;c__Nitrososphaeria;o__Nitrososphaerales;f__Nitrosopumilaceae;g__Nitrosopumilus;s__Nitrosopumilus sp001543015	100.0	1.0	GCA_001543015.1	d__Archaea;p__Crenarchaeota;c__Nitrososphaeria;o__Nitrososphaerales;f__Nitrosopumilaceae;g__Nitrosopumilus;s__Nitrosopumilus sp001543015	100.0	1.0	d__Archaea;p__Crenarchaeota;c__Nitrososphaeria;o__Nitrososphaerales;f__Nitrosopumilaceae;g__Nitrosopumilus;s__	ANI/Placement	topological placement and ANI have congruent species assignments	GCA_002317795.1, s__Nitrosopumilus sp002317795, 95.0, 95.02, 0.72; GCA_001510275.1, s__Nitrosopumilus sp001510275, 95.0, 82.72, 0.84; GCA_002730325.1, s__Nitrosopumilus sp002730325, 95.0, 82.5, 0.82; GCA_000484975.1, s__Nitrosopumilus sp000484975, 95.0, 82.09, 0.74; GCF_000242875.2, s__Nitrosopumilus salaria, 95.0, 81.41, 0.57; GCF_000299395.1, s__Nitrosopumilus sediminis, 95.0, 81.38, 0.61; GCA_…	87.74	11	N/A	N/A
Nitrosotenius chungbukensis MY2	d__Archaea;p__Crenarchaeota;c__Nitrososphaeria;o__Nitrososphaerales;f__Nitrosopumilaceae;g__Nitrosotenuis;s__Nitrosotenuis chungbukensis	GCF_000685395.1	95.0	d__Archaea;p__Crenarchaeota;c__Nitrososphaeria;o__Nitrososphaerales;f__Nitrosopumilaceae;g__Nitrosotenuis;s__Nitrosotenuis chungbukensis	100.0	1.0	GCF_000685395.1	d__Archaea;p__Crenarchaeota;c__Nitrososphaeria;o__Nitrososphaerales;f__Nitrosopumilaceae;g__Nitrosotenuis;s__Nitrosotenuis chungbukensis	100.0	1.0	d__Archaea;p__Crenarchaeota;c__Nitrososphaeria;o__Nitrososphaerales;f__Nitrosopumilaceae;g__Nitrosotenuis;s__	ANI/Placement	topological placement and ANI have congruent species assignments	GCF_002787055.1, s__Nitrosotenuis sp002787055, 95.0, 78.04, 0.29; GCF_000955905.1, s__Nitrosotenuis cloacae, 95.0, 77.97, 0.33; GCA_002499525.1, s__Nitrosotenuis sp002499525, 95.0, 77.56, 0.26; GCF_000723185.1, s__Nitrosotenuis sp000723185, 95.0, 77.51, 0.24	87.26	11	N/A	N/A

## Sheet: Table S4 Distribution 16S rRNA
Supplementary Table S4	Abundance of analyzed symbiont genomes in sponge and nearby collected environmental samples based on 16S rRNA gene Blast against the Sponge Microbiome Project (SMP) dataset.
	Only hits with >= 99% similarity and relative abundance of >0.1% in a sample were considered (see methods for details).
	Significance of association was tested with a binominal test with FDR corrected p-value of < 0.1 considered significant.
	Associations considered significant are highlighted in green.
	RA: relative abundance; - : not tested for significant association
	0	Ca. Nitrosopumilus sp. PfA, Nsub, LS AOA			Ca. Nitrosopumilus sp. ESC			Ca. Nitrosopumilus sp. hexadellus B06			Ca. Nitrosopumilus detritiferus H13			Ca. Nitrosopumilus cymbastellus			Ca. Nitrosospongia ianthellae			Thaumarchaeon TS			Ca. Cenporiarchaeum stylissum S13			Cenarchaeum symbiosum A
Host sponge	Number of samples in SMP database	Average RA	Samples >0.1%	corrected p-value	Average RA	Samples >0.1%	corrected p-value	Average RA	Samples >0.1%	corrected p-value	Average RA	Samples >0.1%	corrected p-value	Average RA	Samples >0.1%	corrected p-value	Average RA	Samples >0.1%	corrected p-value	Average RA	Samples >0.1%	corrected p-value	Average RA	Samples >0.1%	corrected p-value	Average RA	Samples >0.1%	corrected p-value
Acanthella acuta	6	0.00182581	3	0.52826	0.00182581	3	0.52543	0.00182581	3	0.52826	0	0	-	0.148011	6	1.8352e-11	0	0	-	0	0	-	0	0	-	0	0	-
Agelas cervicornis	3	0	0	-	0	0	-	0	0	-	0	0	-	0	0	-	0	0	-	0	0	-	0	0	-	0	0	-
Agelas conifera	4	0	0	-	0	0	-	0	0	-	0	0	-	0	0	-	0	0	-	0	0	-	0	0	-	0	0	-
Agelas dispar	3	0	0	-	0	0	-	0	0	-	0	0	-	0	0	-	0	0	-	0	0	-	0	0	-	0	0	-
Agelas oroides	30	0	0	-	0	0	-	0	0	-	0	0	-	0	0	-	0	0	-	0	0	-	0	0	-	0	0	-
Agelas sp.	4	0	0	-	0	0	-	0	0	-	0	0	-	0	0	-	0	0	-	0	0	-	0	0	-	0	0	-
Aiolochroia crassa	17	0	0	-	0	0	-	0	0	-	0	0	-	0	0	-	0	0	-	0.015786	10	0.0569057	0	0	-	0	0	-
Amphimedon chloros	3	0	0	-	0	0	-	0	0	-	0	0	-	0	0	-	0	0	-	0	0	-	0	0	-	0	0	-
Amphimedon compressa	27	0	0	-	0	0	-	0	0	-	0	0	-	0	0	-	0	0	-	0	0	-	0	0	-	0	0	-
Amphimedon erina	7	0.00065216	1	1	0.00065216	1	1	0.00065216	1	1	0	0	-	0	0	-	0	0	-	0.000215168	1	1	0	0	-	0	0	-
Aphrocallistes beatrix	4	0	0	-	0	0	-	0	0	-	0	0	-	0	0	-	0	0	-	0	0	-	0	0	-	0	0	-
Aplysina aerophoba	27	0.0101378	7	1	0.0101378	7	1	0.0101378	7	1	0	0	-	0	0	-	0	0	-	0	0	-	0	0	-	0	0	-
Aplysina archeri	6	0	0	-	0	0	-	0	0	-	0	0	-	0	0	-	0	0	-	0.00166312	5	0.0456781	0	0	-	0	0	-
Aplysina cauliformis	9	0.00247119	5	0.266158	0.00247119	5	0.271052	0.00247119	5	0.266158	0	0	-	0	0	-	0	0	-	0.00125112	4	0.60795	0	0	-	0	0	-
Aplysina cauliformis 'thin'	4	0	0	-	0	0	-	0	0	-	0	0	-	0	0	-	0	0	-	0	0	-	0	0	-	0	0	-
Aplysina cavernicola	11	0.00051472	2	1	0.00051472	2	1	0.00051472	2	1	0	0	-	0	0	-	0	0	-	0	0	-	0	0	-	0	0	-
Aplysina fistularis	6	0	0	-	0	0	-	0	0	-	0	0	-	0	0	-	0	0	-	0.00285737	1	1	0	0	-	0	0	-
Aplysina fulva	8	0	0	-	0	0	-	0	0	-	0	0	-	0	0	-	0	0	-	0.000273435	1	1	0	0	-	0	0	-
Aplysina sp.	4	0	0	-	0	0	-	0	0	-	0	0	-	0	0	-	0	0	-	0	0	-	0	0	-	0	0	-
Aplysinella sp.	8	0.000455837	3	0.809495	0.000455837	3	0.803333	0.000455837	3	0.809495	0	0	-	0	0	-	0.162684	7	0.00665561	0	0	-	0	0	-	0	0	-
Artemisina melana	3	0	0	-	0	0	-	0	0	-	0	0	-	0	0	-	0	0	-	0	0	-	0	0	-	0	0	-
Axinella corrugata	3	0	0	-	0	0	-	0	0	-	0	0	-	0	0	-	0	0	-	0	0	-	0.0866369	3	0.0536323	0	0	-
Axinella damicornis	48	0.0122646	10	1	0.0122646	10	1	0.0122646	10	1	0	0	-	0	0	-	0	0	-	0	0	-	0.0298615	36	5.10061e-09	0	0	-
Axinella infundibuliformis	12	0.182885	12	2.01947e-05	0.196482	12	2.14532e-05	0.182885	12	2.01947e-05	0	0	-	0	0	-	0	0	-	0	0	-	0	0	-	0	0	-
Axinella polypoides	8	0	0	-	0	0	-	0	0	-	0	0	-	0.10253	8	5.32793e-15	0	0	-	0	0	-	0	0	-	0	0	-
Axinella rugosa	5	0.20003	5	0.0216401	0.20659	5	0.0221921	0.20003	5	0.0216401	0	0	-	0	0	-	0	0	-	0	0	-	0	0	-	0	0	-
Axinella sp.	9	0.0255853	3	0.917314	0.0273151	3	0.898798	0.0255853	3	0.917314	0	0	-	0	0	-	0	0	-	0.000687932	1	1	0	0	-	0	0	-
Axinella verrucosa	11	0	0	-	0	0	-	0	0	-	0	0	-	0	0	-	0	0	-	0	0	-	0	0	-	0	0	-
Axinyssa sp.	9	0	0	-	0	0	-	0	0	-	0	0	-	0	0	-	0	0	-	0	0	-	0	0	-	0	0	-
Biemna sp.	6	0.00220551	4	0.231695	0.00220551	4	0.238854	0.00220551	4	0.231695	0	0	-	0	0	-	0	0	-	0	0	-	0	0	-	0	0	-
Cacospongia mollior	6	0.000875651	1	1	0.000875651	1	1	0.000875651	1	1	0	0	-	0	0	-	0	0	-	0	0	-	0	0	-	0	0	-
Cacospongia scalaris	6	0	0	-	0	0	-	0	0	-	0	0	-	0	0	-	0	0	-	0	0	-	0	0	-	0	0	-
Callyspongia sp.	10	0.00034776	1	1	0.00034776	1	1	0.00034776	1	1	0	0	-	0	0	-	0	0	-	0	0	-	0	0	-	0	0	-
Carteriospongia foliascens	111	0.00337275	11	1	0.00337275	11	1	0.00337275	11	1	0	0	-	0	0	-	0	0	-	0	0	-	0	0	-	0	0	-
Chalinula molitba	7	0	0	-	0	0	-	0	0	-	0	0	-	0	0	-	0	0	-	0	0	-	0	0	-	0	0	-
Chalinula sp.	4	0.0694872	3	0.231695	0.0694872	3	0.238854	0.0694872	3	0.231695	0	0	-	0	0	-	0	0	-	0	0	-	0	0	-	0	0	-
Chondrilla australiensis	3	0	0	-	0	0	-	0	0	-	0	0	-	0	0	-	0	0	-	0	0	-	0	0	-	0	0	-
Chondrilla caribensis	5	0.00488008	1	1	0.00488008	1	1	0.00488008	1	1	0	0	-	0	0	-	0	0	-	0	0	-	0	0	-	0	0	-
Chondrilla nucula	8	0.00341351	1	1	0.00341351	1	1	0.00341351	1	1	0	0	-	0	0	-	0	0	-	0	0	-	0	0	-	0	0	-
Chondrosia reniformis	47	0.00120045	7	1	0.00120045	7	1	0.00120045	7	1	0	0	-	0	0	-	0	0	-	0	0	-	0	0	-	0	0	-
Cinachyrella alloclada	10	0	0	-	0	0	-	0	0	-	0	0	-	0	0	-	0	0	-	0	0	-	0	0	-	0	0	-
Cinachyrella levantinensis	3	0.00449125	1	0.98931	0.00449125	1	0.967735	0.00449125	1	0.98931	0	0	-	0	0	-	0	0	-	0	0	-	0	0	-	0	0	-
Cinachyrella sp.	4	0	0	-	0	0	-	0	0	-	0	0	-	0	0	-	0	0	-	0	0	-	0	0	-	0	0	-
Clathria sp.	6	0	0	-	0	0	-	0	0	-	0	0	-	0	0	-	0	0	-	0	0	-	0	0	-	0	0	-
Clathrina clathrus	6	0.0612655	3	0.52826	0.0612655	3	0.52543	0.0612655	3	0.52826	0	0	-	0	0	-	0	0	-	0	0	-	0	0	-	0	0	-
Clathrina coriacea	6	0.185359	5	0.0705315	0.185359	5	0.0721989	0.185359	5	0.0705315	0	0	-	0	0	-	0	0	-	0	0	-	0	0	-	0	0	-
Clathrina sp.	7	0.025578	1	1	0.025578	1	1	0.025578	1	1	0	0	-	0	0	-	0	0	-	0	0	-	0	0	-	0	0	-
Cliona celata	14	0.0114547	13	4.23307e-05	0.0124158	13	4.75179e-05	0.0114547	13	4.23307e-05	0	0	-	0	0	-	0	0	-	0.000114837	1	1	0	0	-	0	0	-
Cliona celata complex	7	0.00420899	7	0.0033835	0.0046489	7	0.00350495	0.00420899	7	0.0033835	0	0	-	0	0	-	0	0	-	0	0	-	0	0	-	0	0	-
Cliona delitrix	48	0.000165427	4	1	0.000165427	4	1	0.000165427	4	1	0	0	-	0	0	-	0	0	-	0	0	-	0	0	-	0	0	-
Cliona viridis	18	0.00287011	5	1	0.00366817	6	0.833767	0.00287011	5	1	0	0	-	0	0	-	0	0	-	0	0	-	0	0	-	0	0	-
Coelocarteria singaporensis	14	0.0120348	10	0.0216401	0.0120348	10	0.0221921	0.0120348	10	0.0216401	0	0	-	0	0	-	0	0	-	0	0	-	0	0	-	0	0	-
Corticium candelabrum	3	0.0572235	3	0.103893	0.0663626	3	0.105475	0.0572235	3	0.103893	0	0	-	0	0	-	0	0	-	0	0	-	0	0	-	0	0	-
Corticium sp.	5	0.0336999	5	0.0216401	0.0380887	5	0.0221921	0.0336999	5	0.0216401	0	0	-	0.00649812	1	0.117614	0	0	-	0	0	-	0	0	-	0	0	-
Crambe crambe	46	0.00482239	30	4.23307e-05	0.00513555	30	4.75179e-05	0.00482239	30	4.23307e-05	0	0	-	7.04021e-05	1	0.569878	0	0	-	0	0	-	0	0	-	0	0	-
Crella incrustans	5	0	0	-	0	0	-	0	0	-	0	0	-	0	0	-	0	0	-	0	0	-	0	0	-	0	0	-
Crella sp.	8	0.0034646	4	0.458035	0.00360403	4	0.454344	0.0034646	4	0.458035	0	0	-	0	0	-	0	0	-	0	0	-	0	0	-	0	0	-
Cymbastela coralliophila	11	0	0	-	0	0	-	0	0	-	0	0	-	0	0	-	0	0	-	0	0	-	0	0	-	0	0	-
Cymbastela sp.	3	0	0	-	0	0	-	0	0	-	0	0	-	0	0	-	0	0	-	0	0	-	0	0	-	0	0	-
Dactylocalycidae	5	0.000599393	2	0.809495	0.000599393	2	0.803333	0.000599393	2	0.809495	0	0	-	0	0	-	0	0	-	0	0	-	0	0	-	0	0	-
Discodermia sp.	4	0.0253523	3	0.231695	0.0253523	3	0.238854	0.0253523	3	0.231695	0	0	-	0	0	-	0	0	-	0.0167393	2	0.700536	0.000414144	1	0.979689	0	0	-
Dysidea avara	52	0.00467094	28	0.00767846	0.00503027	28	0.0083897	0.00467094	28	0.00767846	0	0	-	0.000150441	3	0.0598581	0	0	-	0	0	-	0	0	-	0	0	-
Dysidea etheria	10	0.000490085	2	1	0.000490085	2	1	0.000490085	2	1	0	0	-	0	0	-	0	0	-	0	0	-	0	0	-	0	0	-
Dysidea fragilis	20	0.0295129	18	2.32859e-06	0.0307633	18	2.53854e-06	0.0295129	18	2.32859e-06	0	0	-	7.01455e-05	1	0.322919	6.52436e-05	1	1	0	0	-	0	0	-	0	0	-
Dysidea sp.	10	0.00923281	4	0.675901	0.0106493	4	0.674189	0.00923281	4	0.675901	0	0	-	0.00252725	1	0.195695	0	0	-	0	0	-	0	0	-	0	0	-
Ecionemia alata	6	0.0116063	5	0.0705315	0.0116063	5	0.0721989	0.0116063	5	0.0705315	0	0	-	0	0	-	0	0	-	0	0	-	0	0	-	0	0	-
Ectyoplasia ferox	14	0	0	-	0	0	-	0	0	-	0	0	-	0	0	-	0	0	-	0	0	-	0	0	-	0	0	-
Erylus formosus	9	0.00530904	4	0.55204	0.00530904	4	0.550238	0.00530904	4	0.55204	0	0	-	0	0	-	0	0	-	0.00784738	7	0.0270821	0	0	-	0	0	-
Erylus sp.	4	0.0204443	3	0.231695	0.0204443	3	0.238854	0.0204443	3	0.231695	0	0	-	0	0	-	0	0	-	0.00918385	4	0.0358238	0	0	-	0	0	-
Geodia barretti	18	0.0437785	17	1.24188e-06	0.0437785	17	1.34999e-06	0.0437785	17	1.24188e-06	0	0	-	0	0	-	0	0	-	0	0	-	0	0	-	0	0	-
Geodia sp.	4	0.0112766	4	0.0608735	0.0112766	4	0.0621126	0.0112766	4	0.0608735	0	0	-	0	0	-	0	0	-	0	0	-	0	0	-	0	0	-
Halichondria panicea	10	0.00114286	2	1	0.00462907	5	0.382225	0.00114286	2	1	0	0	-	0	0	-	0	0	-	0	0	-	0	0	-	0	0	-
Halichondria phakellioides	5	0.000722602	2	0.809495	0.000722602	2	0.803333	0.000722602	2	0.809495	0	0	-	0	0	-	0	0	-	0.000373294	1	1	0	0	-	0	0	-
Haliclona fascigera	6	0	0	-	0	0	-	0	0	-	0	0	-	0	0	-	0	0	-	0	0	-	0	0	-	0	0	-
Haliclona fulva	5	0.000714995	1	1	0.000714995	1	1	0.000714995	1	1	0	0	-	0	0	-	0	0	-	0	0	-	0	0	-	0	0	-
Haliclona indistincta	6	0.00593117	5	0.0705315	0.0074579	5	0.0721989	0.00593117	5	0.0705315	0	0	-	0	0	-	0	0	-	0	0	-	0	0	-	0	0	-
Haliclona mediterranea	5	0.0023526	3	0.385837	0.0023526	3	0.383534	0.0023526	3	0.385837	0	0	-	0.000711138	2	0.00425078	0	0	-	0	0	-	0	0	-	0	0	-
Haliclona mucosa	6	0	0	-	0	0	-	0	0	-	0	0	-	0	0	-	0	0	-	0	0	-	0	0	-	0	0	-
Haliclona oculata	21	0.00981496	10	0.231695	0.0108369	10	0.238854	0.00981496	10	0.231695	0	0	-	0	0	-	0	0	-	0	0	-	0	0	-	0	0	-
Haliclona sp.	5	0.0206667	2	0.809495	0.0208843	2	0.803333	0.0206667	2	0.809495	0	0	-	0	0	-	0	0	-	0	0	-	0	0	-	0	0	-
Haliclona tubifera	8	0.000519502	2	1	0.000519502	2	1	0.000519502	2	1	0	0	-	0	0	-	0	0	-	0	0	-	0	0	-	0	0	-
Haliclona vansoesti	6	0.00122837	3	0.52826	0.00151962	3	0.52543	0.00122837	3	0.52826	0	0	-	0	0	-	0	0	-	0.00101313	2	0.990535	0	0	-	0	0	-
Haliclona viscosa	3	0	0	-	0	0	-	0	0	-	0	0	-	0	0	-	0	0	-	0	0	-	0	0	-	0	0	-
Haliclona walentinae	9	0.0287317	5	0.266158	0.0287317	5	0.271052	0.0287317	5	0.266158	0	0	-	0	0	-	0	0	-	0	0	-	0	0	-	0	0	-
Halisarca caerulea	3	0.00330923	2	0.458035	0.00330923	2	0.454344	0.00330923	2	0.458035	0	0	-	0	0	-	0	0	-	0	0	-	0	0	-	0	0	-
Hemimycale columella	14	0.00157435	4	0.998102	0.00168303	4	0.97935	0.00157435	4	0.998102	0	0	-	0	0	-	0	0	-	0	0	-	0	0	-	0	0	-
Hippospongia sp.	3	0	0	-	0	0	-	0	0	-	0	0	-	0	0	-	0	0	-	0	0	-	0	0	-	0	0	-
Hymeniacidon perlevis	6	0.00212602	2	0.943718	0.0025703	2	0.923801	0.00212602	2	0.943718	0	0	-	0	0	-	0	0	-	0	0	-	0	0	-	0	0	-
Hyrtios altum	27	0	0	-	0	0	-	0	0	-	0	0	-	0	0	-	0	0	-	0	0	-	0	0	-	0	0	-
Hyrtios erectus	3	0	0	-	0	0	-	0	0	-	0	0	-	0	0	-	0	0	-	0	0	-	0	0	-	0	0	-
Hyrtios proteus	5	0.0453409	5	0.0216401	0.0453409	5	0.0221921	0.0453409	5	0.0216401	0	0	-	0	0	-	0	0	-	0	0	-	0	0	-	0	0	-
Hyrtios sp.	7	0.0146596	2	0.999379	0.0146596	2	0.97935	0.0146596	2	0.999379	0	0	-	0	0	-	0.118794	3	0.919854	0	0	-	0	0	-	0	0	-
Ianthella basta	10	0	0	-	0	0	-	0	0	-	0	0	-	0	0	-	0.235728	10	7.41919e-05	0	0	-	0	0	-	0	0	-
Iotrochota birotulata	11	0	0	-	0	0	-	0	0	-	0	0	-	0	0	-	0	0	-	0	0	-	0	0	-	0	0	-
Iotrochota sp.	5	0	0	-	0	0	-	0	0	-	0	0	-	0	0	-	0	0	-	0	0	-	0	0	-	0	0	-
Ircinia felix	13	0.000199904	2	1	0.000199904	2	1	0.000199904	2	1	0	0	-	0	0	-	0	0	-	0	0	-	0	0	-	0	0	-
Ircinia oros	65	0.00196675	39	4.23307e-05	0.00196675	39	4.75179e-05	0.00196675	39	4.23307e-05	0	0	-	0	0	-	0	0	-	0	0	-	3.37544e-05	1	1	0	0	-
Ircinia sp.	13	0.00083546	4	0.955423	0.00083546	4	0.937505	0.00083546	4	0.955423	0	0	-	0	0	-	0	0	-	0	0	-	0	0	-	0	0	-
Ircinia strobilina	31	0.00210458	11	0.675901	0.00210458	11	0.674189	0.00210458	11	0.675901	0	0	-	0	0	-	0	0	-	0	0	-	0	0	-	0	0	-
Ircinia variabilis	68	0.000323824	2	1	0.000323824	2	1	0.000323824	2	1	0	0	-	0	0	-	0	0	-	0	0	-	0	0	-	0	0	-
Latrunculia sp.	9	0	0	-	0	0	-	0	0	-	0	0	-	0	0	-	0.00217034	1	1	0	0	-	0	0	-	0	0	-
Leucetta sp.	8	0.00684392	2	1	0.00889907	2	1	0.00684392	2	1	0	0	-	0	0	-	0	0	-	0	0	-	0	0	-	0	0	-
Leuconia sp.	6	0.000228927	1	1	0.000540374	1	1	0.000228927	1	1	0	0	-	0	0	-	0	0	-	0	0	-	0	0	-	0	0	-
Lissodendoryx colombiensis	9	0.000856877	2	1	0.000856877	2	1	0.000856877	2	1	0	0	-	0	0	-	0	0	-	0	0	-	0	0	-	0	0	-
Luffariella sp.	3	0.029768	2	0.458035	0.029768	2	0.454344	0.029768	2	0.458035	0	0	-	0	0	-	0	0	-	0	0	-	0	0	-	0	0	-
Luffariella variabilis	3	0	0	-	0	0	-	0	0	-	0	0	-	0	0	-	0	0	-	0.000465494	1	0.990535	0	0	-	0	0	-
Mycale grandis	125	0.000232455	13	1	0.000243608	13	1	0.000232455	13	1	0	0	-	1.05282e-05	1	0.780229	0	0	-	0	0	-	0	0	-	0	0	-
Mycale laevis	10	0.000290063	1	1	0.000290063	1	1	0.000290063	1	1	0	0	-	0	0	-	0	0	-	0	0	-	0	0	-	0	0	-
Mycale laxissima	32	0.00122992	8	1	0.00122992	8	1	0.00122992	8	1	0	0	-	0	0	-	0	0	-	0	0	-	0	0	-	0	0	-
Mycale lingua	3	0.111112	3	0.103893	0.141268	3	0.105475	0.111112	3	0.103893	0	0	-	0	0	-	0	0	-	0.00260577	2	0.49237	0	0	-	0	0	-
Myxilla sp.	6	0	0	-	0	0	-	0	0	-	0	0	-	0	0	-	0	0	-	0	0	-	0	0	-	0	0	-
Negombata magnifica	3	0	0	-	0	0	-	0	0	-	0	0	-	0	0	-	0	0	-	0	0	-	0	0	-	0	0	-
Neopetrosia proxima	5	0	0	-	0	0	-	0	0	-	0	0	-	0	0	-	0	0	-	0.00240035	5	0.0162779	0	0	-	0	0	-
Neopetrosia sp.	3	0	0	-	0	0	-	0	0	-	0	0	-	0	0	-	0	0	-	0.014111	3	0.0866368	0	0	-	0	0	-
Neopetrosia subtriangularis	4	0	0	-	0	0	-	0	0	-	0	0	-	0	0	-	0	0	-	0.000470693	1	1	0	0	-	0	0	-
Niphates digitalis	5	0	0	-	0	0	-	0	0	-	0	0	-	0	0	-	0	0	-	0	0	-	0	0	-	0	0	-
Niphates erecta	10	0	0	-	0	0	-	0	0	-	0	0	-	0	0	-	0	0	-	0	0	-	0	0	-	0	0	-
Oscarella lobularis	11	0.0308096	7	0.103893	0.0308096	7	0.105475	0.0308096	7	0.103893	0	0	-	0	0	-	0	0	-	0	0	-	0	0	-	0	0	-
Pachastrella sp.	3	0.00810853	1	0.98931	0.00810853	1	0.967735	0.00810853	1	0.98931	0	0	-	0	0	-	0	0	-	0	0	-	0	0	-	0	0	-
Paratetilla sp.	11	0.000194675	1	1	0.000194675	1	1	0.000194675	1	1	0	0	-	0	0	-	0	0	-	0	0	-	0	0	-	0	0	-
Petrosia ficiformis	67	0.0237972	57	2.91685e-17	0.0237972	57	3.79887e-17	0.0237972	57	2.91685e-17	0	0	-	0	0	-	0	0	-	0.00962497	42	3.54928e-06	0	0	-	0	0	-
Phakellia fusca	4	0	0	-	0	0	-	0	0	-	0	0	-	0	0	-	0	0	-	0	0	-	0.0588302	4	0.0204707	0	0	-
Phakellia ventilabrum	3	0.229755	3	0.103893	0.233211	3	0.105475	0.229755	3	0.103893	0	0	-	0	0	-	0	0	-	0	0	-	0	0	-	0	0	-
Phorbas fictitius	23	0.00383834	15	0.00884331	0.00413321	15	0.009378	0.00383834	15	0.00884331	0	0	-	0	0	-	0	0	-	0	0	-	0	0	-	0	0	-
Phorbas tenacior	6	0.00415028	4	0.231695	0.0044294	4	0.238854	0.00415028	4	0.231695	0	0	-	0	0	-	0	0	-	0	0	-	0	0	-	0	0	-
Phyllospongia sp.	7	0.000155676	1	1	0.000155676	1	1	0.000155676	1	1	0	0	-	0	0	-	0	0	-	0	0	-	0	0	-	0	0	-
Pione vastifica	4	0	0	-	0	0	-	0	0	-	0	0	-	0	0	-	0	0	-	0	0	-	0	0	-	0	0	-
Placospongia intermedia	7	0.0164268	4	0.315285	0.0165942	4	0.320107	0.0164268	4	0.315285	0	0	-	0	0	-	0	0	-	0	0	-	0	0	-	0	0	-
Plakina trilopha	6	0.0111768	2	0.943718	0.0159894	2	0.923801	0.0111768	2	0.943718	0	0	-	0	0	-	0	0	-	0	0	-	0	0	-	0	0	-
Plakortis angulospiculatus	3	0	0	-	0	0	-	0	0	-	0	0	-	0	0	-	0	0	-	0	0	-	0	0	-	0	0	-
Plakortis halichondrioides	11	0.000176208	1	1	0.000176208	1	1	0.000176208	1	1	0	0	-	0	0	-	0	0	-	0	0	-	0	0	-	0	0	-
Plakortis simplex	4	0.00268514	4	0.0608735	0.00268514	4	0.0621126	0.00268514	4	0.0608735	0	0	-	0	0	-	0	0	-	0.00615211	4	0.0358238	0	0	-	0	0	-
Plakortis sp.	30	0.0458106	25	3.1734e-07	0.0458106	25	3.55961e-07	0.0458106	25	3.1734e-07	0	0	-	0	0	-	0	0	-	0	0	-	0	0	-	0	0	-
Pseudoceratina sp.	6	0.0014826	4	0.231695	0.0014826	4	0.238854	0.0014826	4	0.231695	0	0	-	0	0	-	0.000360348	1	1	0.00477453	4	0.214379	0	0	-	0	0	-
Pseudocorticium jarrei	3	0	0	-	0	0	-	0	0	-	0	0	-	0	0	-	0	0	-	0	0	-	0	0	-	0	0	-
Ptilocaulis walpersi	3	0.21354	3	0.103893	0.21354	3	0.105475	0.21354	3	0.103893	0	0	-	0	0	-	0	0	-	0	0	-	0	0	-	0	0	-
Raispailia hispida	4	0.14023	3	0.231695	0.14023	3	0.238854	0.14023	3	0.231695	0	0	-	0.0145344	2	0.00342811	0	0	-	0	0	-	0	0	-	0	0	-
Raspaciona aculeata	6	0.00183166	5	0.0705315	0.00183166	5	0.0721989	0.00183166	5	0.0705315	0	0	-	0	0	-	0	0	-	0	0	-	0	0	-	0	0	-
Rhabdastrella globostellata	15	0	0	-	0	0	-	0	0	-	0	0	-	0	0	-	0	0	-	0.0036822	15	1.20769e-06	0	0	-	0	0	-
Rhaphoxya sp. 2976	4	0.000323376	1	1	0.000323376	1	1	0.000323376	1	1	0	0	-	0	0	-	0	0	-	0.0143569	3	0.228693	0	0	-	0	0	-
Rhopaloeides odorabile	8	0.0586594	6	0.0724363	0.0586594	6	0.0743799	0.0586594	6	0.0724363	0	0	-	0	0	-	0	0	-	0	0	-	0	0	-	0	0	-
Sarcotragus fasciculatus	63	0	0	-	0	0	-	0	0	-	0	0	-	0	0	-	0	0	-	0	0	-	0	0	-	0	0	-
Sarcotragus sp.	3	0	0	-	0	0	-	0	0	-	0	0	-	0	0	-	0	0	-	0	0	-	0	0	-	0	0	-
Sarcotragus spinosulus	13	0.017043	5	0.675901	0.017043	5	0.674189	0.017043	5	0.675901	0	0	-	0	0	-	0	0	-	0	0	-	0	0	-	0	0	-
Scopalina lophyropoda	4	0.00133093	3	0.231695	0.00133093	3	0.238854	0.00133093	3	0.231695	0	0	-	0	0	-	0	0	-	0	0	-	0	0	-	0	0	-
Scopalina ruetzleri	5	0	0	-	0	0	-	0	0	-	0	0	-	0	0	-	0	0	-	0	0	-	0	0	-	0	0	-
Scopalina sp.	8	0	0	-	0	0	-	0	0	-	0	0	-	0	0	-	0	0	-	0	0	-	0	0	-	0	0	-
Siphonodictyon (Aka) coralliphagum	3	0.000994433	2	0.458035	0.000994433	2	0.454344	0.000994433	2	0.458035	0	0	-	0	0	-	0	0	-	0.000491718	1	0.990535	0	0	-	0	0	-
Smenospongia aurea	5	0	0	-	0	0	-	0	0	-	0	0	-	0	0	-	0	0	-	0.000285525	1	1	0	0	-	0	0	-
Spheciospongia vagabunda	4	0.00215189	3	0.231695	0.00215189	3	0.238854	0.00215189	3	0.231695	0	0	-	0	0	-	0	0	-	0	0	-	0	0	-	0	0	-
Spirastrella cunctatrix	15	0.0194419	13	0.000201112	0.0220467	13	0.000213819	0.0194419	13	0.000201112	0	0	-	0	0	-	0	0	-	0	0	-	0	0	-	0	0	-
Spongia agaricina	11	0.00560437	6	0.231695	0.00560437	6	0.241589	0.00560437	6	0.231695	0	0	-	0	0	-	0	0	-	0	0	-	0	0	-	0	0	-
Stelletta aremaria	3	0.0432407	3	0.103893	0.0432407	3	0.105475	0.0432407	3	0.103893	0	0	-	0	0	-	0	0	-	0	0	-	0	0	-	0	0	-
Stelletta maori	3	0.0132107	3	0.103893	0.0132107	3	0.105475	0.0132107	3	0.103893	0	0	-	0	0	-	0	0	-	0	0	-	0	0	-	0	0	-
Stelletta sp.	3	0	0	-	0	0	-	0	0	-	0	0	-	0	0	-	0	0	-	0	0	-	0	0	-	0	0	-
Stylissa carteri	5	0	0	-	0	0	-	0	0	-	0	0	-	0	0	-	0	0	-	0	0	-	0.0803647	5	0.010852	0	0	-
Stylissa flabelliformis	3	0	0	-	0	0	-	0	0	-	0	0	-	0	0	-	0	0	-	0	0	-	0.0547983	2	0.341645	0	0	-
Stylissa massa	38	6.46484e-05	2	1	6.46484e-05	2	1	6.46484e-05	2	1	0	0	-	0	0	-	0	0	-	0	0	-	0.0366781	37	1.02867e-16	0	0	-
Stylissa sp.	4	0	0	-	0	0	-	0	0	-	0	0	-	0	0	-	0	0	-	0	0	-	0.0872085	4	0.0204707	0	0	-
Suberites carnosus	3	0.0435545	3	0.103893	0.0435545	3	0.105475	0.0435545	3	0.103893	0	0	-	0	0	-	0	0	-	0	0	-	0	0	-	0	0	-
Suberites clavatus	3	0	0	-	0	0	-	0	0	-	0	0	-	0	0	-	0	0	-	0.000390218	1	0.990535	0	0	-	0	0	-
Suberites diversicolor	6	0	0	-	0	0	-	0	0	-	0	0	-	0	0	-	0	0	-	0	0	-	0	0	-	0	0	-
Suberites massa	3	0.00207818	3	0.103893	0.00360315	3	0.105475	0.00207818	3	0.103893	0	0	-	0	0	-	0	0	-	0	0	-	0	0	-	0	0	-
Tedania ignis	11	9.16359e-05	1	1	9.16359e-05	1	1	9.16359e-05	1	1	0	0	-	0	0	-	0	0	-	0	0	-	0	0	-	0	0	-
Tedania klausi	5	0	0	-	0	0	-	0	0	-	0	0	-	0	0	-	0	0	-	0	0	-	0	0	-	0	0	-
Tedania sp.	9	0.0344754	5	0.266158	0.0344754	5	0.271052	0.0344754	5	0.266158	0	0	-	0	0	-	0	0	-	0	0	-	0	0	-	0	0	-
Terpios hoshinota	12	0.00165525	2	1	0.00165525	2	1	0.00165525	2	1	0	0	-	0	0	-	0	0	-	0.00391924	6	0.325016	0	0	-	0	0	-
Tethya citrina	3	0.0213224	3	0.103893	0.0213224	3	0.105475	0.0213224	3	0.103893	0	0	-	0	0	-	0	0	-	0	0	-	0	0	-	0	0	-
Tethya sp.	7	0.0637293	4	0.315285	0.0637293	4	0.320107	0.0641722	4	0.315285	0	0	-	0	0	-	0	0	-	0	0	-	0	0	-	0	0	-
Tetrapocillon minor	6	0.000841401	4	0.231695	0.000841401	4	0.238854	0.000841401	4	0.231695	0	0	-	0	0	-	0	0	-	0	0	-	0	0	-	0	0	-
Theonella swinhoei	13	0	0	-	0	0	-	0	0	-	0	0	-	0	0	-	0	0	-	0.0155035	13	3.97908e-06	0	0	-	0	0	-
Thymosia guernei	3	0.00330561	1	0.98931	0.00330561	1	0.967735	0.00330561	1	0.98931	0	0	-	0	0	-	0	0	-	0	0	-	0	0	-	0	0	-
Topsentia sp.	4	0	0	-	0	0	-	0	0	-	0	0	-	0	0	-	0	0	-	0	0	-	0	0	-	0	0	-
Verongula rigida	5	0.00543228	4	0.119763	0.00543228	4	0.12199	0.00543228	4	0.119763	0	0	-	0	0	-	0	0	-	0.00579216	2	0.890086	0	0	-	0	0	-
Xestospongia bocatorensis	7	0.0036098	1	1	0.0036098	1	1	0.0036098	1	1	0	0	-	0	0	-	0	0	-	0.00059266	2	0.990535	0	0	-	0	0	-
Xestospongia muta	17	0	0	-	0	0	-	0	0	-	0	0	-	0	0	-	0	0	-	0.0108761	12	0.00825806	0	0	-	0	0	-
Xestospongia proxima	5	0	0	-	0	0	-	0	0	-	0	0	-	0	0	-	0	0	-	0.134993	5	0.0162779	0	0	-	0	0	-
Xestospongia sp.	38	0.0036647	14	0.548617	0.0036647	14	0.550238	0.0036647	14	0.548617	0	0	-	0	0	-	6.14001e-05	1	1	6.55394e-05	1	1	0	0	-	0	0	-
Xestospongia sp. UCMPWC1055	3	0.00278469	3	0.103893	0.00278469	3	0.105475	0.00278469	3	0.103893	0	0	-	0	0	-	0	0	-	0	0	-	0	0	-	0	0	-
Xestospongia testudinaria	11	0	0	-	0	0	-	0	0	-	0	0	-	0	0	-	0	0	-	0.0237375	9	0.00818243	0	0	-	0	0	-
Environmental samples
marine metagenome	305	0.00493085	108	0.231695	0.0050249	108	0.254694	0.00493085	108	0.231695	0	0	-	1.39247e-05	3	0.776725	0	0	-	3.62332e-06	1	1	2.48955e-05	1	1	0	0	-
marine sediment metagenome	54	0.00462163	48	2.05614e-16	0.00482886	48	2.58294e-16	0.00464949	48	2.05614e-16	0	0	-	2.15775e-05	1	0.576391	0	0	-	0	0	-	0	0	-	0	0	-

## Sheet: Table S5 Distribution Mapping
Supplementary Table S5	Abundance of sponge-associated Thaumarchaeota genomes in 55 sponge metagenomes from 13 sponge species.
	Quality-filtered and -trimmed reads derived from 55 metagenomes of sponge-associated communities were mapped against the genome sequences of the 11 sponge-associated Thaumarchaeota with a default kmer length of 13 and minimum percentage identity cutoff of 95% (see methods for details).
				Ca. Nitrosopumilus sp. PfA		Ca. Nitrosopumilus sp. LS AOA		Ca. Nitrosopumilus sp. Nsub		Ca. Nitrosopumilus sp. ESC		Ca. Nitrosopumilus hexadellus B06		Ca. Nitrosopumilus detritiferus H13		Ca. Nitrosopumilus cymbastellus		Ca. Nitrosospongia ianthellae		Thaumarchaeon Ts		Ca. Cenporiarchaeum stylissum S13		Ca. Cenarchaeum symbiosum A
Sponge species	Reference*	SRA or IMG accession number	Number of reads	Paired reads mapped	% of total reads	Paired reads mapped	% of total reads	Paired reads mapped	% of total reads	Paired reads mapped	% of total reads	Paired reads mapped	% of total reads	Paired reads mapped	% of total reads	Paired reads mapped	% of total reads	Paired reads mapped	% of total reads	Paired reads mapped	% of total reads	Paired reads mapped	% of total reads	Paired reads mapped	% of total reads
Aplysina aerophoba	Slaby et al., 2017, Bayer et al., 2018	SRR6214543	86748060	2	0	6	0	7	0	6	0	5	0	5	0	9	0	3	0	1	0	1	0	1	0
Aplysina aerophoba	Slaby et al., 2017, Bayer et al., 2018	SRR8092555	86330226	10	0	9	0	9	0	12	0	11	0	10	0	11	0	6	0	0	0	0	0	0	0
Aplysina aerophoba	Slaby et al., 2017, Bayer et al., 2018	SRR8092709	77376454	4	0	8	0	10	0	11	0	11	0	11	0	14	0	8	0	1	0	2	0	0	0
Aplysina aerophoba	Slaby et al., 2017, Bayer et al., 2018	SRR8092710	105261106	0	0	4	0	7	0	5	0	7	0	6	0	25	0	4	0	1	0	1	0	1	0
Aplysina aerophoba	Slaby et al., 2017, Bayer et al., 2018	SRR8092756	80690610	3	0	28	1e-06	28	1e-06	31	1e-06	23	1e-06	23	1e-06	33	1e-06	18	0	10	0	3	0	7	0
Aplysina aerophoba	Slaby et al., 2017, Bayer et al., 2018	SRR8093131	96393126	4	0	7	0	11	0	9	0	9	0	9	0	16	0	8	0	1	0	0	0	3	0
Carteriospongia foliascens	Gao et al., 2014	SRR1125038	6315722	0	0	0	0	0	0	0	0	0	0	0	0	1	0	0	0	0	0	0	0	0	0
deep-sea sponge Lophophysema eversa	Tian et al., 2016	SRR2064712	55456444	6048	0.000218	4038224	0.145636	12025	0.000434	17933	0.000647	8218	0.000296	7766	0.00028	13105	0.000473	5491	0.000198	3236	0.000117	2614	9.4e-05	3083	0.000111
deep-sea sponge Hymedesmia (Stylopus) methanophila	this study	SRR7464845	39199344	10	1e-06	34	2e-06	25	1e-06	38564	0.001968	19	1e-06	19	1e-06	29	1e-06	13	1e-06	6	0	4	0	5	0
deep-sea sponge Hymedesmia (Stylopus) methanophila	this study	SRR7464846	41207774	84	4e-06	531	2.6e-05	347	1.7e-05	352789	0.017122	249	1.2e-05	259	1.3e-05	356	1.7e-05	137	7e-06	51	2e-06	42	2e-06	45	2e-06
Haliclona cymaeformis	Tian et al., 2014	SRR1171647	93769718	0	0	0	0	0	0	0	0	0	0	0	0	1	0	0	0	0	0	0	0	0	0
Ianthella basta	NA	ERR884057	12386672	670	0.000108	2164	0.000349	2275	0.000367	1950	0.000315	3292	0.000532	3339	0.000539	2292	0.00037	2826127	0.456317	1049	0.000169	871	0.000141	861	0.000139
Ianthella basta	NA	ERR884058	13719810	854	0.000124	2654	0.000387	2775	0.000405	2412	0.000352	3930	0.000573	4012	0.000585	2754	0.000401	3006231	0.438232	1314	0.000192	1192	0.000174	1135	0.000165
Ianthella basta	NA	ERR884059	61520668	2240	7.3e-05	7739	0.000252	8377	0.000272	6495	0.000211	12739	0.000414	12698	0.000413	8120	0.000264	12139028	0.394633	3165	0.000103	2530	8.2e-05	2583	8.4e-05
Ianthella basta	NA	ERR884060	80948362	3416	8.4e-05	11052	0.000273	11958	0.000295	9420	0.000233	17798	0.00044	17767	0.000439	11732	0.00029	16482353	0.407231	4604	0.000114	3628	9e-05	3742	9.2e-05
Ianthella basta	NA	ERR884061	1731162	145	0.000168	398	0.00046	409	0.000473	366	0.000423	588	0.000679	595	0.000687	422	0.000488	446958	0.516368	180	0.000208	154	0.000178	149	0.000172
Ianthella basta	NA	ERR884062	10541032	240	4.6e-05	701	0.000133	733	0.000139	594	0.000113	1203	0.000228	1225	0.000232	774	0.000147	1616959	0.306793	273	5.2e-05	158	3e-05	242	4.6e-05
Ianthella basta	NA	ERR884063	3459162	0	0	0	0	0	0	0	0	0	0	0	0	0	0	0	0	0	0	0	0	0	0
Ircinia ramosa	Engelberts et al., 2020	SRR9841427	8244852	1	0	2	0	3	1e-06	3	1e-06	4	1e-06	4	1e-06	5	1e-06	3	1e-06	8	2e-06	3	1e-06	2	0
Ircinia ramosa	Engelberts et al., 2020	SRR9841428	32069048	12	1e-06	69	4e-06	62	4e-06	40	2e-06	55	3e-06	50	3e-06	66	4e-06	60	4e-06	242	1.5e-05	27	2e-06	35	2e-06
Ircinia ramosa	Engelberts et al., 2020	SRR9841429	17956812	5	1e-06	20	2e-06	13	1e-06	11	1e-06	18	2e-06	22	2e-06	13	1e-06	18	2e-06	84	9e-06	13	1e-06	10	1e-06
Ircinia ramosa	Engelberts et al., 2020	SRR9841430	21854766	12	1e-06	44	4e-06	38	3e-06	38	3e-06	38	3e-06	43	4e-06	43	4e-06	40	4e-06	122	1.1e-05	33	3e-06	31	3e-06
Ircinia ramosa	Engelberts et al., 2020	SRR9841431	37270476	0	0	0	0	0	0	0	0	0	0	0	0	1	0	0	0	1	0	0	0	0	0
Ircinia ramosa	Engelberts et al., 2020	SRR9841432	2853478	2	1e-06	12	8e-06	11	8e-06	11	8e-06	11	8e-06	11	8e-06	13	9e-06	10	7e-06	24	1.7e-05	8	6e-06	9	6e-06
Ircinia ramosa	Engelberts et al., 2020	SRR9841433	14357224	0	0	1	0	1	0	1	0	0	0	0	0	3	0	1	0	8	1e-06	1	0	1	0
Ircinia ramosa	Engelberts et al., 2020	SRR9841434	11769626	4	1e-06	33	6e-06	27	5e-06	23	4e-06	26	4e-06	26	4e-06	28	5e-06	28	5e-06	114	1.9e-05	23	4e-06	22	4e-06
Ircinia ramosa	Engelberts et al., 2020	SRR9841435	10907432	1	0	0	0	0	0	0	0	0	0	0	0	0	0	0	0	0	0	0	0	0	0
Ircinia ramosa	Engelberts et al., 2020	SRR9841436	30474716	9	1e-06	51	3e-06	40	3e-06	37	2e-06	44	3e-06	47	3e-06	46	3e-06	44	3e-06	142	9e-06	28	2e-06	27	2e-06
Ircinia ramosa	Engelberts et al., 2020	SRR9841438	4366500	2	1e-06	8	4e-06	8	4e-06	8	4e-06	9	4e-06	9	4e-06	8	4e-06	8	4e-06	27	1.2e-05	8	4e-06	10	5e-06
Ircinia ramosa	Engelberts et al., 2020	SRR9841439	8822810	0	0	10	2e-06	10	2e-06	10	2e-06	14	3e-06	13	3e-06	12	3e-06	11	2e-06	47	1.1e-05	14	3e-06	8	2e-06
Ircinia ramosa	Engelberts et al., 2020	SRR9841440	11696184	1	0	4	1e-06	5	1e-06	5	1e-06	4	1e-06	5	1e-06	7	1e-06	3	1e-06	9	2e-06	2	0	2	0
Ircinia ramosa	Engelberts et al., 2020	SRR9841441	38212660	14	1e-06	27	1e-06	28	1e-06	23	1e-06	34	2e-06	36	2e-06	29	2e-06	27	1e-06	119	6e-06	26	1e-06	23	1e-06
Ircinia ramosa	Engelberts et al., 2020	SRR9841442	7631960	5	1e-06	31	8e-06	28	7e-06	19	5e-06	24	6e-06	22	6e-06	30	8e-06	20	5e-06	91	2.4e-05	11	3e-06	11	3e-06
Ircinia ramosa	Engelberts et al., 2020	SRR9841443	14777528	2	0	4	1e-06	4	1e-06	4	1e-06	4	1e-06	4	1e-06	4	1e-06	4	1e-06	9	1e-06	4	1e-06	4	1e-06
Ircinia ramosa	Engelberts et al., 2020	SRR9841444	28133242	9	1e-06	21	1e-06	18	1e-06	17	1e-06	21	1e-06	22	2e-06	23	2e-06	22	2e-06	58	4e-06	18	1e-06	14	1e-06
Ircinia ramosa	Engelberts et al., 2020	SRR9841445	9749076	4	1e-06	11	2e-06	12	2e-06	11	2e-06	6	1e-06	8	2e-06	13	3e-06	7	1e-06	30	6e-06	10	2e-06	6	1e-06
Ircinia ramosa	Engelberts et al., 2020	SRR9841446	265752122	131	1e-06	595	4e-06	594	4e-06	557	4e-06	587	4e-06	633	5e-06	620	5e-06	543	4e-06	1541	1.2e-05	462	3e-06	416	3e-06
Ircinia ramosa	Engelberts et al., 2020	SRR9841447	20810882	9	1e-06	37	4e-06	32	3e-06	32	3e-06	34	3e-06	36	3e-06	31	3e-06	33	3e-06	111	1.1e-05	28	3e-06	28	3e-06
Ircinia variabilis	Burgsdorf et al., 2015	3300003251	128022404	18331	0.000286	43	1e-06	32	0	41	1e-06	23	0	25	0	172	3e-06	16	0	54	1e-06	6	0	4	0
Lamellodysidea herbacea (Clade ?)	Podell et al., 2020	SRR3663854	33634062	11	1e-06	34	2e-06	36	2e-06	35	2e-06	37	2e-06	36	2e-06	44	3e-06	33	2e-06	38	2e-06	13	1e-06	11	1e-06
Lamellodysidea herbacea (Clade Ia)	Podell et al., 2020	SRR10406140	746092	0	0	0	0	0	0	0	0	0	0	0	0	0	0	0	0	0	0	0	0	0	0
Lamellodysidea herbacea (Clade Ia)	Podell et al., 2020	SRR3666246	44677488	0	0	0	0	0	0	1	0	0	0	0	0	13	1e-06	0	0	0	0	0	0	0	0
Lamellodysidea herbacea (Clade Ib)	Podell et al., 2020	SRR10406139	62594484	0	0	0	0	0	0	0	0	0	0	0	0	0	0	0	0	1	0	0	0	0	0
Lamellodysidea herbacea (Clade III)	Podell et al., 2020	SRR10406138	8333778	0	0	0	0	0	0	0	0	0	0	0	0	0	0	0	0	0	0	0	0	0	0
Lamellodysidea herbacea (Clade III)	Podell et al., 2020	SRR3667357	384506934	0	0	1	0	1	0	1	0	1	0	1	0	14	0	1	0	0	0	0	0	0	0
Mycale sp.	NA	DRR066339	28165796	245	1.7e-05	755	5.4e-05	766	5.4e-05	860	6.1e-05	578	4.1e-05	601	4.3e-05	889	6.3e-05	421	3e-05	196	1.4e-05	136	1e-05	158	1.1e-05
Petrosia ficiformis	this study	3300003254	125183798	4567759	0.072977	6888	0.00011	6806	0.000109	9938	0.000159	3748	6e-05	3981	6.4e-05	8000	0.000128	3063	4.9e-05	5258	8.4e-05	1007	1.6e-05	1095	1.7e-05
Petrosia ficiformis	NA	SAMN11333419	291468388	416760	0.00286	354	2e-06	326	2e-06	373	3e-06	269	2e-06	276	2e-06	462	3e-06	184	1e-06	7016	4.8e-05	81	1e-06	65	0
Petrosia ficiformis	NA	SAMN12828169	277217848	1031082	0.007439	813	6e-06	826	6e-06	829	6e-06	587	4e-06	592	4e-06	1106	8e-06	421	3e-06	3544	2.6e-05	164	1e-06	154	1e-06
Petrosia ficiformis	NA	SAMN11333441	233055264	1401382	0.012026	906	8e-06	884	8e-06	1062	9e-06	606	5e-06	622	5e-06	1293	1.1e-05	413	4e-06	252	2e-06	128	1e-06	128	1e-06
Petrosia ficiformis	Astudillo-García et al., 2018	SRR3473501	39259398	1822	9.3e-05	61	3e-06	62	3e-06	64	3e-06	64	3e-06	68	3e-06	72	4e-06	45	2e-06	40	2e-06	35	2e-06	28	1e-06
Sarcotragus foetidus	Astudillo-García et al., 2018	SRR3473948	31662208	0	0	4	0	6	0	5	0	6	0	6	0	6	0	2	0	2	0	1	0	3	0
deep-sea sponge Suberites sp.	Tian et al., 2017	SRR1802789	141247046	139	2e-06	831	1.2e-05	595870	0.008437	692	1e-05	508	7e-06	509	7e-06	970	1.4e-05	327	5e-06	108	2e-06	114	2e-06	123	2e-06
Theonella swinhoei	Burgsdorf et al., 2015	3300003175	66926098	159	5e-06	300	9e-06	286	9e-06	257	8e-06	264	8e-06	283	8e-06	286	9e-06	249	7e-06	610596	0.018247	185	6e-06	218	7e-06
Theonella swinhoei	NA	SRR1576521	423302442	98	0	1466	7e-06	1549	7e-06	1208	6e-06	1299	6e-06	1380	7e-06	1490	7e-06	1112	5e-06	747385	0.003531	715	3e-06	754	4e-06
*References:
Astudillo-García, C., Slaby, B.M., Waite, D.W., Bayer, K., Hentschel, U., and Taylor, M.W. (2018) Phylogeny and genomics of SAUL, an enigmatic bacterial lineage frequently associated with marine sponges. Environ Microbiol 20: 561–576.
Bayer, K., Jahn, M.T., Slaby, B.M., Moitinho-Silva, L., and Hentschel, U. (2018) Marine sponges as chloroflexi hot spots: Genomic insights and high-resolution visualization of an abundant and diverse symbiotic clade. mSystems 3: e00150-18.
Burgsdorf, I., Handley, K.M., Bar-Shalom, R., Erwin, P.M., and Steindler, L. (2019) Life at home and on the roam: Genomic adaptions reflect the dual lifestyle of an intracellular, facultative symbiont. mSystems 4: e00057-19.
Gao, Z., Wang, Y., and Tian, R. (2014) Symbiotic adaptation drives genome streamlining of the cyanobacterial sponge symbiont “‘Candidatus Synechococcus spongiarum.’” MBio 5: e00079-14.
Podell, S., Blanton, J.M., Oliver, A., Schorn, M.A., Agarwal, V., Biggs, J.S., et al. (2020) A genomic view of trophic and metabolic diversity in clade-specific Lamellodysidea sponge microbiomes. Microbiome 8: 2049–2618.
Slaby, B.M., Hackl, T., Horn, H., Bayer, K., and Hentschel, U. (2017) Metagenomic binning of a marine sponge microbiome reveals unity in defense but metabolic specialization. Isme J 11: 2465–2478.
Tian, R.M., Wang, Y., Bougouffa, S., Gao, Z.M., Cai, L., Bajic, V., and Qian, P.Y. (2014) Genomic analysis reveals versatile heterotrophic capacity of a potentially symbiotic sulfur-oxidizing bacterium in sponge. Environ Microbiol 16: 3548–3561.
Tian, R.M., Sun, J., Cai, L., Zhang, W.P., Zhou, G.W., Qiu, J.W., and Qian, P.Y. (2016) The deep-sea glass sponge Lophophysema eversa harbours potential symbionts responsible for the nutrient conversions of carbon, nitrogen and sulfur. Environ Microbiol 18: 2481-94.
Tian, R.M., Zhang, W., Cai, L., Wong, Y.H., Ding, W., and Qian, P.Y. (2017) Genome Reduction and Microbe-Host Interactions Drive Adaptation of a Sulfur-Oxidizing Bacterium Associated with a Cold Seep Sponge. mSystems 2: e00184-16.

## Sheet: Table S6 N.sp.PfA Biogeography
Supplementary Table S6	Abundance of Ca. Nitrosopumilus sp. PfA in its host sponge Petrosia ficiformis from different geographic regions.
	16S rRNA gene querries were performed against the Petrosia ficiformis samples in the Sponge Microbiome Project (SMP) (see methods for details).
	Mapping of reads from Petrosia ficiformis metagenome against the genome of Ca. Nitrosopumilus sp. PfA was performed with default kmer length of 13 and minimum percentage identity cutoff of 95% (see methods for details).
16S rRNA gene analysis										Genome mapping analysis
SMP sponge sample ID	Country of origin	Relative abundance		Summary table 16 S rRNA analysis						Sponge species	Country	Reference*	SRA or IMG accession number	Number of reads	Paired reads mapped	% of total reads
SS.28.1.1181990	France	0.00472008		Country	Average	Standard deviation	Minimum	Maximum		Petrosia ficiformis	Israel	this study	3300003254	125183798	4567759	0.072977
SS.28.2.1181367	France	0.0037159		Israel	0.0712998	0.056193	0	0.219867		Petrosia ficiformis	Israel	NA	SAMN11333419	291468388	416760	0.00286
SS.28.3.1181609	France	0.00252722		France	0.0036544	0.00109773	0.00252722	0.00472008		Petrosia ficiformis	Israel	NA	SAMN12828169	277217848	1031082	0.007439
10533.EMP.GR..3.A	Greece	0.00359909		Greece	0.0315544	0.0243057	0.00359909	0.0476864		Petrosia ficiformis	Israel	NA	SAMN11333441	233055264	1401382	0.012026
10533.EMP.GR..3.B	Greece	0.0433776		Italy	0.00273519	0.00377198	0	0.0161404		Petrosia ficiformis	Greece	Astudillo-García et al., 2018	SRR3473501	39259398	1822	9.3e-05
10533.EMP.GR..3.C	Greece	0.0476864		Portugal	0.0122813	0.0168453	0	0.0545282
10533.106c	Israel	0.051046		Spain	0.0212947	0.0245792	0	0.0825063
10533.106p	Israel	0.152793								*Reference
10533.106s	Israel	0.0608821								Astudillo-García, C., Slaby, B.M., Waite, D.W., Bayer, K., Hentschel, U., and Taylor, M.W. (2018) Phylogeny and genomics of SAUL, an enigmatic bacterial lineage frequently associated with marine sponges. Environ Microbiol 20: 561–576.
10533.108c	Israel	0.0499848
10533.108p	Israel	0.0594828
10533.108s	Israel	0.0829657
10533.111c	Israel	0.0494753
10533.111e	Israel	0.0527155
10533.111p	Israel	0.0684265
10533.111s	Israel	0.0373915
10533.123p	Israel	0.219867
10533.123s	Israel	0.041867
10533.106e	Israel	0
10533.PP1	Italy	0.00199319
10533.PP2	Italy	0.00538401
10533.PP3	Italy	0.00359158
10533.PV1	Italy	0.0018875
10533.PV1c	Italy	0.00407476
10533.PV1e	Italy	0.00365647
10533.PV2	Italy	0.0161404
10533.PV3	Italy	0.00349021
10533.PV3c	Italy	0.0010525
10533.PW1	Italy	0.00363811
10533.PW2c	Italy	0.00154933
10533.PW3	Italy	0.00277532
10533.PV2e	Italy	0
10533.PV3e	Italy	0
10533.PW1c	Italy	0
10533.PW1e	Italy	0
10533.PW3c	Italy	0
10533.PW3e	Italy	0
10533.AZO13.179	Portugal	0.00223129
10533.AZO13.179..E.	Portugal	0.0545282
10533.AZO13.180..E.	Portugal	0.0079755
10533.AZO13.181	Portugal	0.0010395
10533.AZO13.181..E.	Portugal	0.0111996
10533.AZO13.182..E.	Portugal	0.00900613
10533.AZO13.195	Portugal	0.00536248
10533.AZO13.195..E.	Portugal	0.00599936
10533.AZO13.196	Portugal	0.0423022
10533.AZO13.196..E.	Portugal	0.0259419
10533.AZO13.197	Portugal	0.00452568
10533.AZO13.197..E.	Portugal	0.00182641
10533.AZO13.180	Portugal	0
10533.AZO13.182	Portugal	0
10533.PFD1	Spain	0.0106358
10533.PFD3	Spain	0.00933821
10533.PFD4	Spain	0.00906602
10533.PFD5	Spain	0.019186
10533.PFL1	Spain	0.0359601
10533.PFL3	Spain	0.00370117
10533.PFL4	Spain	0.0187678
10533.PFL5	Spain	0.00554964
10533.PFO1	Spain	0.0151927
10533.PFO2	Spain	0.0825063
10533.PFO3	Spain	0.01122
10533.PFO4	Spain	0.0619405
10533.PFO5	Spain	0.0545096
10533.Pefi3	Spain	0.00127065
10533.Pefi4	Spain	0.00187109
10533.Pefi2	Spain	0

## Sheet: Table S7 COG annotations
Supplementary Table S7	COG annotations for all analyzed genomes.
	COGs found only in sponge-associated genomes (genome names highlighted in green) are highlighted in green.
	COGs found only in free-living genomes (genome names highlighted blue) are highlighted blue.
	COGs found in all genomes are highlighted beige.
#COG	class new	Class description new	Description new	Cenarchaeum symbiosum	Thaumarchaeon TS	Nitrosopumilus sp. PfA	Nitrosopumilus sp. ESC	Nitrosopumilus sp. LS AOA	Nitrosopumilus sp. Nsub	Ca. Cenporiarchaeum stylissum S13	Ca. Nitrosopumilus detritiferus H13	Ca. Nitrosopumilus hexadellus B06	Ca. Nitrosospongia ianthellae	Ca. Nitrosopumilus cymbastellus	Nitrosopumilus maritimus SCM1	Nitrosopumilus koreensis AR1	Nitrosopumilus sediminis AR2	Nitrosoarchaeum koreensis MY1	Nitrosoarchaeum limnia BG20	Nitrosopumilus sp. SJ	Nitrosoarchaeum limnia SFB1	Nitrosotenius chungbukensis MY2	Nitrosopelagicus brevis CN25	Nitrosopumilus piranensis D3C	Nitrosopumilus adriaticus NF5	Nitrosomarinus catalina SPOT01
COG0430	A	RNA processing and modification	RNA 3'-terminal phosphate cyclase	1	1	1	1	1	1	0	1	1	0	1	1	1	1	1	1	1	1	1	0	1	1	1
COG2036	B	Chromatin structure and dynamics	Archaeal histone H3/H4	1	1	1	1	1	1	0	1	0	1	1	1	1	1	1	1	1	1	1	1	1	1	1
COG0114	C	Energy production and conversion	Fumarate hydratase class II	0	0	0	0	0	0	1	0	0	0	0	0	0	0	0	0	0	0	0	0	0	0	0
COG1141	C	Energy production and conversion	Ferredoxin	0	0	0	0	0	0	1	0	0	0	0	0	0	0	0	0	0	0	0	0	0	0	0
COG1249	C	Energy production and conversion	Pyruvate/2-oxoglutarate dehydrogenase complex, dihydrolipoamide dehydrogenase (E3) component or related enzyme	0	1	0	1	0	0	0	0	0	0	0	0	0	0	0	0	0	0	0	0	0	0	0
COG1592	C	Energy production and conversion	Rubrerythrin	0	0	0	0	1	0	0	0	0	1	0	0	0	0	0	0	0	0	0	0	0	0	0
COG2609	C	Energy production and conversion	Pyruvate dehydrogenase complex, dehydrogenase (E1) component	0	0	0	0	0	0	0	0	0	0	1	0	0	0	0	0	0	0	0	0	0	0	0
COG4659	C	Energy production and conversion	Na+-translocating ferredoxin:NAD+ oxidoreductase RNF, RnfG subunit	0	0	0	0	0	0	0	0	0	0	1	0	0	0	0	0	0	0	0	0	0	0	0
COG0022	C	Energy production and conversion	Pyruvate/2-oxoglutarate/acetoin dehydrogenase complex, dehydrogenase (E1) component	0	0	0	0	0	0	0	0	0	0	0	0	0	0	0	0	0	0	0	0	1	0	0
COG0426	C	Energy production and conversion	Flavorubredoxin	0	0	0	0	0	0	0	0	0	0	0	1	0	0	0	0	0	0	0	0	0	0	0
COG0650	C	Energy production and conversion	Formate hydrogenlyase subunit 4	0	0	0	0	0	0	0	0	0	0	0	0	0	0	1	0	0	0	0	0	0	0	0
COG0711	C	Energy production and conversion	FoF1-type ATP synthase, membrane subunit b or b'	0	0	0	0	0	0	0	0	0	0	0	0	0	0	0	0	0	0	1	0	0	0	0
COG0716	C	Energy production and conversion	Flavodoxin	0	0	0	0	0	0	0	0	0	0	0	1	0	0	0	0	0	0	0	1	1	0	1
COG1071	C	Energy production and conversion	TPP-dependent pyruvate or acetoin dehydrogenase subunit alpha	0	0	0	0	0	0	0	0	0	0	0	0	0	0	0	0	0	0	0	0	1	0	0
COG1359	C	Energy production and conversion	Quinol monooxygenase YgiN	0	0	0	0	0	0	0	0	0	0	0	0	0	1	0	0	0	0	0	0	0	0	0
COG1853	C	Energy production and conversion	NADH-FMN oxidoreductase RutF, flavin reductase (DIM6/NTAB) family	0	0	0	0	0	0	0	0	0	0	0	0	0	0	0	0	0	0	1	0	0	0	0
COG2717	C	Energy production and conversion	Periplasmic DMSO/TMAO reductase YedYZ, heme-binding membrane subunit	0	0	0	0	0	0	0	0	0	0	0	1	0	0	0	0	0	0	0	0	1	1	0
COG2811	C	Energy production and conversion	Archaeal/vacuolar-type H+-ATPase subunit H	0	0	0	0	0	0	0	0	0	0	0	0	0	0	0	1	0	1	0	0	0	1	0
COG3260	C	Energy production and conversion	Ni,Fe-hydrogenase III small subunit	0	0	0	0	0	0	0	0	0	0	0	0	0	0	1	0	0	0	0	0	0	0	0
COG3261	C	Energy production and conversion	Ni,Fe-hydrogenase III large subunit	0	0	0	0	0	0	0	0	0	0	0	0	0	0	1	0	0	0	0	0	0	0	0
COG4237	C	Energy production and conversion	Hydrogenase-4 membrane subunit HyfE	0	0	0	0	0	0	0	0	0	0	0	0	0	0	1	0	0	0	0	0	0	0	0
COG3794	C	Energy production and conversion	Plastocyanin	9	9	12	7	14	10	3	3	4	7	10	19	13	15	12	12	13	12	10	10	15	16	11
COG0644	C	Energy production and conversion	Dehydrogenase (flavoprotein)	4	4	4	4	4	4	3	4	4	4	4	4	4	4	4	4	4	4	4	4	4	4	4
COG1143	C	Energy production and conversion	Formate hydrogenlyase subunit 6/NADH:ubiquinone oxidoreductase 23 kD subunit (chain I)	1	2	4	3	3	3	3	1	1	2	3	3	3	3	3	3	3	3	3	3	3	3	3
COG1252	C	Energy production and conversion	NADH dehydrogenase, FAD-containing subunit	1	2	1	2	2	1	1	2	2	1	2	1	1	1	1	3	1	3	2	1	2	3	1
COG1454	C	Energy production and conversion	Alcohol dehydrogenase, class IV	1	1	1	1	1	1	1	1	2	3	1	2	1	1	1	1	1	2	1	1	1	1	2
COG0039	C	Energy production and conversion	Malate/lactate dehydrogenase	1	1	2	1	2	2	1	1	1	1	1	2	2	2	2	2	2	2	2	1	2	2	1
COG0431	C	Energy production and conversion	NAD(P)H-dependent FMN reductase	1	1	1	1	2	1	1	1	1	1	1	2	2	2	2	2	2	2	1	1	2	2	1
COG0649	C	Energy production and conversion	NADH:ubiquinone oxidoreductase 49 kD subunit (chain D)	1	1	2	1	1	1	1	1	1	1	1	1	1	1	1	2	1	1	1	1	1	1	1
COG0852	C	Energy production and conversion	NADH:ubiquinone oxidoreductase 27 kD subunit (chain C)	1	1	2	1	1	1	1	1	1	1	1	1	1	1	1	1	1	1	1	1	1	1	1
COG1005	C	Energy production and conversion	NADH:ubiquinone oxidoreductase subunit 1 (chain H)	1	1	2	1	1	1	1	1	1	1	1	1	1	1	1	1	1	1	1	1	1	1	1
COG1042	C	Energy production and conversion	Acyl-CoA synthetase (NDP forming)	2	2	2	2	2	2	2	2	2	1	2	2	2	2	2	2	2	2	2	2	2	2	2
COG1269	C	Energy production and conversion	Archaeal/vacuolar-type H+-ATPase subunit I/STV1	1	1	1	1	1	1	1	1	1	1	1	2	1	1	1	1	1	1	1	1	1	1	1
COG1527	C	Energy production and conversion	Archaeal/vacuolar-type H+-ATPase subunit C/Vma6	1	1	1	1	1	1	1	1	1	1	1	1	1	1	1	1	1	1	2	1	1	1	2
COG0045	C	Energy production and conversion	Succinyl-CoA synthetase, beta subunit	1	1	1	1	1	1	1	1	1	1	1	1	1	1	1	1	1	1	1	1	1	1	1
COG0074	C	Energy production and conversion	Succinyl-CoA synthetase, alpha subunit	1	1	1	1	1	1	1	1	1	1	1	1	1	1	1	1	1	1	1	1	1	1	1
COG0371	C	Energy production and conversion	Glycerol dehydrogenase or related enzyme, iron-containing ADH family	1	1	1	1	1	1	1	1	1	1	1	1	1	1	1	1	1	1	1	1	1	1	1
COG0372	C	Energy production and conversion	Citrate synthase	1	1	1	1	1	1	1	1	1	1	1	1	1	1	1	1	1	1	1	1	1	1	1
COG0377	C	Energy production and conversion	NADH:ubiquinone oxidoreductase 20 kD subunit (chhain B) or related Fe-S oxidoreductase	1	1	1	1	1	1	1	1	1	1	1	1	1	1	1	1	1	1	1	1	1	1	1
COG0713	C	Energy production and conversion	NADH:ubiquinone oxidoreductase subunit 11 or 4L (chain K)	1	1	1	1	1	1	1	1	1	1	1	1	1	1	1	1	1	1	1	1	1	1	1
COG0723	C	Energy production and conversion	Rieske Fe-S protein	1	1	1	1	1	1	1	1	1	1	1	1	1	1	1	1	1	1	1	1	1	1	1
COG1007	C	Energy production and conversion	NADH:ubiquinone oxidoreductase subunit 2 (chain N)	1	1	1	1	1	1	1	1	1	1	1	1	1	1	1	1	1	1	1	1	1	1	1
COG1053	C	Energy production and conversion	Succinate dehydrogenase/fumarate reductase, flavoprotein subunit	1	1	1	1	1	1	1	1	1	1	1	1	1	1	1	1	1	1	1	1	1	1	1
COG1155	C	Energy production and conversion	Archaeal/vacuolar-type H+-ATPase catalytic subunit A/Vma1	1	1	1	1	1	1	1	1	1	1	1	1	1	1	1	1	1	1	1	1	1	1	1
COG1156	C	Energy production and conversion	Archaeal/vacuolar-type H+-ATPase subunit B/Vma2	1	1	1	1	1	1	1	1	1	1	1	1	1	1	1	1	1	1	1	1	1	1	1
COG1290	C	Energy production and conversion	Cytochrome b subunit of the bc complex	1	1	1	1	1	1	1	1	1	1	1	1	1	1	1	1	1	1	1	1	1	1	1
COG1390	C	Energy production and conversion	Archaeal/vacuolar-type H+-ATPase subunit E/Vma4	1	1	1	1	1	1	1	1	1	1	1	1	1	1	1	1	1	1	1	1	1	1	1
COG1866	C	Energy production and conversion	Phosphoenolpyruvate carboxykinase, ATP-dependent	1	1	1	1	1	1	1	1	1	1	1	1	1	1	1	1	1	1	1	1	1	1	1
COG3808	C	Energy production and conversion	Na+ or H+-translocating membrane pyrophosphatase	1	1	1	1	1	1	1	1	1	1	1	1	1	1	1	1	1	1	1	1	1	1	1
COG4221	C	Energy production and conversion	NADP-dependent 3-hydroxy acid dehydrogenase YdfG	1	1	1	1	1	1	1	1	1	1	1	1	1	1	1	1	1	1	1	1	1	1	1
COG0778	C	Energy production and conversion	Nitroreductase	1	1	4	1	4	3	0	2	2	1	3	6	4	4	4	3	4	4	4	2	4	4	3
COG1018	C	Energy production and conversion	Ferredoxin-NADP reductase	1	0	2	1	1	1	1	1	1	1	1	1	2	1	2	2	2	2	1	3	1	1	2
COG1254	C	Energy production and conversion	Acylphosphatase	0	3	1	1	1	1	1	1	1	1	1	1	1	1	1	1	1	1	1	1	1	1	1
COG0277	C	Energy production and conversion	FAD/FMN-containing dehydrogenase	1	2	1	1	1	1	0	0	0	0	1	1	1	1	0	1	1	1	0	0	1	1	1
COG0281	C	Energy production and conversion	Malic enzyme	0	0	0	2	0	0	0	0	0	0	0	0	0	0	0	1	0	0	1	0	0	1	0
COG0546	C	Energy production and conversion	Phosphoglycolate phosphatase, HAD superfamily	1	1	1	1	1	1	0	1	1	1	1	1	1	1	2	1	1	1	1	1	1	1	1
COG0674	C	Energy production and conversion	Pyruvate:ferredoxin oxidoreductase or related 2-oxoacid:ferredoxin oxidoreductase, alpha subunit	1	1	2	1	1	1	1	1	1	1	1	1	1	1	1	1	1	1	0	1	1	1	1
COG0839	C	Energy production and conversion	NADH:ubiquinone oxidoreductase subunit 6 (chain J)	1	1	2	1	1	1	1	0	1	1	1	1	1	1	1	1	1	1	1	1	1	1	1
COG1012	C	Energy production and conversion	Acyl-CoA reductase or other NAD-dependent aldehyde dehydrogenase	0	1	2	1	2	0	0	0	0	0	1	1	1	2	1	2	1	2	2	0	2	2	0
COG1301	C	Energy production and conversion	Na+/H+-dicarboxylate symporter	0	0	0	0	1	1	0	0	0	0	1	1	1	2	0	0	1	0	0	0	2	2	0
COG1622	C	Energy production and conversion	Heme/copper-type cytochrome/quinol oxidase, subunit 2	1	1	2	1	1	2	1	0	1	1	1	1	1	2	1	1	1	1	1	1	2	1	2
COG5012	C	Energy production and conversion	Methanogenic corrinoid protein MtbC1	1	2	2	0	0	0	0	0	0	1	1	1	1	1	1	1	1	1	1	1	1	1	0
COG0479	C	Energy production and conversion	Succinate dehydrogenase/fumarate reductase, Fe-S protein subunit	1	1	1	1	1	1	1	1	1	0	1	1	1	1	1	1	1	1	1	1	1	1	1
COG0636	C	Energy production and conversion	FoF1-type ATP synthase, membrane subunit c/Archaeal/vacuolar-type H+-ATPase, subunit K	0	1	0	0	1	1	0	0	1	1	0	1	0	0	0	0	0	0	1	1	0	0	1
COG0838	C	Energy production and conversion	NADH:ubiquinone oxidoreductase subunit 3 (chain A)	1	1	1	1	1	0	1	1	1	1	1	1	1	1	1	1	1	1	0	1	0	1	1
COG0843	C	Energy production and conversion	Heme/copper-type cytochrome/quinol oxidase, subunit 1	1	1	1	1	1	1	1	0	1	1	1	1	1	1	1	1	1	1	1	1	1	1	1
COG1008	C	Energy production and conversion	NADH:ubiquinone oxidoreductase subunit 4 (chain M)	1	1	1	1	1	1	0	1	1	1	1	1	1	1	1	1	1	1	1	1	1	1	1
COG1013	C	Energy production and conversion	Pyruvate:ferredoxin oxidoreductase or related 2-oxoacid:ferredoxin oxidoreductase, beta subunit	1	1	1	1	1	1	1	0	1	1	1	1	1	1	1	1	1	1	1	1	1	1	1
COG1048	C	Energy production and conversion	Aconitase A	1	1	1	1	1	1	1	0	1	1	1	1	1	1	1	1	1	1	1	1	1	1	1
COG1145	C	Energy production and conversion	Ferredoxin	0	1	0	0	0	0	0	0	0	0	0	0	0	0	0	0	0	0	0	1	0	0	0
COG1394	C	Energy production and conversion	Archaeal/vacuolar-type H+-ATPase subunit D/Vma8	1	1	1	1	1	1	1	0	1	0	1	1	1	1	1	1	1	1	1	1	1	1	1
COG1436	C	Energy production and conversion	Archaeal/vacuolar-type H+-ATPase subunit F/Vma7	1	1	1	1	1	0	1	1	1	1	1	1	1	1	1	1	1	1	1	1	1	1	1
COG1679	C	Energy production and conversion	Predicted aconitase	1	1	1	1	1	1	1	1	1	1	1	1	1	1	1	0	1	1	1	1	1	1	1
COG2009	C	Energy production and conversion	Succinate dehydrogenase/fumarate reductase, cytochrome b subunit	0	0	1	1	1	1	0	0	0	0	1	1	1	1	1	1	1	1	1	1	1	1	0
COG2142	C	Energy production and conversion	Succinate dehydrogenase, hydrophobic anchor subunit	1	1	1	0	0	0	0	0	1	0	0	1	0	1	0	0	0	0	1	0	0	0	1
COG0473	CE	#N/A	Isocitrate/isopropylmalate dehydrogenase	2	2	2	2	2	2	2	2	2	2	2	2	2	2	2	2	2	2	3	2	2	2	2
COG1052	CHR	#N/A	Lactate dehydrogenase or related 2-hydroxyacid dehydrogenase	1	0	1	2	1	1	0	1	1	1	1	1	1	1	1	1	1	1	1	1	1	1	1
COG3175	CO	#N/A	Cytochrome c oxidase assembly protein Cox11	0	0	0	0	0	0	0	0	0	0	1	0	0	0	0	0	0	0	0	0	0	0	0
COG0785	CO	#N/A	Cytochrome c biogenesis protein CcdA	2	2	1	1	1	3	2	1	1	1	1	2	2	2	2	2	2	2	1	2	2	2	2
COG4235	CO	#N/A	Cytochrome c-type biogenesis protein CcmH/NrfG	0	0	0	0	1	1	1	0	0	0	1	0	0	1	1	1	0	1	0	0	0	0	1
COG0651	CP	#N/A	Formate hydrogenlyase subunit 3/Multisubunit Na+/H+ antiporter, MnhD subunit	0	0	0	0	0	0	0	0	0	0	0	0	0	0	2	0	0	0	0	0	0	0	0
COG0221	CP	#N/A	Inorganic pyrophosphatase	0	1	1	1	1	1	0	0	0	0	1	1	1	1	1	1	1	1	1	0	1	1	1
COG1009	CP	#N/A	NADH:ubiquinone oxidoreductase subunit 5 (chain L)/Multisubunit Na+/H+ antiporter, MnhA subunit	1	1	1	1	1	1	1	1	1	1	1	1	1	1	1	0	1	1	1	1	1	1	1
COG3263	CP	#N/A	NhaP-type Na+/H+ and K+/H+ antiporter with C-terminal TrkAC and CorC domains	1	1	0	1	1	1	1	0	1	1	1	1	1	1	0	1	1	1	0	1	1	1	1
COG0604	CR	#N/A	NADPH:quinone reductase or related Zn-dependent oxidoreductase	2	1	2	2	2	2	0	2	1	2	3	2	2	2	2	2	2	2	2	2	2	2	2
COG1077	D	Cell cycle control, cell division, chromosome partitioning	Actin-like ATPase involved in cell morphogenesis	0	0	2	0	0	0	0	0	0	3	0	0	0	0	0	0	0	0	0	0	0	0	0
COG3147	D	Cell cycle control, cell division, chromosome partitioning	Cell division protein DedD (periplasmic protein involved in septation)	1	0	0	0	0	0	0	0	0	0	0	0	0	0	0	0	0	0	0	0	0	0	0
COG2177	D	Cell cycle control, cell division, chromosome partitioning	Cell division protein FtsX	0	0	0	0	0	0	0	0	0	0	0	0	0	0	0	1	0	0	0	0	0	0	0
COG4477	D	Cell cycle control, cell division, chromosome partitioning	Septation ring formation regulator EzrA	0	0	0	0	0	0	0	0	0	0	0	0	0	1	0	0	0	0	0	0	0	0	0
COG1196	D	Cell cycle control, cell division, chromosome partitioning	Chromosome segregation ATPase	3	4	6	8	9	9	3	3	3	2	6	11	9	6	10	9	8	7	5	6	8	11	6
COG5491	D	Cell cycle control, cell division, chromosome partitioning	Archaeal division protein CdvB, Snf7/Vps24/ESCRT-III family	3	3	3	3	3	3	3	3	3	3	3	3	2	3	4	3	3	4	2	3	3	3	3
COG0206	D	Cell cycle control, cell division, chromosome partitioning	Cell division GTPase FtsZ	1	1	1	1	1	1	1	1	1	1	1	1	1	1	1	1	1	1	1	1	1	1	1
COG0489	D	Cell cycle control, cell division, chromosome partitioning	Chromosome partitioning ATPase, Mrp family, contains Fe-S cluster	1	1	1	1	1	1	1	1	1	1	1	1	1	1	1	1	1	1	1	1	1	1	1
COG2450	D	Cell cycle control, cell division, chromosome partitioning	Predicted archaeal cell division protein, SepF homolog, DUF552 family	1	1	1	1	1	1	1	1	1	1	1	1	1	1	1	1	1	1	1	1	1	1	1
COG1475	D	Cell cycle control, cell division, chromosome partitioning	Chromosome segregation protein Spo0J, contains ParB-like nuclease domain	3	1	6	1	2	1	0	2	2	1	1	2	1	3	0	0	1	0	2	0	3	0	0
COG3087	D	Cell cycle control, cell division, chromosome partitioning	Cell division protein FtsN	1	0	0	0	0	0	0	0	0	0	0	0	0	0	0	0	0	0	0	0	1	0	0
COG4942	D	Cell cycle control, cell division, chromosome partitioning	Septal ring factor EnvC, activator of murein hydrolases AmiA and AmiB	0	0	0	0	0	0	0	0	1	0	0	0	1	0	0	0	1	0	1	0	1	0	0
COG0536	DL	#N/A	GTPase involved in cell partioning and DNA repair	0	0	0	0	0	0	0	0	0	0	1	0	0	0	0	0	0	0	0	0	0	0	0
COG0239	DP	#N/A	Fluoride ion exporter CrcB/FEX, affects chromosome condensation	0	0	1	0	1	1	0	1	1	0	1	1	1	1	1	1	1	1	2	0	2	1	1
COG2132	DPM	#N/A	Multicopper oxidase with three cupredoxin domains (includes cell division protein FtsP and spore coat protein CotA)	1	2	5	2	2	2	2	2	3	2	2	6	4	5	3	3	4	4	2	2	5	7	2
COG0410	E	Amino acid transport and metabolism	ABC-type branched-chain amino acid transport system, ATPase component	1	1	1	0	2	0	1	1	1	1	1	0	0	0	0	0	0	0	0	0	0	0	0
COG0411	E	Amino acid transport and metabolism	ABC-type branched-chain amino acid transport system, ATPase component	1	1	0	0	2	0	1	1	1	1	1	0	0	0	0	0	0	0	0	0	0	0	0
COG0559	E	Amino acid transport and metabolism	Branched-chain amino acid ABC-type transport system, permease component	1	1	1	1	2	0	1	0	1	1	1	0	0	0	0	0	0	0	0	0	0	0	0
COG1446	E	Amino acid transport and metabolism	Isoaspartyl peptidase or L-asparaginase, Ntn-hydrolase superfamily	2	0	0	0	0	0	0	0	0	0	0	0	0	0	0	0	0	0	0	0	0	0	0
COG4177	E	Amino acid transport and metabolism	ABC-type branched-chain amino acid transport system, permease component	1	1	1	1	2	0	1	0	1	1	1	0	0	0	0	0	0	0	0	0	0	0	0
COG0339	E	Amino acid transport and metabolism	Zn-dependent oligopeptidase	0	0	0	0	0	0	0	0	0	0	1	0	0	0	0	0	0	0	0	0	0	0	0
COG0403	E	Amino acid transport and metabolism	Glycine cleavage system protein P (pyridoxal-binding), N-terminal domain	0	1	0	1	0	0	0	0	0	0	0	0	0	0	0	0	0	0	0	0	0	0	0
COG0404	E	Amino acid transport and metabolism	Glycine cleavage system T protein (aminomethyltransferase)	0	1	0	1	0	0	0	0	0	0	0	0	0	0	0	0	0	0	0	0	0	0	0
COG0509	E	Amino acid transport and metabolism	Glycine cleavage system H protein (lipoate-binding)	0	1	0	1	0	0	0	0	0	0	0	0	0	0	0	0	0	0	0	0	0	0	0
COG0686	E	Amino acid transport and metabolism	Alanine dehydrogenase	0	0	0	0	0	0	0	0	0	0	1	0	0	0	0	0	0	0	0	0	0	0	0
COG1003	E	Amino acid transport and metabolism	Glycine cleavage system protein P (pyridoxal-binding), C-terminal domain	0	1	0	1	0	0	0	0	0	0	0	0	0	0	0	0	0	0	0	0	0	0	0
COG2171	E	Amino acid transport and metabolism	Tetrahydrodipicolinate N-succinyltransferase	0	0	0	0	0	0	0	0	0	0	1	0	0	0	0	0	0	0	0	0	0	0	0
COG2856	E	Amino acid transport and metabolism	Zn-dependent peptidase ImmA, M78 family	0	0	0	0	0	0	0	0	0	0	1	0	0	0	0	0	0	0	0	0	0	0	0
COG0421	E	Amino acid transport and metabolism	Spermidine synthase	0	0	0	0	0	0	0	0	0	0	0	1	0	0	0	0	0	0	2	0	1	1	0
COG0160	E	Amino acid transport and metabolism	4-aminobutyrate aminotransferase or related aminotransferase	0	0	0	0	0	0	0	0	0	0	0	1	1	1	0	0	1	0	0	0	0	0	0
COG1045	E	Amino acid transport and metabolism	Serine acetyltransferase	0	0	0	0	0	0	0	0	0	0	0	0	0	0	0	1	0	0	0	0	0	0	0
COG2071	E	Amino acid transport and metabolism	Gamma-glutamyl-gamma-aminobutyrate hydrolase PuuD (putrescine degradation), contains GATase1-like domain	0	0	0	0	0	0	0	0	0	0	0	1	0	0	0	0	0	0	0	0	0	0	0
COG2755	E	Amino acid transport and metabolism	Lysophospholipase L1 or related esterase	0	0	0	0	0	0	0	0	0	0	0	0	0	0	0	0	0	0	0	1	0	0	0
COG2957	E	Amino acid transport and metabolism	Agmatine/peptidylarginine deiminase	0	0	0	0	0	0	0	0	0	0	0	1	0	0	0	0	0	0	0	0	0	0	0
COG0367	E	Amino acid transport and metabolism	Asparagine synthetase B (glutamine-hydrolyzing)	2	3	3	3	3	2	2	1	2	1	2	2	2	2	4	4	2	2	4	3	2	2	3
COG0436	E	Amino acid transport and metabolism	Aspartate/methionine/tyrosine aminotransferase	2	2	3	4	3	3	2	2	3	3	3	3	3	3	3	4	3	3	2	2	4	4	3
COG0010	E	Amino acid transport and metabolism	Arginase family enzyme	1	2	3	1	2	1	1	1	1	2	1	1	1	2	1	2	1	2	2	1	2	2	1
COG0119	E	Amino acid transport and metabolism	Isopropylmalate/homocitrate/citramalate synthases	2	2	2	2	2	2	2	2	2	2	2	3	2	2	2	2	2	2	2	2	2	2	2
COG0174	E	Amino acid transport and metabolism	Glutamine synthetase	2	2	2	1	2	2	2	2	2	2	3	2	2	2	2	1	2	2	2	1	2	2	2
COG0498	E	Amino acid transport and metabolism	Threonine synthase	2	3	2	2	2	1	2	2	2	2	2	2	2	2	2	3	2	2	2	2	2	2	2
COG0527	E	Amino acid transport and metabolism	Aspartokinase	2	3	2	2	2	2	2	1	2	2	2	2	2	2	2	2	2	2	2	2	2	2	2
COG0624	E	Amino acid transport and metabolism	Acetylornithine deacetylase/Succinyl-diaminopimelate desuccinylase or related deacylase	2	3	3	2	2	2	1	1	1	1	1	2	2	2	2	2	2	2	2	2	2	2	2
COG0031	E	Amino acid transport and metabolism	Cysteine synthase	1	2	2	2	1	1	1	2	1	1	2	2	2	2	2	2	2	2	1	1	2	2	1
COG0040	E	Amino acid transport and metabolism	ATP phosphoribosyltransferase	1	1	1	1	1	1	1	1	1	1	1	1	1	1	1	2	1	1	1	1	1	1	1
COG0065	E	Amino acid transport and metabolism	Homoaconitase/3-isopropylmalate dehydratase large subunit	2	2	2	2	2	2	2	2	2	2	2	2	2	2	2	2	2	2	2	2	2	2	2
COG0066	E	Amino acid transport and metabolism	3-isopropylmalate dehydratase small subunit	2	2	2	2	2	2	2	2	2	1	2	2	2	2	2	2	2	2	2	2	2	2	2
COG0079	E	Amino acid transport and metabolism	Histidinol-phosphate/aromatic aminotransferase or cobyric acid decarboxylase	2	2	2	2	2	2	1	2	2	2	2	2	2	2	2	2	2	2	2	2	2	2	2
COG0107	E	Amino acid transport and metabolism	Imidazole glycerol phosphate synthase subunit HisF	1	1	1	1	1	1	1	1	1	2	1	1	1	1	1	2	1	1	1	1	1	1	1
COG0118	E	Amino acid transport and metabolism	Imidazoleglycerol phosphate synthase glutamine amidotransferase subunit HisH	1	1	1	1	1	1	1	1	1	2	1	1	1	1	1	2	1	1	1	1	1	1	1
COG0131	E	Amino acid transport and metabolism	Imidazoleglycerol phosphate dehydratase HisB	1	1	1	1	1	1	1	1	1	1	1	1	1	1	1	2	1	1	1	1	1	1	1
COG0139	E	Amino acid transport and metabolism	Phosphoribosyl-AMP cyclohydrolase	1	1	1	1	1	1	1	1	1	1	1	1	1	1	1	2	1	1	1	1	1	1	1
COG0141	E	Amino acid transport and metabolism	Histidinol dehydrogenase	1	1	1	1	1	1	1	1	1	1	1	1	1	1	1	2	1	1	1	1	1	1	1
COG0260	E	Amino acid transport and metabolism	Leucyl aminopeptidase	1	1	1	1	1	1	1	1	1	1	1	1	1	1	1	2	1	1	1	1	1	1	1
COG0520	E	Amino acid transport and metabolism	Selenocysteine lyase/Cysteine desulfurase	2	2	2	2	2	2	1	2	2	2	2	2	2	2	2	2	2	2	2	2	2	2	2
COG1171	E	Amino acid transport and metabolism	Threonine dehydratase	1	1	1	1	1	1	1	1	1	2	1	1	1	1	1	1	1	1	1	1	1	1	1
COG0002	E	Amino acid transport and metabolism	N-acetyl-gamma-glutamylphosphate reductase	1	1	1	1	1	1	1	1	1	1	1	1	1	1	1	1	1	1	1	1	1	1	1
COG0082	E	Amino acid transport and metabolism	Chorismate synthase	1	1	1	1	1	1	1	1	1	1	1	1	1	1	1	1	1	1	1	1	1	1	1
COG0112	E	Amino acid transport and metabolism	Glycine/serine hydroxymethyltransferase	1	1	1	1	1	1	1	1	1	1	1	1	1	1	1	1	1	1	1	1	1	1	1
COG0128	E	Amino acid transport and metabolism	5-enolpyruvylshikimate-3-phosphate synthase	1	1	1	1	1	1	1	1	1	1	1	1	1	1	1	1	1	1	1	1	1	1	1
COG0137	E	Amino acid transport and metabolism	Argininosuccinate synthase	1	1	1	1	1	1	1	1	1	1	1	1	1	1	1	1	1	1	1	1	1	1	1
COG0287	E	Amino acid transport and metabolism	Prephenate dehydrogenase	1	1	1	1	1	1	1	1	1	1	1	1	1	1	1	1	1	1	1	1	1	1	1
COG0308	E	Amino acid transport and metabolism	Aminopeptidase N	1	1	1	1	1	1	1	1	1	1	1	1	1	1	1	1	1	1	1	1	1	1	1
COG0334	E	Amino acid transport and metabolism	Glutamate dehydrogenase/leucine dehydrogenase	1	1	1	1	1	1	1	1	1	1	1	1	1	1	1	1	1	1	1	1	1	1	1
COG0440	E	Amino acid transport and metabolism	Acetolactate synthase, small subunit	1	1	1	1	1	1	1	1	1	1	1	1	1	1	1	1	1	1	1	1	1	1	1
COG0547	E	Amino acid transport and metabolism	Anthranilate phosphoribosyltransferase	1	1	1	1	1	1	1	1	1	1	1	1	1	1	1	1	1	1	1	1	1	1	1
COG0560	E	Amino acid transport and metabolism	Phosphoserine phosphatase	1	1	1	1	1	1	1	1	1	1	1	1	1	1	1	1	1	1	1	1	1	1	1
COG1164	E	Amino acid transport and metabolism	Oligoendopeptidase F	1	1	1	1	1	1	1	1	1	1	1	1	1	1	1	1	1	1	1	1	1	1	1
COG1509	E	Amino acid transport and metabolism	L-lysine 2,3-aminomutase (EF-P beta-lysylation pathway)	1	1	1	1	1	1	1	1	1	1	1	1	1	1	1	1	1	1	1	1	1	1	1
COG4992	E	Amino acid transport and metabolism	Acetylornithine/succinyldiaminopimelate/putrescine aminotransferase	1	1	1	1	1	1	1	1	1	1	1	1	1	1	1	1	1	1	1	1	1	1	1
COG0683	E	Amino acid transport and metabolism	ABC-type branched-chain amino acid transport system, periplasmic component	4	17	0	2	3	0	3	6	2	3	1	1	1	0	0	1	1	0	0	0	0	0	0
COG0077	E	Amino acid transport and metabolism	Prephenate dehydratase	1	2	1	1	1	1	8	1	1	1	1	1	1	1	1	0	1	1	1	1	1	1	1
COG1104	E	Amino acid transport and metabolism	Cysteine sulfinate desulfinase/cysteine desulfurase or related enzyme	2	3	1	2	1	1	2	1	1	3	4	1	1	1	1	1	1	1	1	0	1	1	2
COG0531	E	Amino acid transport and metabolism	Amino acid transporter	0	0	0	0	0	0	0	0	0	0	1	1	1	1	1	2	1	3	2	1	1	1	0
COG0591	E	Amino acid transport and metabolism	Na+/proline symporter	1	2	3	0	0	0	0	2	2	2	1	0	0	2	0	0	0	0	0	0	2	0	1
COG0804	E	Amino acid transport and metabolism	Urease alpha subunit	1	1	2	3	0	0	0	1	1	1	1	0	0	1	0	0	0	0	0	0	1	0	1
COG1410	E	Amino acid transport and metabolism	Methionine synthase I, cobalamin-binding domain	1	1	1	1	1	1	1	1	1	0	1	1	1	1	1	2	1	1	1	1	1	1	3
COG0405	E	Amino acid transport and metabolism	Gamma-glutamyltranspeptidase	0	1	1	0	0	0	0	0	0	0	0	1	1	1	0	0	1	0	0	0	1	2	0
COG0831	E	Amino acid transport and metabolism	Urease gamma subunit	1	2	1	1	0	0	0	1	1	1	1	0	0	1	0	0	0	0	0	0	1	0	1
COG0832	E	Amino acid transport and metabolism	Urease beta subunit	1	1	1	2	0	0	0	1	1	1	1	0	0	1	0	0	0	0	0	0	1	0	1
COG1027	E	Amino acid transport and metabolism	Aspartate ammonia-lyase	1	1	1	1	1	1	0	1	1	2	1	1	1	1	1	1	1	1	1	1	1	1	1
COG1280	E	Amino acid transport and metabolism	Threonine/homoserine/homoserine lactone efflux protein	0	0	2	1	1	1	0	1	1	1	1	1	1	1	1	1	1	1	1	1	1	1	1
COG1878	E	Amino acid transport and metabolism	Kynurenine formamidase	1	1	1	1	1	0	1	0	1	0	1	2	1	1	1	1	1	1	1	1	1	1	0
COG1945	E	Amino acid transport and metabolism	Pyruvoyl-dependent arginine decarboxylase (PvlArgDC)	1	1	1	1	1	1	1	0	1	2	1	1	1	1	1	1	1	1	1	1	1	1	1
COG0006	E	Amino acid transport and metabolism	Xaa-Pro aminopeptidase	1	1	1	1	1	1	1	1	1	1	0	1	1	1	1	1	1	1	1	1	1	1	1
COG0078	E	Amino acid transport and metabolism	Ornithine carbamoyltransferase	1	1	1	1	1	1	1	1	0	1	1	1	1	1	1	1	1	1	1	1	1	1	1
COG0083	E	Amino acid transport and metabolism	Homoserine kinase	1	1	1	1	1	1	0	1	1	1	1	1	1	1	1	1	1	1	1	1	1	1	1
COG0106	E	Amino acid transport and metabolism	Phosphoribosylformimino-5-aminoimidazole carboxamide ribonucleotide (ProFAR) isomerase	1	1	1	1	1	1	0	1	1	1	1	1	1	1	1	0	1	1	1	1	1	1	1
COG0133	E	Amino acid transport and metabolism	Tryptophan synthase beta chain	1	1	1	1	1	1	0	1	1	1	1	1	1	1	1	1	1	1	1	1	1	1	1
COG0134	E	Amino acid transport and metabolism	Indole-3-glycerol phosphate synthase	1	1	1	1	1	1	0	1	1	1	1	1	1	1	1	1	1	1	1	1	1	1	1
COG0136	E	Amino acid transport and metabolism	Aspartate-semialdehyde dehydrogenase	1	1	1	1	1	1	0	1	1	1	1	1	1	1	1	1	1	1	1	1	1	1	1
COG0159	E	Amino acid transport and metabolism	Tryptophan synthase alpha chain	1	1	1	1	1	1	0	1	0	1	1	1	1	1	1	1	1	1	1	1	1	1	1
COG0165	E	Amino acid transport and metabolism	Argininosuccinate lyase	1	1	1	1	1	1	0	1	1	1	1	1	1	1	1	1	1	1	1	1	1	1	1
COG0169	E	Amino acid transport and metabolism	Shikimate 5-dehydrogenase	1	1	1	1	1	1	0	1	1	1	1	1	1	1	1	1	1	1	1	1	1	1	1
COG0182	E	Amino acid transport and metabolism	Methylthioribose-1-phosphate isomerase (methionine salvage pathway), a paralog of eIF-2B alpha subunit	1	1	1	1	1	1	1	0	0	1	1	1	1	1	1	1	1	1	1	1	1	1	1
COG0241	E	Amino acid transport and metabolism	Histidinol phosphatase or a related phosphatase	0	0	0	0	1	0	0	0	0	0	1	0	1	0	0	1	1	0	0	1	1	0	0
COG0460	E	Amino acid transport and metabolism	Homoserine dehydrogenase	1	1	1	1	1	1	1	0	1	1	1	1	1	1	1	1	1	1	1	1	1	1	1
COG0506	E	Amino acid transport and metabolism	Proline dehydrogenase	0	0	1	0	1	0	0	0	0	0	0	0	0	1	0	1	0	1	1	0	1	1	0
COG0548	E	Amino acid transport and metabolism	Acetylglutamate kinase	1	1	1	1	1	1	1	1	1	1	1	1	1	1	1	1	1	0	1	1	1	1	1
COG0646	E	Amino acid transport and metabolism	Methionine synthase I (cobalamin-dependent), methyltransferase domain	1	1	1	1	1	1	1	1	1	0	1	1	1	1	1	1	1	1	1	1	1	1	1
COG0685	E	Amino acid transport and metabolism	5,10-methylenetetrahydrofolate reductase	1	0	1	1	1	1	1	1	1	1	1	1	1	1	1	1	1	1	1	1	1	1	1
COG0710	E	Amino acid transport and metabolism	3-dehydroquinate dehydratase	1	1	1	1	1	1	0	1	1	1	1	1	1	1	1	1	1	1	1	1	1	1	1
COG1246	E	Amino acid transport and metabolism	N-acetylglutamate synthase or related acetyltransferase, GNAT family	0	0	0	0	0	0	0	1	1	1	0	0	0	0	0	0	0	0	1	0	0	0	0
COG1247	E	Amino acid transport and metabolism	L-amino acid N-acyltransferase YncA	0	1	0	0	0	0	0	0	0	1	0	0	0	0	0	1	0	1	0	0	0	0	0
COG1465	E	Amino acid transport and metabolism	3-dehydroquinate synthase, class II	1	1	1	1	1	1	0	1	1	1	1	1	1	1	1	1	1	1	1	1	1	1	1
COG1685	E	Amino acid transport and metabolism	Archaeal shikimate kinase	1	1	1	1	1	1	0	1	1	1	1	1	1	1	1	1	1	1	1	1	1	1	1
COG3741	E	Amino acid transport and metabolism	N-formylglutamate amidohydrolase	0	1	1	0	0	0	0	0	0	0	0	1	1	1	0	0	1	0	0	0	1	1	0
COG4608	E	Amino acid transport and metabolism	ABC-type oligopeptide transport system, ATPase component	1	0	1	1	1	0	0	1	0	0	1	1	1	1	1	0	1	0	0	0	0	1	0
COG0075	EF	#N/A	Archaeal aspartate aminotransferase or a related aminotransferase, includes purine catabolism protein PucG	1	1	1	1	1	1	1	1	1	1	1	1	1	1	1	1	1	1	1	1	1	1	1
COG0505	EF	#N/A	Carbamoylphosphate synthase small subunit	1	1	1	1	1	1	1	1	1	1	1	1	1	1	1	1	1	1	1	1	1	1	1
COG0458	EF	#N/A	Carbamoylphosphate synthase large subunit	2	1	1	1	1	1	1	1	1	1	0	1	1	1	2	3	1	1	1	1	1	1	1
COG0129	EG	#N/A	Dihydroxyacid dehydratase/phosphogluconate dehydratase	1	1	1	1	1	1	1	1	1	1	1	1	1	1	1	2	1	1	1	1	1	1	1
COG0175	EH	#N/A	3'-phosphoadenosine 5'-phosphosulfate sulfotransferase (PAPS reductase)/FAD synthetase or related enzyme	3	3	1	2	1	1	2	1	1	3	4	1	1	1	1	1	1	1	1	1	2	1	2
COG0028	EH	#N/A	Acetolactate synthase large subunit or other thiamine pyrophosphate-requiring enzyme	1	1	1	1	1	1	1	1	2	3	1	2	2	1	1	2	2	3	1	1	2	2	2
COG0115	EH	#N/A	Branched-chain amino acid aminotransferase/4-amino-4-deoxychorismate lyase	2	1	2	3	2	2	1	1	2	2	2	2	2	2	2	2	2	2	2	2	2	2	2
COG0147	EH	#N/A	Anthranilate/para-aminobenzoate synthases component I	1	1	1	1	1	1	1	1	1	1	1	1	1	1	1	1	1	1	1	1	1	1	1
COG0512	EH	#N/A	Anthranilate/para-aminobenzoate synthase component II	1	1	1	1	1	1	1	1	1	1	1	1	1	1	1	1	1	1	1	1	1	1	1
COG0059	EH	#N/A	Ketol-acid reductoisomerase	2	1	1	1	1	1	1	1	1	0	1	1	1	1	1	1	1	1	1	1	1	1	1
COG1124	EP	#N/A	ABC-type dipeptide/oligopeptide/nickel transport system, ATPase component	0	1	0	0	0	0	0	0	0	0	0	0	0	0	0	0	0	0	0	0	0	0	0
COG0601	EP	#N/A	ABC-type dipeptide/oligopeptide/nickel transport system, permease component	1	1	1	1	1	1	1	1	1	1	3	1	1	1	1	1	1	1	1	1	1	1	1
COG1173	EP	#N/A	ABC-type dipeptide/oligopeptide/nickel transport system, permease component	1	1	1	1	1	1	1	1	1	1	1	1	1	1	1	1	1	1	1	1	1	1	1
COG0444	EP	#N/A	ABC-type dipeptide/oligopeptide/nickel transport system, ATPase component	1	1	1	1	1	2	0	1	2	1	1	1	1	1	1	2	1	2	1	1	2	1	2
COG0145	EQ	#N/A	N-methylhydantoinase A/oxoprolinase/acetone carboxylase, beta subunit	0	1	0	0	0	1	1	0	0	0	0	0	1	1	1	2	1	1	1	1	0	0	0
COG1063	ER	#N/A	Threonine dehydrogenase or related Zn-dependent dehydrogenase	1	2	1	1	1	2	1	1	1	2	1	2	2	2	2	1	2	1	2	1	2	2	3
COG3185	ER	#N/A	4-hydroxyphenylpyruvate dioxygenase and related hemolysins	1	1	1	1	1	1	1	1	1	1	1	1	1	1	0	1	1	1	1	1	1	1	1
COG0834	ET	#N/A	ABC-type amino acid transport/signal transduction system, periplasmic component/domain	1	1	1	0	0	0	0	0	0	0	0	0	0	0	0	0	0	0	0	0	0	0	0
COG4741	F	Nucleotide transport and metabolism	Predicted secreted endonuclease distantly related to archaeal Holliday junction resolvase	0	0	0	0	0	0	0	1	2	0	0	0	0	0	0	0	0	0	0	0	0	0	0
COG0207	F	Nucleotide transport and metabolism	Thymidylate synthase	0	0	0	0	0	0	0	0	1	0	0	0	0	0	0	0	0	0	0	0	0	0	0
COG0717	F	Nucleotide transport and metabolism	Deoxycytidine triphosphate deaminase	0	0	0	0	0	0	0	0	0	0	1	0	0	0	0	0	0	0	0	0	0	0	0
COG3613	F	Nucleotide transport and metabolism	Nucleoside 2-deoxyribosyltransferase	0	1	0	0	0	0	0	0	0	0	0	0	0	0	0	0	0	0	0	0	0	0	0
COG0213	F	Nucleotide transport and metabolism	Thymidine phosphorylase	0	0	0	0	0	0	0	0	0	0	0	0	0	0	0	0	0	1	1	0	0	0	0
COG1146	F	Nucleotide transport and metabolism	NAD-dependent dihydropyrimidine dehydrogenase, PreA subunit	3	2	3	3	3	4	2	1	2	4	3	3	4	4	3	1	4	3	2	1	3	3	3
COG0061	F	Nucleotide transport and metabolism	NAD kinase	2	2	2	2	2	2	2	2	1	3	2	2	2	2	2	2	2	2	2	2	2	2	2
COG0104	F	Nucleotide transport and metabolism	Adenylosuccinate synthase	1	1	1	1	1	1	1	1	1	1	1	1	1	1	1	3	1	2	1	1	1	1	1
COG0125	F	Nucleotide transport and metabolism	Thymidylate kinase	1	3	1	1	1	1	1	1	1	1	1	1	1	1	1	1	1	1	1	1	1	1	1
COG0518	F	Nucleotide transport and metabolism	GMP synthase - Glutamine amidotransferase domain	2	2	3	2	2	2	2	2	1	2	2	2	2	2	2	2	2	2	1	1	2	2	2
COG0519	F	Nucleotide transport and metabolism	GMP synthase, PP-ATPase domain/subunit	1	1	1	1	1	1	1	1	1	1	1	1	1	1	1	3	1	1	1	1	1	1	1
COG0041	F	Nucleotide transport and metabolism	Phosphoribosylcarboxyaminoimidazole (NCAIR) mutase	1	1	1	1	1	1	1	1	1	2	2	1	1	1	1	1	1	1	1	1	1	1	1
COG0151	F	Nucleotide transport and metabolism	Phosphoribosylamine-glycine ligase	1	1	2	1	1	1	1	1	1	1	1	1	1	1	1	1	1	1	1	1	1	1	1
COG0209	F	Nucleotide transport and metabolism	Ribonucleotide reductase alpha subunit	1	1	1	1	1	1	1	1	1	1	2	1	1	1	1	1	1	1	1	1	1	1	1
COG1102	F	Nucleotide transport and metabolism	Cytidylate kinase	1	1	1	1	1	1	1	1	1	1	2	1	1	1	1	1	1	1	1	1	1	1	1
COG1328	F	Nucleotide transport and metabolism	Anaerobic ribonucleoside-triphosphate reductase	2	1	1	1	1	1	1	1	1	1	1	1	1	1	1	1	1	1	1	1	1	1	1
COG1759	F	Nucleotide transport and metabolism	5-formaminoimidazole-4-carboxamide-1-beta-D-ribofuranosyl 5'-monophosphate synthetase (purine biosynthesis)	2	2	2	2	2	2	2	1	2	2	2	2	2	2	2	2	2	2	2	2	2	2	2
COG2429	F	Nucleotide transport and metabolism	Archaeal GTP cyclohydrolase III	1	1	1	1	2	2	1	1	1	1	1	1	1	1	1	1	1	1	1	1	1	1	1
COG0046	F	Nucleotide transport and metabolism	Phosphoribosylformylglycinamidine (FGAM) synthase, synthetase domain	1	1	1	1	1	1	1	1	1	1	1	1	1	1	1	1	1	1	1	1	1	1	1
COG0047	F	Nucleotide transport and metabolism	Phosphoribosylformylglycinamidine (FGAM) synthase, glutamine amidotransferase domain	1	1	1	1	1	1	1	1	1	1	1	1	1	1	1	1	1	1	1	1	1	1	1
COG0062	F	Nucleotide transport and metabolism	NAD(P)H-hydrate repair enzyme Nnr, NAD(P)H-hydrate epimerase domain	1	1	1	1	1	1	1	1	1	1	1	1	1	1	1	1	1	1	1	1	1	1	1
COG0150	F	Nucleotide transport and metabolism	Phosphoribosylaminoimidazole (AIR) synthetase	1	1	1	1	1	1	1	1	1	1	1	1	1	1	1	1	1	1	1	1	1	1	1
COG0152	F	Nucleotide transport and metabolism	Phosphoribosylaminoimidazole-succinocarboxamide synthase	1	1	1	1	1	1	1	1	1	1	1	1	1	1	1	1	1	1	1	1	1	1	1
COG0167	F	Nucleotide transport and metabolism	Dihydroorotate dehydrogenase	1	1	1	1	1	1	1	1	1	1	1	1	1	1	1	1	1	1	1	1	1	1	1
COG0299	F	Nucleotide transport and metabolism	Folate-dependent phosphoribosylglycinamide formyltransferase PurN	1	1	1	1	1	1	1	1	1	1	1	1	1	1	1	1	1	1	1	1	1	1	1
COG0528	F	Nucleotide transport and metabolism	Uridylate kinase	1	1	1	1	1	1	1	1	1	1	1	1	1	1	1	1	1	1	1	1	1	1	1
COG1691	F	Nucleotide transport and metabolism	NCAIR mutase (PurE)-related protein	1	1	1	1	1	1	1	1	1	1	1	1	1	1	1	1	1	1	1	1	1	1	1
COG2019	F	Nucleotide transport and metabolism	Archaeal adenylate kinase	1	1	1	1	1	1	1	1	1	1	1	1	1	1	1	1	1	1	1	1	1	1	1
COG0026	F	Nucleotide transport and metabolism	Phosphoribosylaminoimidazole carboxylase (NCAIR synthetase)	1	1	1	1	1	1	0	1	1	2	1	1	1	1	1	1	1	1	1	1	1	1	1
COG0044	F	Nucleotide transport and metabolism	Dihydroorotase or related cyclic amidohydrolase	1	1	1	1	1	1	0	0	1	1	1	1	1	1	1	1	1	2	1	1	1	1	1
COG2131	F	Nucleotide transport and metabolism	Deoxycytidylate deaminase	1	1	1	1	1	1	1	0	2	1	1	1	1	1	1	1	1	1	1	1	1	1	1
COG4502	F	Nucleotide transport and metabolism	5'(3')-deoxyribonucleotidase	0	0	1	0	1	0	0	1	0	2	0	1	1	1	1	0	1	0	0	0	1	1	0
COG0005	F	Nucleotide transport and metabolism	Purine nucleoside phosphorylase	1	1	1	1	1	1	0	1	1	1	1	1	1	1	1	1	1	1	1	1	1	1	1
COG0015	F	Nucleotide transport and metabolism	Adenylosuccinate lyase	1	1	1	1	1	1	1	0	1	1	1	1	1	1	1	1	1	1	1	1	1	1	1
COG0034	F	Nucleotide transport and metabolism	Glutamine phosphoribosylpyrophosphate amidotransferase	1	1	1	1	1	1	0	1	1	1	1	1	1	1	1	1	1	1	1	1	1	1	1
COG0063	F	Nucleotide transport and metabolism	NAD(P)H-hydrate repair enzyme Nnr, NAD(P)H-hydrate dehydratase domain	1	1	1	1	1	1	0	0	1	1	1	1	1	1	1	1	1	1	1	1	1	1	1
COG0105	F	Nucleotide transport and metabolism	Nucleoside diphosphate kinase	1	1	1	1	1	1	1	0	1	1	1	1	1	1	1	1	0	1	1	1	1	1	1
COG0127	F	Nucleotide transport and metabolism	Inosine/xanthosine triphosphate pyrophosphatase, all-alpha NTP-PPase family	1	1	1	1	1	1	0	1	0	1	1	1	1	1	1	1	1	1	1	1	1	1	1
COG0284	F	Nucleotide transport and metabolism	Orotidine-5'-phosphate decarboxylase	1	1	1	1	1	1	0	1	1	1	1	1	1	1	1	1	1	1	1	1	1	1	1
COG0295	F	Nucleotide transport and metabolism	Cytidine deaminase	0	0	0	1	0	0	0	0	0	0	0	1	0	0	0	0	0	0	0	0	0	0	0
COG0461	F	Nucleotide transport and metabolism	Orotate phosphoribosyltransferase	1	1	1	1	1	1	1	0	1	1	1	1	1	1	1	1	1	1	1	1	1	1	1
COG0503	F	Nucleotide transport and metabolism	Adenine/guanine phosphoribosyltransferase or related PRPP-binding protein	1	1	1	1	1	1	0	1	1	1	1	1	1	1	1	1	1	1	1	1	1	1	1
COG0504	F	Nucleotide transport and metabolism	CTP synthase (UTP-ammonia lyase)	1	1	1	1	1	1	1	1	0	1	1	1	1	1	1	1	1	1	1	1	1	1	1
COG0516	F	Nucleotide transport and metabolism	IMP dehydrogenase/GMP reductase	1	1	1	1	1	1	1	1	1	1	1	1	1	1	1	0	1	1	1	1	1	1	1
COG0540	F	Nucleotide transport and metabolism	Aspartate carbamoyltransferase, catalytic chain	1	1	1	1	1	1	1	0	1	1	1	1	1	1	1	1	1	1	1	1	1	1	1
COG0788	F	Nucleotide transport and metabolism	Formyltetrahydrofolate hydrolase	1	1	1	1	1	1	1	0	1	1	1	1	1	1	1	1	1	1	1	1	1	1	1
COG1001	F	Nucleotide transport and metabolism	Adenine deaminase	1	1	1	1	1	1	0	1	1	1	1	1	1	1	1	1	1	1	1	1	1	1	1
COG1051	F	Nucleotide transport and metabolism	ADP-ribose pyrophosphatase YjhB, NUDIX family	0	0	0	0	0	1	0	0	0	1	0	0	1	0	0	0	1	0	1	0	0	0	0
COG1351	F	Nucleotide transport and metabolism	Thymidylate synthase ThyX	1	1	1	1	1	1	1	0	1	1	1	1	1	1	1	1	1	1	1	1	1	1	1
COG1781	F	Nucleotide transport and metabolism	Aspartate carbamoyltransferase, regulatory subunit	1	1	1	1	1	1	1	0	1	1	1	1	1	1	1	1	1	1	1	1	1	1	1
COG1828	F	Nucleotide transport and metabolism	Phosphoribosylformylglycinamidine (FGAM) synthase, PurS component	1	1	1	1	1	1	1	1	1	1	1	1	1	1	1	1	1	0	1	1	1	1	1
COG1936	F	Nucleotide transport and metabolism	Broad-specificity NMP kinase	1	1	1	1	1	1	1	1	0	1	1	1	1	1	1	1	1	1	1	1	1	1	1
COG4508	F	Nucleotide transport and metabolism	Dimeric dUTPase, all-alpha-NTP-PPase (MazG) superfamily	0	0	0	0	1	0	0	1	1	0	0	0	0	0	0	0	0	0	1	1	0	0	0
COG0462	FE	#N/A	Phosphoribosylpyrophosphate synthetase	0	1	1	1	1	1	1	1	1	1	1	1	1	1	1	1	1	2	2	1	1	1	1
COG0537	FGR	#N/A	Diadenosine tetraphosphate (Ap4A) hydrolase or other HIT family hydrolase	2	3	2	2	2	2	1	2	2	2	2	2	2	2	2	2	2	2	2	2	2	2	2
COG1896	FR	#N/A	5'-deoxynucleotidase YfbR and related HD superfamily hydrolases	1	1	1	1	1	1	1	1	1	1	1	1	1	1	1	1	1	1	1	1	1	1	1
COG0402	FR	#N/A	Cytosine/adenosine deaminase or related metal-dependent hydrolase	1	0	1	1	1	1	1	1	1	1	1	1	1	1	1	1	1	1	1	1	1	1	1
COG2357	FT	#N/A	ppGpp synthetase catalytic domain (RelA/SpoT-type nucleotidyltranferase)	0	0	0	0	0	0	0	0	0	0	0	0	0	1	0	0	0	0	0	0	0	0	0
COG0248	FTP	#N/A	Exopolyphosphatase/pppGpp-phosphohydrolase	0	1	1	0	0	0	0	0	0	0	0	0	0	0	0	0	0	0	0	0	0	0	0
COG0737	FV	#N/A	2',3'-cyclic-nucleotide 2'-phosphodiesterase/5'- or 3'-nucleotidase, 5'-nucleotidase family	0	0	0	0	0	0	0	0	0	0	0	0	0	0	0	0	0	0	0	0	0	1	0
COG1626	G	Carbohydrate transport and metabolism	Neutral trehalase	0	0	0	0	0	0	0	0	1	0	0	0	0	0	0	0	0	0	0	0	0	0	0
COG3386	G	Carbohydrate transport and metabolism	Sugar lactone lactonase YvrE	1	0	0	0	0	0	0	0	0	0	0	0	0	0	0	0	0	0	0	0	0	0	0
COG3408	G	Carbohydrate transport and metabolism	Glycogen debranching enzyme (alpha-1,6-glucosidase)	0	0	0	0	0	0	0	0	0	0	1	0	0	0	0	0	0	0	0	0	0	0	0
COG2220	G	Carbohydrate transport and metabolism	L-ascorbate metabolism protein UlaG, beta-lactamase superfamily	0	0	0	0	0	0	0	0	0	0	0	1	2	0	0	0	2	1	1	1	0	0	0
COG2271	G	Carbohydrate transport and metabolism	Sugar phosphate permease	0	0	0	0	0	0	0	0	0	0	0	0	0	0	1	2	0	1	0	0	0	0	0
COG0036	G	Carbohydrate transport and metabolism	Pentose-5-phosphate-3-epimerase	0	0	0	0	0	0	0	0	0	0	0	0	0	0	0	1	0	0	0	0	0	0	0
COG0469	G	Carbohydrate transport and metabolism	Pyruvate kinase	0	0	0	0	0	0	0	0	0	0	0	0	0	0	0	0	0	0	0	1	1	0	0
COG1080	G	Carbohydrate transport and metabolism	Phosphoenolpyruvate-protein kinase (PTS system EI component in bacteria)	0	0	0	0	0	0	0	0	0	0	0	1	0	0	0	0	0	0	0	0	0	0	0
COG1554	G	Carbohydrate transport and metabolism	Trehalose and maltose hydrolase (possible phosphorylase)	0	0	0	0	0	0	0	0	0	0	0	0	0	0	0	0	0	0	1	0	0	0	0
COG1879	G	Carbohydrate transport and metabolism	ABC-type sugar transport system, periplasmic component, contains N-terminal xre family HTH domain	0	0	0	0	0	0	0	0	0	0	0	0	0	0	0	1	0	0	0	0	0	0	0
COG2211	G	Carbohydrate transport and metabolism	Na+/melibiose symporter or related transporter	0	0	0	0	0	0	0	0	0	0	0	0	0	0	0	1	0	0	0	0	0	0	0
COG2706	G	Carbohydrate transport and metabolism	6-phosphogluconolactonase, cycloisomerase 2 family	0	0	0	0	0	0	0	0	0	0	0	1	0	0	0	0	0	0	0	0	0	0	0
COG3623	G	Carbohydrate transport and metabolism	L-ribulose-5-phosphate 3-epimerase UlaE	0	0	0	0	0	0	0	0	0	0	0	0	0	0	0	0	0	1	0	0	0	0	0
COG2814	G	Carbohydrate transport and metabolism	Predicted arabinose efflux permease, MFS family	2	2	1	1	1	1	1	2	1	1	1	1	1	1	2	4	1	4	5	1	1	1	1
COG1064	G	Carbohydrate transport and metabolism	D-arabinose 1-dehydrogenase, Zn-dependent alcohol dehydrogenase family	2	3	2	2	2	2	2	3	2	2	2	2	2	2	2	3	2	2	2	2	2	2	2
COG1109	G	Carbohydrate transport and metabolism	Phosphomannomutase	2	2	2	2	2	2	1	1	2	2	2	2	2	2	2	2	2	3	2	2	2	2	2
COG2133	G	Carbohydrate transport and metabolism	Glucose/arabinose dehydrogenase, beta-propeller fold	1	3	3	2	2	2	1	1	1	2	2	2	2	2	3	2	2	2	2	2	2	2	3
COG0524	G	Carbohydrate transport and metabolism	Sugar or nucleoside kinase, ribokinase family	1	2	2	2	2	2	2	2	2	1	2	2	2	2	2	2	2	2	2	2	2	2	2
COG3958	G	Carbohydrate transport and metabolism	Transketolase, C-terminal subunit	1	1	1	1	1	1	1	1	1	1	1	1	1	1	1	2	1	1	1	1	1	1	1
COG0057	G	Carbohydrate transport and metabolism	Glyceraldehyde-3-phosphate dehydrogenase/erythrose-4-phosphate dehydrogenase	1	1	1	1	1	1	1	1	1	1	1	1	1	1	1	1	1	1	1	1	1	1	1
COG0126	G	Carbohydrate transport and metabolism	3-phosphoglycerate kinase	1	1	1	1	1	1	1	1	1	1	1	1	1	1	1	1	1	1	1	1	1	1	1
COG0148	G	Carbohydrate transport and metabolism	Enolase	1	1	1	1	1	1	1	1	1	1	1	1	1	1	1	1	1	1	1	1	1	1	1
COG0149	G	Carbohydrate transport and metabolism	Triosephosphate isomerase	1	1	1	1	1	1	1	1	1	1	1	1	1	1	1	1	1	1	1	1	1	1	1
COG1085	G	Carbohydrate transport and metabolism	Galactose-1-phosphate uridylyltransferase	1	1	1	1	1	1	1	1	1	1	1	1	1	1	1	1	1	1	1	1	1	1	1
COG0662	G	Carbohydrate transport and metabolism	Mannose-6-phosphate isomerase, cupin superfamily	1	0	2	2	2	2	0	1	1	0	1	2	2	2	2	1	2	2	2	2	4	3	2
COG0579	G	Carbohydrate transport and metabolism	L-2-hydroxyglutarate oxidase LhgO	1	1	1	3	1	1	1	1	1	1	1	1	1	1	1	1	1	0	1	1	1	1	1
COG0580	G	Carbohydrate transport and metabolism	Glycerol uptake facilitator and related aquaporins (Major Intrinsic Protein Family)	2	2	1	3	2	2	0	2	2	1	1	2	2	2	2	2	2	2	2	2	2	2	2
COG1216	G	Carbohydrate transport and metabolism	Glycosyltransferase, GT2 family	0	0	0	0	1	0	0	0	0	3	0	1	0	1	0	2	0	1	1	1	0	1	0
COG0166	G	Carbohydrate transport and metabolism	Glucose-6-phosphate isomerase	1	0	1	1	1	0	1	0	0	1	0	0	1	1	1	2	1	1	0	1	1	0	0
COG0279	G	Carbohydrate transport and metabolism	Phosphoheptose isomerase	0	0	0	1	1	0	0	0	0	0	1	0	1	0	0	1	1	1	0	2	1	0	0
COG1082	G	Carbohydrate transport and metabolism	Sugar phosphate isomerase/epimerase	0	0	0	1	2	0	0	0	0	0	0	1	0	0	2	2	0	0	0	0	0	0	2
COG1830	G	Carbohydrate transport and metabolism	Fructose-bisphosphate aldolase class Ia, DhnA family	2	2	2	2	2	2	0	2	2	2	1	2	2	2	2	2	2	1	2	2	2	2	2
COG2120	G	Carbohydrate transport and metabolism	N-acetylglucosaminyl deacetylase, LmbE family	0	0	0	0	0	0	0	0	0	2	0	0	2	0	1	0	1	0	0	1	0	0	1
COG2513	G	Carbohydrate transport and metabolism	2-Methylisocitrate lyase and related enzymes, PEP mutase family	1	1	1	1	1	1	0	1	2	2	1	2	1	1	1	1	1	2	1	1	1	1	2
COG0120	G	Carbohydrate transport and metabolism	Ribose 5-phosphate isomerase	1	1	1	1	1	1	0	0	1	1	1	1	1	1	1	1	1	1	1	1	1	1	1
COG0176	G	Carbohydrate transport and metabolism	Transaldolase	1	1	1	1	1	1	0	1	1	1	1	1	1	1	1	1	1	1	1	1	1	1	1
COG0406	G	Carbohydrate transport and metabolism	Broad specificity phosphatase PhoE	1	1	1	1	1	1	1	0	1	1	1	1	1	1	1	1	1	1	1	1	1	1	1
COG0471	G	Carbohydrate transport and metabolism	Di- and tricarboxylate transporter	0	0	1	0	1	0	0	0	0	0	0	0	0	1	0	0	0	0	1	0	1	0	0
COG0483	G	Carbohydrate transport and metabolism	Archaeal fructose-1,6-bisphosphatase or related enzyme of inositol monophosphatase family	1	1	1	1	1	1	0	1	1	1	1	1	1	1	1	1	1	1	1	1	1	1	1
COG0574	G	Carbohydrate transport and metabolism	Phosphoenolpyruvate synthase/pyruvate phosphate dikinase	1	1	1	1	1	1	1	1	1	1	1	1	1	1	1	0	1	1	1	1	1	1	1
COG1819	G	Carbohydrate transport and metabolism	UDP:flavonoid glycosyltransferase YjiC, YdhE family	0	0	0	0	0	0	0	0	1	1	0	0	0	0	0	1	0	1	0	0	0	0	0
COG1980	G	Carbohydrate transport and metabolism	Archaeal fructose 1,6-bisphosphatase	1	1	1	1	1	1	0	1	1	1	1	1	1	1	1	0	1	1	1	1	1	1	1
COG2301	G	Carbohydrate transport and metabolism	Citrate lyase beta subunit	1	1	1	1	1	1	0	1	0	1	1	1	1	1	1	1	1	1	1	1	1	1	1
COG2379	G	Carbohydrate transport and metabolism	Glycerate-2-kinase	1	1	1	1	1	1	1	1	1	1	1	1	1	1	1	0	1	1	1	1	1	1	1
COG3635	G	Carbohydrate transport and metabolism	2,3-bisphosphoglycerate-independent phosphoglycerate mutase, archeal type	1	1	1	1	1	1	0	1	1	1	1	1	1	1	1	1	1	1	1	1	1	1	1
COG3693	G	Carbohydrate transport and metabolism	Endo-1,4-beta-xylanase, GH35 family	1	0	1	0	0	0	0	1	1	0	0	0	1	0	0	0	1	0	0	0	1	0	0
COG3959	G	Carbohydrate transport and metabolism	Transketolase, N-terminal subunit	1	1	1	1	1	1	1	1	1	1	1	1	1	1	1	0	1	1	1	1	1	1	1
COG0477	GEPR	#N/A	MFS family permease	0	0	1	1	1	0	0	0	1	0	1	1	1	1	0	0	1	0	0	0	1	0	0
COG0697	GER	#N/A	Permease of the drug/metabolite transporter (DMT) superfamily	0	0	2	1	1	0	0	0	0	0	0	2	0	1	1	2	0	2	2	0	3	1	0
COG1134	GM	#N/A	ABC-type polysaccharide/polyol phosphate transport system, ATPase component	0	0	0	0	0	0	0	0	0	0	0	0	0	0	0	0	0	0	0	0	1	0	0
COG0726	GM	#N/A	Peptidoglycan/xylan/chitin deacetylase, PgdA/CDA1 family	0	0	0	0	1	0	0	0	0	0	0	0	3	0	1	2	3	2	3	1	1	4	0
COG1682	GM	#N/A	ABC-type polysaccharide/polyol phosphate export permease	1	0	0	0	0	0	0	0	0	1	0	0	1	0	0	0	1	0	0	0	1	0	0
COG0637	GR	#N/A	Beta-phosphoglucomutase or related phosphatase, HAD superfamily	0	0	0	0	0	0	0	0	0	0	0	0	1	0	0	0	1	0	0	0	0	0	0
COG1762	GT	#N/A	Phosphotransferase system mannitol/fructose-specific IIA domain (Ntr-type)	0	0	0	0	0	0	0	0	0	0	1	0	0	0	0	0	0	0	0	0	0	0	0
COG1489	GT	#N/A	DNA-binding protein, stimulates sugar fermentation	0	1	1	0	0	0	0	0	0	0	0	1	0	0	0	0	0	0	0	0	0	0	0
COG0095	H	Coenzyme transport and metabolism	Lipoate-protein ligase A	0	1	0	1	0	0	0	0	0	0	0	0	0	0	0	0	0	0	0	0	0	0	0
COG0259	H	Coenzyme transport and metabolism	Pyridoxine/pyridoxamine 5'-phosphate oxidase	0	0	0	0	0	0	0	0	0	0	1	0	0	0	0	0	0	0	0	0	0	0	0
COG0320	H	Coenzyme transport and metabolism	Lipoate synthase	0	1	0	1	0	0	0	0	0	0	0	0	0	0	0	0	0	0	0	0	0	0	0
COG0854	H	Coenzyme transport and metabolism	Pyridoxine 5'-phosphate synthase PdxJ	0	0	0	0	1	0	0	0	0	0	0	0	0	0	0	0	0	0	0	0	0	0	0
COG1057	H	Coenzyme transport and metabolism	Nicotinic acid mononucleotide adenylyltransferase	0	1	0	0	0	0	0	0	0	0	0	0	0	0	0	0	0	0	0	0	0	0	0
COG1469	H	Coenzyme transport and metabolism	GTP cyclohydrolase FolE2	0	0	0	0	0	0	0	0	0	0	1	0	0	0	0	0	0	0	0	0	0	0	0
COG4547	H	Coenzyme transport and metabolism	Cobalamin biosynthesis protein CobT (nicotinate-mononucleotide:5, 6-dimethylbenzimidazole phosphorib...	0	0	0	0	0	0	1	0	0	0	0	0	0	0	0	0	0	0	0	0	0	0	0
COG0262	H	Coenzyme transport and metabolism	Dihydrofolate reductase	0	0	0	0	0	0	0	0	0	0	0	0	0	0	0	1	0	0	0	0	0	1	0
COG0382	H	Coenzyme transport and metabolism	4-hydroxybenzoate polyprenyltransferase	0	0	0	0	0	0	0	0	0	0	0	0	0	0	1	1	0	0	0	0	0	0	1
COG0669	H	Coenzyme transport and metabolism	Phosphopantetheine adenylyltransferase	0	0	0	0	0	0	0	0	0	0	0	1	0	0	0	0	0	0	0	1	0	0	1
COG1232	H	Coenzyme transport and metabolism	Protoporphyrinogen oxidase	0	0	0	0	0	0	0	0	0	0	0	0	0	0	0	1	0	0	0	1	0	0	0
COG1812	H	Coenzyme transport and metabolism	Archaeal S-adenosylmethionine synthetase	0	0	0	0	0	0	0	0	0	0	0	0	0	0	0	1	0	1	1	0	0	0	0
COG2226	H	Coenzyme transport and metabolism	Ubiquinone/menaquinone biosynthesis C-methylase UbiE	3	3	5	5	5	5	1	2	4	3	6	6	5	6	8	6	5	5	6	4	7	5	5
COG1060	H	Coenzyme transport and metabolism	2-iminoacetate synthase ThiH (tyrosine cleavage enzyme, thamine biosynthesis)	4	4	4	4	4	4	4	4	4	4	4	4	4	4	4	4	4	4	4	4	4	4	4
COG2242	H	Coenzyme transport and metabolism	Precorrin-6B methylase 2	1	1	1	1	1	1	1	1	1	1	1	1	1	1	1	1	1	1	3	2	4	1	1
COG0001	H	Coenzyme transport and metabolism	Glutamate-1-semialdehyde aminotransferase	2	2	2	2	2	2	2	2	2	3	2	3	2	2	2	3	2	2	2	2	3	2	2
COG0192	H	Coenzyme transport and metabolism	S-adenosylmethionine synthetase	1	1	1	1	1	1	1	1	1	1	3	1	1	1	1	2	1	1	1	1	1	1	1
COG0499	H	Coenzyme transport and metabolism	S-adenosylhomocysteine hydrolase	1	3	1	1	1	1	2	1	1	1	1	1	1	1	1	1	1	1	2	1	1	1	1
COG1056	H	Coenzyme transport and metabolism	Nicotinamide mononucleotide adenylyltransferase	3	2	2	1	1	1	1	1	1	2	1	2	2	1	2	3	2	3	2	1	2	2	1
COG1797	H	Coenzyme transport and metabolism	Cobyrinic acid a,c-diamide synthase	1	1	1	1	1	1	1	1	1	1	1	1	1	1	1	3	1	1	1	1	1	1	1
COG2082	H	Coenzyme transport and metabolism	Precorrin isomerase	1	1	1	1	1	1	1	1	1	1	1	1	1	1	1	3	1	1	1	1	1	1	1
COG0043	H	Coenzyme transport and metabolism	3-polyprenyl-4-hydroxybenzoate decarboxylase	2	2	2	2	2	2	2	2	2	2	2	2	2	2	2	2	2	2	2	2	2	2	2
COG0108	H	Coenzyme transport and metabolism	3,4-dihydroxy-2-butanone 4-phosphate synthase	1	1	1	1	1	2	1	1	1	1	1	1	1	1	1	1	1	1	1	1	1	1	1
COG0113	H	Coenzyme transport and metabolism	Delta-aminolevulinic acid dehydratase, porphobilinogen synthase	1	2	1	1	1	1	1	1	1	1	1	1	1	1	1	1	1	1	1	1	1	1	1
COG0142	H	Coenzyme transport and metabolism	Geranylgeranyl pyrophosphate synthase	2	2	2	2	2	2	2	2	2	2	2	2	2	2	2	1	2	2	2	2	2	2	2
COG0294	H	Coenzyme transport and metabolism	Dihydropteroate synthase	1	1	1	1	1	1	1	1	1	1	1	1	1	1	1	2	1	1	1	1	1	1	1
COG0373	H	Coenzyme transport and metabolism	Glutamyl-tRNA reductase	2	1	2	2	2	2	1	2	2	2	2	2	2	2	2	1	2	2	2	2	2	2	2
COG0720	H	Coenzyme transport and metabolism	6-pyruvoyl-tetrahydropterin synthase	1	1	1	1	1	1	1	1	1	1	1	1	1	1	1	2	1	1	1	1	1	1	1
COG1339	H	Coenzyme transport and metabolism	Archaeal CTP-dependent riboflavin kinase	1	1	1	1	1	2	1	1	1	1	1	1	1	1	1	1	1	1	1	1	1	1	1
COG1478	H	Coenzyme transport and metabolism	F420-0:Gamma-glutamyl ligase (F420 biosynthesis)	2	2	2	2	2	2	2	2	2	2	2	2	2	2	2	1	2	2	2	2	2	2	2
COG1635	H	Coenzyme transport and metabolism	Archaeal ribulose 1,5-bisphosphate synthetase/yeast thiazole synthase	1	1	1	1	1	1	1	1	1	1	1	1	1	1	1	2	1	1	1	1	1	1	1
COG1648	H	Coenzyme transport and metabolism	Siroheme synthase (precorrin-2 oxidase/ferrochelatase domain)	1	1	2	1	1	1	1	1	1	1	1	1	1	1	1	1	1	1	1	1	1	1	1
COG2073	H	Coenzyme transport and metabolism	Cobalamin biosynthesis protein CbiG	1	1	1	1	1	1	1	1	1	1	1	1	1	1	1	2	1	1	1	1	1	1	1
COG2096	H	Coenzyme transport and metabolism	Cob(I)alamin adenosyltransferase	1	1	1	1	1	1	1	1	1	1	1	1	1	1	1	1	1	1	1	1	1	2	1
COG2109	H	Coenzyme transport and metabolism	ATP:corrinoid adenosyltransferase	1	1	1	1	1	1	1	1	1	1	1	1	1	1	1	2	1	1	1	1	1	1	1
COG2243	H	Coenzyme transport and metabolism	Precorrin-2 methylase	1	1	1	1	1	1	1	1	1	1	1	1	1	1	1	2	1	1	1	1	1	1	1
COG2875	H	Coenzyme transport and metabolism	Precorrin-4 methylase	1	1	1	1	1	1	1	1	1	1	1	1	1	1	1	2	1	1	1	1	1	1	1
COG0007	H	Coenzyme transport and metabolism	Uroporphyrinogen-III methylase (siroheme synthase)	1	1	1	1	1	1	1	1	1	1	1	1	1	1	1	1	1	1	1	1	1	1	1
COG0054	H	Coenzyme transport and metabolism	6,7-dimethyl-8-ribityllumazine synthase (Riboflavin synthase beta chain)	1	1	1	1	1	1	1	1	1	1	1	1	1	1	1	1	1	1	1	1	1	1	1
COG0132	H	Coenzyme transport and metabolism	Dethiobiotin synthetase	1	1	1	1	1	1	1	1	1	1	1	1	1	1	1	1	1	1	1	1	1	1	1
COG0156	H	Coenzyme transport and metabolism	7-keto-8-aminopelargonate synthetase or related enzyme	1	1	1	1	1	1	1	1	1	1	1	1	1	1	1	1	1	1	1	1	1	1	1
COG0157	H	Coenzyme transport and metabolism	Nicotinate-nucleotide pyrophosphorylase	1	1	1	1	1	1	1	1	1	1	1	1	1	1	1	1	1	1	1	1	1	1	1
COG0190	H	Coenzyme transport and metabolism	5,10-methylene-tetrahydrofolate dehydrogenase/Methenyl tetrahydrofolate cyclohydrolase	1	1	1	1	1	1	1	1	1	1	1	1	1	1	1	1	1	1	1	1	1	1	1
COG0212	H	Coenzyme transport and metabolism	5-formyltetrahydrofolate cyclo-ligase	1	1	1	1	1	1	1	1	1	1	1	1	1	1	1	1	1	1	1	1	1	1	1
COG0214	H	Coenzyme transport and metabolism	Pyridoxal biosynthesis lyase PdxS	1	1	1	1	1	1	1	1	1	1	1	1	1	1	1	1	1	1	1	1	1	1	1
COG0302	H	Coenzyme transport and metabolism	GTP cyclohydrolase I	1	1	1	1	1	1	1	1	1	1	1	1	1	1	1	1	1	1	1	1	1	1	1
COG0307	H	Coenzyme transport and metabolism	Riboflavin synthase alpha chain	1	1	1	1	1	1	1	1	1	1	1	1	1	1	1	1	1	1	1	1	1	1	1
COG0311	H	Coenzyme transport and metabolism	Glutamine amidotransferase PdxT (pyridoxal biosynthesis)	1	1	1	1	1	1	1	1	1	1	1	1	1	1	1	1	1	1	1	1	1	1	1
COG0340	H	Coenzyme transport and metabolism	Biotin-(acetyl-CoA carboxylase) ligase	1	1	1	1	1	1	1	1	1	1	1	1	1	1	1	1	1	1	1	1	1	1	1
COG0351	H	Coenzyme transport and metabolism	Hydroxymethylpyrimidine/phosphomethylpyrimidine kinase	1	1	1	1	1	1	1	1	1	1	1	1	1	1	1	1	1	1	1	1	1	1	1
COG0379	H	Coenzyme transport and metabolism	Quinolinate synthase	1	1	1	1	1	1	1	1	1	1	1	1	1	1	1	1	1	1	1	1	1	1	1
COG0413	H	Coenzyme transport and metabolism	Ketopantoate hydroxymethyltransferase	1	1	1	1	1	1	1	1	1	1	1	1	1	1	1	1	1	1	1	1	1	1	1
COG0502	H	Coenzyme transport and metabolism	Biotin synthase or related enzyme	1	1	1	1	1	1	1	1	1	1	1	1	1	1	1	1	1	1	1	1	1	1	1
COG1701	H	Coenzyme transport and metabolism	Archaeal phosphopantothenate synthetase	1	1	1	1	1	1	1	1	1	1	1	1	1	1	1	1	1	1	1	1	1	1	1
COG1903	H	Coenzyme transport and metabolism	Cobalamin biosynthesis protein CbiD	1	1	1	1	1	1	1	1	1	1	1	1	1	1	1	1	1	1	1	1	1	1	1
COG1920	H	Coenzyme transport and metabolism	2-phospho-L-lactate guanylyltransferase, coenzyme F420 biosynthesis enzyme, CobY/MobA/RfbA family	1	1	1	1	1	1	1	1	1	1	1	1	1	1	1	1	1	1	1	1	1	1	1
COG2038	H	Coenzyme transport and metabolism	NaMN:DMB phosphoribosyltransferase	1	1	1	1	1	1	1	1	1	1	1	1	1	1	1	1	1	1	1	1	1	1	1
COG2241	H	Coenzyme transport and metabolism	Precorrin-6B methylase 1	1	1	1	1	1	1	1	1	1	1	1	1	1	1	1	1	1	1	1	1	1	1	1
COG2266	H	Coenzyme transport and metabolism	GTP:adenosylcobinamide-phosphate guanylyltransferase	1	1	1	1	1	1	1	1	1	1	1	1	1	1	1	1	1	1	1	1	1	1	1
COG2227	H	Coenzyme transport and metabolism	2-polyprenyl-3-methyl-5-hydroxy-6-metoxy-1,4-benzoquinol methylase	0	2	0	3	0	1	1	1	0	1	1	1	2	2	1	6	2	4	4	1	1	3	3
COG0171	H	Coenzyme transport and metabolism	NH3-dependent NAD+ synthetase	1	1	1	1	1	1	1	1	1	1	2	1	1	1	1	1	1	3	0	1	1	2	1
COG2138	H	Coenzyme transport and metabolism	Sirohydrochlorin ferrochelatase	1	1	1	1	1	1	1	1	0	1	1	1	1	1	1	3	1	1	1	1	1	1	1
COG0432	H	Coenzyme transport and metabolism	Thiamin phosphate synthase YjbQ, UPF0047 family	1	0	1	1	1	1	0	0	1	1	1	1	1	2	1	0	1	1	1	1	1	1	1
COG0476	H	Coenzyme transport and metabolism	Molybdopterin or thiamine biosynthesis adenylyltransferase	1	2	2	1	1	0	0	1	1	1	0	1	1	1	1	2	1	1	1	1	1	1	1
COG1011	H	Coenzyme transport and metabolism	FMN phosphatase YigB, HAD superfamily	0	1	0	0	0	0	0	0	0	0	2	0	0	0	0	0	0	0	0	0	1	0	1
COG4032	H	Coenzyme transport and metabolism	Sulfopyruvate decarboxylase, TPP-binding subunit (coenzyme M biosynthesis)	0	0	0	0	0	0	0	0	1	2	0	1	0	0	0	0	0	1	0	0	0	0	1
COG0161	H	Coenzyme transport and metabolism	Adenosylmethionine-8-amino-7-oxononanoate aminotransferase	1	1	1	1	1	1	0	1	1	1	1	1	1	1	1	1	1	1	1	1	1	1	1
COG0163	H	Coenzyme transport and metabolism	3-polyprenyl-4-hydroxybenzoate decarboxylase	1	1	1	1	1	1	1	1	1	0	1	1	1	1	1	1	1	1	1	1	1	1	1
COG0181	H	Coenzyme transport and metabolism	Porphobilinogen deaminase	1	1	1	1	1	1	0	1	1	1	1	1	1	1	1	1	1	1	1	1	1	1	1
COG0237	H	Coenzyme transport and metabolism	Dephospho-CoA kinase	1	1	1	1	1	1	0	1	1	1	1	1	1	1	1	0	1	0	1	1	1	1	1
COG0368	H	Coenzyme transport and metabolism	Cobalamin synthase	1	1	1	1	1	1	0	1	1	1	1	1	1	1	1	1	1	1	1	1	1	1	1
COG0422	H	Coenzyme transport and metabolism	Thiamine biosynthesis protein ThiC	1	1	1	1	1	1	1	1	1	0	1	1	1	1	1	1	1	1	1	1	1	1	1
COG0452	H	Coenzyme transport and metabolism	Phosphopantothenoylcysteine synthetase/decarboxylase	1	1	1	1	1	1	1	1	1	0	1	1	1	1	1	1	1	1	1	1	1	1	1
COG0611	H	Coenzyme transport and metabolism	Thiamine monophosphate kinase	1	1	1	1	1	1	1	1	1	1	0	1	1	1	1	1	1	1	1	1	1	1	1
COG1010	H	Coenzyme transport and metabolism	Precorrin-3B methylase	1	1	1	1	1	1	1	1	1	0	1	1	1	1	1	1	1	1	1	1	1	1	1
COG1019	H	Coenzyme transport and metabolism	Phosphopantetheine adenylyltransferase	1	1	1	1	1	1	1	1	1	1	1	1	0	1	1	1	1	1	1	1	1	1	1
COG1239	H	Coenzyme transport and metabolism	Mg-chelatase subunit ChlI	1	1	0	0	0	0	0	0	0	0	0	0	0	0	0	0	0	0	1	0	0	0	0
COG1240	H	Coenzyme transport and metabolism	Mg-chelatase subunit ChlD	1	1	1	0	0	1	1	0	0	0	0	0	1	1	0	0	1	0	1	1	0	1	0
COG1270	H	Coenzyme transport and metabolism	Cobalamin biosynthesis protein CobD/CbiB	1	1	1	1	1	1	0	1	1	1	1	1	1	1	1	1	1	1	1	1	1	1	1
COG1492	H	Coenzyme transport and metabolism	Cobyric acid synthase	1	1	1	1	1	1	0	1	1	1	1	1	1	1	1	1	1	1	1	1	1	1	1
COG1575	H	Coenzyme transport and metabolism	1,4-dihydroxy-2-naphthoate octaprenyltransferase	1	1	1	1	1	1	0	0	1	1	1	1	1	1	1	1	1	1	1	1	1	1	1
COG1587	H	Coenzyme transport and metabolism	Uroporphyrinogen-III synthase	1	1	1	1	1	1	1	0	1	1	1	1	1	1	1	1	1	1	1	1	1	1	1
COG1612	H	Coenzyme transport and metabolism	Heme A synthase	1	1	1	1	1	1	1	0	1	1	1	1	1	1	1	1	1	1	1	1	1	1	1
COG1829	H	Coenzyme transport and metabolism	Archaeal pantoate kinase	1	1	1	1	1	1	0	1	1	1	1	1	1	1	1	1	1	1	1	1	1	1	1
COG1977	H	Coenzyme transport and metabolism	Molybdopterin converting factor, small subunit	1	1	1	1	1	1	0	1	0	1	0	1	1	1	1	0	1	0	0	1	1	0	1
COG1985	H	Coenzyme transport and metabolism	Pyrimidine reductase, riboflavin biosynthesis	1	0	1	1	1	1	1	1	1	1	1	1	1	1	1	1	1	1	1	1	1	1	1
COG2154	H	Coenzyme transport and metabolism	Pterin-4a-carbinolamine dehydratase	1	1	1	1	1	1	1	0	1	1	1	1	1	1	1	1	1	1	1	1	1	1	1
COG2236	H	Coenzyme transport and metabolism	Hypoxanthine phosphoribosyltransferase	0	0	1	0	1	1	0	0	0	0	0	1	1	1	1	1	1	1	1	0	1	1	1
COG2329	H	Coenzyme transport and metabolism	Heme-degrading monooxygenase HmoA and related ABM domain proteins	1	1	0	0	1	0	0	0	0	1	1	0	1	1	0	1	1	1	0	0	0	1	0
COG4063	H	Coenzyme transport and metabolism	Tetrahydromethanopterin S-methyltransferase, subunit A	1	0	1	1	1	1	0	1	1	1	1	1	1	1	1	1	1	1	1	0	1	1	1
COG5424	H	Coenzyme transport and metabolism	Pyrroloquinoline quinone (PQQ) biosynthesis protein C	1	1	1	1	1	0	1	1	1	1	0	1	1	0	1	1	1	1	1	1	1	1	0
COG0543	HC	#N/A	NAD(P)H-flavin reductase	2	2	1	2	2	2	1	2	2	2	2	2	1	2	1	1	1	1	2	1	2	2	2
COG0654	HC	#N/A	2-polyprenyl-6-methoxyphenol hydroxylase and related FAD-dependent oxidoreductases	0	0	2	0	0	0	0	0	0	0	0	0	0	0	0	0	0	0	0	0	1	0	0
COG0391	HG	#N/A	Archaeal 2-phospho-L-lactate transferase/Bacterial gluconeogenesis factor, CofD/UPF0052 family	1	1	1	1	1	1	1	1	1	1	1	1	1	1	1	1	1	1	1	1	1	1	1
COG0109	HI	#N/A	Polyprenyltransferase (heme O synthase)	2	2	2	2	2	2	1	1	2	2	2	2	2	2	2	2	2	2	2	2	2	2	2
COG0189	HJ	#N/A	Glutathione synthase/RimK-type ligase, ATP-grasp superfamily	2	2	2	2	2	2	2	2	2	2	2	2	2	2	2	2	2	2	2	2	2	2	2
COG0301	HJ	#N/A	Adenylyl- and sulfurtransferase ThiI, participates in tRNA 4-thiouridine and thiamine biosynthesis	1	1	1	1	1	1	1	1	1	1	1	1	1	1	1	1	1	1	1	0	1	1	1
COG1402	HQ	#N/A	Creatinine amidohydrolase/Fe(II)-dependent formamide hydrolase involved in riboflavin and F420 biosynthesis	1	1	1	1	1	1	1	0	1	1	1	1	1	1	1	1	1	1	1	1	1	1	1
COG1335	HR	#N/A	Nicotinamidase-related amidase	0	0	0	0	0	0	0	0	0	0	0	0	0	1	0	0	0	0	0	0	0	0	0
COG2141	HR	#N/A	Flavin-dependent oxidoreductase, luciferase family (includes alkanesulfonate monooxygenase SsuD and methylene tetrahydromethanopterin reductase)	2	3	2	3	2	2	1	2	2	3	2	2	2	2	2	2	2	2	3	2	2	2	2
COG0111	HR	#N/A	Phosphoglycerate dehydrogenase or related dehydrogenase	1	1	1	1	1	1	1	1	1	2	1	1	1	1	1	1	1	1	1	1	1	1	1
COG0561	HR	#N/A	Hydroxymethylpyrimidine pyrophosphatase and other HAD family phosphatases	1	1	1	1	2	1	0	1	3	1	1	1	1	1	1	1	1	0	1	1	1	1	1
COG0596	HR	#N/A	Pimeloyl-ACP methyl ester carboxylesterase	1	1	1	2	1	0	0	0	0	0	2	1	1	1	1	1	1	1	3	0	1	1	1
COG0661	HT	#N/A	Predicted unusual protein kinase regulating ubiquinone biosynthesis, AarF/ABC1/UbiB family	1	1	1	1	1	1	1	1	1	1	1	1	1	1	1	1	1	1	1	1	1	1	1
COG0439	I	Lipid transport and metabolism	Biotin carboxylase	0	0	0	1	0	0	0	0	0	0	0	0	0	0	0	0	0	0	0	0	0	0	0
COG0657	I	Lipid transport and metabolism	Acetyl esterase/lipase	1	0	0	0	0	0	0	0	0	0	0	0	0	0	0	0	0	0	0	0	0	0	0
COG1924	I	Lipid transport and metabolism	Activator of 2-hydroxyglutaryl-CoA dehydratase (HSP70-class ATPase domain)	0	0	0	1	0	0	0	0	0	0	0	0	0	0	0	0	0	0	0	0	0	0	0
COG2057	I	Lipid transport and metabolism	Acyl CoA:acetate/3-ketoacid CoA transferase, beta subunit	0	0	0	0	0	0	0	0	0	0	0	0	0	0	0	0	0	0	0	0	1	0	0
COG2267	I	Lipid transport and metabolism	Lysophospholipase, alpha-beta hydrolase superfamily	0	0	0	0	0	0	0	0	0	0	0	0	0	0	0	1	0	0	0	0	0	0	0
COG0183	I	Lipid transport and metabolism	Acetyl-CoA acetyltransferase	2	2	2	2	2	2	1	2	2	3	2	2	2	2	2	2	2	2	2	2	2	2	2
COG4770	I	Lipid transport and metabolism	Acetyl/propionyl-CoA carboxylase, alpha subunit	2	2	2	2	2	3	1	2	2	2	2	2	2	2	2	2	2	2	2	2	2	2	2
COG1260	I	Lipid transport and metabolism	Myo-inositol-1-phosphate synthase	1	1	1	1	1	1	1	1	1	1	1	1	1	1	1	2	1	1	1	1	1	1	1
COG1443	I	Lipid transport and metabolism	Isopentenyldiphosphate isomerase	1	1	1	1	1	1	1	1	1	1	1	1	1	1	1	1	1	1	1	1	2	1	2
COG0558	I	Lipid transport and metabolism	Phosphatidylglycerophosphate synthase	1	1	1	1	1	1	1	1	1	1	1	1	1	1	1	1	1	1	1	1	1	1	1
COG1024	I	Lipid transport and metabolism	Enoyl-CoA hydratase/carnithine racemase	1	1	1	1	1	1	1	1	1	1	1	1	1	1	1	1	1	1	1	1	1	1	1
COG1250	I	Lipid transport and metabolism	3-hydroxyacyl-CoA dehydrogenase	1	1	1	1	1	1	1	1	1	1	1	1	1	1	1	1	1	1	1	1	1	1	1
COG1257	I	Lipid transport and metabolism	Hydroxymethylglutaryl-CoA reductase	1	1	1	1	1	1	1	1	1	1	1	1	1	1	1	1	1	1	1	1	1	1	1
COG1608	I	Lipid transport and metabolism	Isopentenyl phosphate kinase	1	1	1	1	1	1	1	1	1	1	1	1	1	1	1	1	1	1	1	1	1	1	1
COG1646	I	Lipid transport and metabolism	Heptaprenylglyceryl phosphate synthase	1	1	1	1	1	1	1	1	1	1	1	1	1	1	1	1	1	1	1	1	1	1	1
COG1884	I	Lipid transport and metabolism	Methylmalonyl-CoA mutase, N-terminal domain/subunit	1	1	1	1	1	1	1	1	1	1	1	1	1	1	1	1	1	1	1	1	1	1	1
COG3356	I	Lipid transport and metabolism	Predicted membrane-associated lipid hydrolase, neutral ceramidase superfamily	1	1	1	1	1	1	1	1	1	1	1	1	1	1	1	1	1	1	1	1	1	1	1
COG3425	I	Lipid transport and metabolism	3-hydroxy-3-methylglutaryl CoA synthase	1	1	1	1	1	1	1	1	1	1	1	1	1	1	1	1	1	1	1	1	1	1	1
COG4799	I	Lipid transport and metabolism	Acetyl-CoA carboxylase, carboxyltransferase component	1	1	1	1	1	1	1	1	1	1	1	1	1	1	1	1	1	1	1	1	1	1	1
COG1213	I	Lipid transport and metabolism	Choline kinase	0	0	0	0	0	0	0	0	1	2	0	2	0	0	0	0	0	3	0	0	0	0	1
COG3882	I	Lipid transport and metabolism	Predicted enzyme involved in methoxymalonyl-ACP biosynthesis	0	0	0	3	1	0	0	0	0	0	0	0	0	0	0	2	0	0	1	1	1	0	0
COG0365	I	Lipid transport and metabolism	Acyl-coenzyme A synthetase/AMP-(fatty) acid ligase	0	1	2	2	2	2	0	1	2	2	2	2	2	2	2	2	2	2	1	1	2	2	2
COG0671	I	Lipid transport and metabolism	Membrane-associated phospholipid phosphatase	1	1	1	1	1	1	1	1	1	0	1	1	1	1	1	2	1	1	1	1	1	1	1
COG0736	I	Lipid transport and metabolism	Phosphopantetheinyl transferase (holo-ACP synthase)	0	0	0	1	1	0	0	0	0	0	0	1	0	0	0	2	0	1	1	1	1	1	0
COG0777	I	Lipid transport and metabolism	Acetyl-CoA carboxylase beta subunit	0	0	0	0	2	0	0	1	0	1	0	0	0	0	0	1	0	1	0	0	0	1	0
COG1577	I	Lipid transport and metabolism	Mevalonate kinase	1	1	1	1	1	1	0	1	1	1	1	1	1	1	1	2	1	1	1	1	1	1	1
COG1607	I	Lipid transport and metabolism	Acyl-CoA hydrolase	0	0	1	1	1	1	0	0	0	0	1	2	1	1	1	1	1	1	1	1	1	1	1
COG2030	I	Lipid transport and metabolism	Acyl dehydratase	0	0	0	0	1	0	0	0	0	0	0	0	0	0	0	1	0	0	2	1	1	0	0
COG3239	I	Lipid transport and metabolism	Fatty acid desaturase	0	0	0	2	0	0	0	0	0	0	0	0	1	0	0	0	1	0	0	0	0	0	0
COG0020	I	Lipid transport and metabolism	Undecaprenyl pyrophosphate synthase	1	1	1	1	1	1	0	1	1	1	1	1	1	1	1	1	1	1	1	1	1	1	1
COG0446	I	Lipid transport and metabolism	NADPH-dependent 2,4-dienoyl-CoA reductase, sulfur reductase, or a related oxidoreductase	0	0	1	0	1	1	0	0	0	0	0	1	1	1	1	1	1	1	1	0	1	1	1
COG1502	I	Lipid transport and metabolism	Phosphatidylserine/phosphatidylglycerophosphate/cardiolipin synthase or related enzyme	0	1	0	0	0	0	0	0	0	0	0	0	0	0	0	1	0	0	0	0	0	0	0
COG2084	I	Lipid transport and metabolism	3-hydroxyisobutyrate dehydrogenase or related beta-hydroxyacid dehydrogenase	1	1	1	1	1	1	1	0	1	1	1	1	1	1	1	1	1	1	1	1	1	1	1
COG2185	I	Lipid transport and metabolism	Methylmalonyl-CoA mutase, C-terminal domain/subunit (cobalamin-binding)	1	1	1	1	1	1	1	1	0	1	1	1	1	1	1	1	1	1	1	1	1	1	1
COG2230	I	Lipid transport and metabolism	Cyclopropane fatty-acyl-phospholipid synthase and related methyltransferases	1	0	0	0	0	0	0	1	0	1	0	0	0	0	0	0	0	0	1	1	0	0	0
COG2246	I	Lipid transport and metabolism	Putative flippase GtrA (transmembrane translocase of bactoprenol-linked glucose)	0	0	0	1	0	0	0	0	0	0	0	0	0	0	0	0	0	0	0	1	0	0	0
COG3243	I	Lipid transport and metabolism	Poly(3-hydroxyalkanoate) synthetase	1	1	1	1	1	0	0	0	0	0	1	1	1	1	1	1	1	1	1	0	1	1	1
COG0318	IQ	#N/A	Acyl-CoA synthetase (AMP-forming)/AMP-acid ligase II	0	0	0	0	0	0	0	0	0	0	0	1	0	0	0	0	0	1	0	0	0	1	0
COG0236	IQ	#N/A	Acyl carrier protein	0	0	0	0	1	0	0	0	0	0	0	0	0	0	0	1	0	0	1	1	1	1	0
COG1028	IQR	#N/A	NAD(P)-dependent dehydrogenase, short-chain alcohol dehydrogenase family	4	3	5	8	7	4	3	3	3	3	5	5	5	5	5	8	5	7	5	3	7	7	4
COG2303	IR	#N/A	Choline dehydrogenase or related flavoprotein	0	0	0	0	0	0	0	0	0	0	0	0	0	0	0	0	0	0	0	0	1	0	0
COG3481	J	Translation, ribosomal structure and biogenesis	3'-5' exoribonuclease YhaM, can participate in 23S rRNA maturation, HD superfamily	1	1	0	0	0	0	0	0	0	0	3	0	0	0	0	0	0	0	0	0	0	0	0
COG0216	J	Translation, ribosomal structure and biogenesis	Protein chain release factor A	0	0	1	0	0	0	0	0	0	0	0	0	0	0	0	0	0	0	0	0	0	0	0
COG0802	J	Translation, ribosomal structure and biogenesis	tRNA A37 threonylcarbamoyladenosine biosynthesis protein TsaE	0	0	0	0	0	0	0	0	0	1	0	0	0	0	0	0	0	0	0	0	0	0	0
COG1185	J	Translation, ribosomal structure and biogenesis	Polyribonucleotide nucleotidyltransferase (polynucleotide phosphorylase)	0	0	0	0	1	0	0	0	0	0	0	0	0	0	0	0	0	0	0	0	0	0	0
COG2264	J	Translation, ribosomal structure and biogenesis	Ribosomal protein L11 methylase PrmA	0	0	0	0	0	0	0	0	0	0	1	0	0	0	0	0	0	0	0	0	0	0	0
COG2265	J	Translation, ribosomal structure and biogenesis	tRNA/tmRNA/rRNA uracil-C5-methylase, TrmA/RlmC/RlmD family	0	0	1	0	0	0	0	0	0	0	0	0	0	0	0	0	0	0	0	0	0	0	0
COG3041	J	Translation, ribosomal structure and biogenesis	mRNA-degrading endonuclease (mRNA interferase) YafQ, toxin component of the YafQ-DinJ toxin-antitoxin module	0	0	0	0	0	0	0	0	1	0	0	0	0	0	0	0	0	0	0	0	0	0	0
COG4123	J	Translation, ribosomal structure and biogenesis	tRNA1(Val) A37 N6-methylase TrmN6	0	0	0	0	0	0	0	0	0	0	1	0	0	0	0	0	0	0	0	0	0	0	0
COG0223	J	Translation, ribosomal structure and biogenesis	Methionyl-tRNA formyltransferase	0	0	0	0	0	0	0	0	0	0	0	1	1	0	0	1	1	0	0	1	0	0	1
COG1600	J	Translation, ribosomal structure and biogenesis	Epoxyqueuosine reductase QueG (queuosine biosynthesis)	0	0	0	0	0	0	0	0	0	0	0	0	0	0	0	1	0	0	0	0	0	0	0
COG1617	J	Translation, ribosomal structure and biogenesis	tRNA threonylcarbamoyladenosine modification (KEOPS) complex, Cgi121 subunit	0	0	0	0	0	0	0	0	0	0	0	0	0	0	0	0	0	0	0	0	0	1	0
COG2110	J	Translation, ribosomal structure and biogenesis	O-acetyl-ADP-ribose deacetylase (regulator of RNase III), contains Macro domain	0	0	0	0	0	0	0	0	0	0	0	1	0	0	0	0	0	0	0	0	0	0	0
COG4352	J	Translation, ribosomal structure and biogenesis	Ribosomal protein L13E	0	0	0	0	0	0	0	0	0	0	0	0	0	0	0	1	0	0	0	0	0	0	0
COG0456	J	Translation, ribosomal structure and biogenesis	Ribosomal protein S18 acetylase RimI and related acetyltransferases	1	3	4	4	3	3	1	1	3	4	3	4	4	5	4	3	4	2	3	3	3	3	2
COG0480	J	Translation, ribosomal structure and biogenesis	Translation elongation factor EF-G, a GTPase	1	1	1	1	1	1	1	1	1	1	3	1	1	1	1	1	1	1	1	1	1	1	1
COG1234	J	Translation, ribosomal structure and biogenesis	Ribonuclease BN, tRNA processing enzyme	1	1	1	1	3	1	1	1	1	1	1	1	1	1	1	1	1	1	1	1	1	1	1
COG1571	J	Translation, ribosomal structure and biogenesis	tRNA(Ile2) C34 agmatinyltransferase TiaS	1	1	1	1	1	1	1	1	1	1	1	1	1	1	1	3	1	1	1	1	1	2	1
COG0017	J	Translation, ribosomal structure and biogenesis	Aspartyl/asparaginyl-tRNA synthetase	2	2	2	2	2	2	2	2	2	2	2	2	2	2	2	2	2	2	2	2	2	2	2
COG0030	J	Translation, ribosomal structure and biogenesis	16S rRNA A1518 and A1519 N6-dimethyltransferase RsmA/KsgA/DIM1 (may also have DNA glycosylase/AP lyase activity)	1	1	1	1	1	1	1	1	1	2	1	1	1	1	1	1	1	1	1	1	1	1	1
COG0080	J	Translation, ribosomal structure and biogenesis	Ribosomal protein L11	1	1	1	1	1	1	1	1	1	1	2	1	1	1	1	1	1	1	1	1	1	1	1
COG0098	J	Translation, ribosomal structure and biogenesis	Ribosomal protein S5	1	1	1	1	1	1	1	1	1	1	2	1	1	1	1	1	1	1	1	1	1	1	1
COG0143	J	Translation, ribosomal structure and biogenesis	Methionyl-tRNA synthetase	1	1	1	1	1	1	1	1	1	1	1	1	1	1	1	1	2	1	1	1	1	1	1
COG0423	J	Translation, ribosomal structure and biogenesis	Glycyl-tRNA synthetase (class II)	1	1	1	1	1	1	1	1	1	2	2	1	1	1	1	2	1	1	1	1	1	1	1
COG0495	J	Translation, ribosomal structure and biogenesis	Leucyl-tRNA synthetase	1	1	1	1	1	1	1	1	1	1	2	1	1	1	1	1	1	1	1	1	1	1	1
COG0585	J	Translation, ribosomal structure and biogenesis	tRNA(Glu) U13 pseudouridine synthase TruD	2	1	1	1	1	1	1	1	1	1	1	1	1	1	1	1	1	1	1	1	1	1	1
COG0603	J	Translation, ribosomal structure and biogenesis	7-cyano-7-deazaguanine synthase (queuosine biosynthesis)	1	1	1	1	2	1	1	1	1	2	1	1	1	1	1	2	1	1	1	1	1	1	1
COG0621	J	Translation, ribosomal structure and biogenesis	tRNA A37 methylthiotransferase MiaB	1	1	1	1	1	1	1	1	1	2	1	1	1	1	1	1	1	1	1	1	1	1	1
COG1093	J	Translation, ribosomal structure and biogenesis	Translation initiation factor 2, alpha subunit (eIF-2alpha)	1	1	1	1	1	1	1	1	1	1	1	1	1	1	1	2	1	1	1	1	1	1	1
COG1236	J	Translation, ribosomal structure and biogenesis	RNA processing exonuclease, beta-lactamase fold, Cft2 family	2	2	2	2	2	2	2	2	2	2	1	2	2	2	2	2	2	2	2	2	2	2	2
COG1245	J	Translation, ribosomal structure and biogenesis	Translation initiation factor RLI1, contains Fe-S and AAA+ ATPase domains	1	1	1	1	1	1	1	1	1	1	1	1	1	1	1	2	1	1	1	1	1	1	1
COG1384	J	Translation, ribosomal structure and biogenesis	Lysyl-tRNA synthetase, class I	1	1	1	1	1	1	1	1	1	1	2	1	1	1	1	1	1	1	1	1	1	1	1
COG1439	J	Translation, ribosomal structure and biogenesis	rRNA maturation endonuclease Nob1	1	1	1	1	1	1	1	1	1	2	1	1	1	1	1	1	1	1	1	1	1	1	1
COG1676	J	Translation, ribosomal structure and biogenesis	tRNA splicing endonuclease	2	2	2	2	2	2	1	2	2	2	2	2	2	2	2	2	2	2	2	2	2	2	2
COG1690	J	Translation, ribosomal structure and biogenesis	RNA-splicing ligase RtcB, repairs tRNA damage	1	1	1	1	1	1	1	1	1	1	1	1	1	1	1	1	1	1	2	1	1	1	1
COG2262	J	Translation, ribosomal structure and biogenesis	50S ribosomal subunit-associated GTPase HflX	1	1	1	1	1	1	2	1	1	1	1	1	1	1	1	1	1	1	1	1	1	1	1
COG2511	J	Translation, ribosomal structure and biogenesis	Archaeal Glu-tRNAGln amidotransferase subunit E, contains GAD domain	1	1	1	1	1	1	1	1	1	1	1	1	1	1	1	2	1	1	1	1	1	1	1
COG2520	J	Translation, ribosomal structure and biogenesis	tRNA G37 N-methylase Trm5	1	1	1	1	1	1	1	1	1	2	1	1	2	1	1	2	2	1	1	1	1	1	1
COG2890	J	Translation, ribosomal structure and biogenesis	Methylase of polypeptide chain release factors	1	1	1	1	2	1	1	1	1	1	1	1	1	1	1	1	1	1	1	1	1	1	1
COG0013	J	Translation, ribosomal structure and biogenesis	Alanyl-tRNA synthetase	1	1	1	1	1	1	1	1	1	1	1	1	1	1	1	1	1	1	1	1	1	1	1
COG0016	J	Translation, ribosomal structure and biogenesis	Phenylalanyl-tRNA synthetase alpha subunit	1	1	1	1	1	1	1	1	1	1	1	1	1	1	1	1	1	1	1	1	1	1	1
COG0018	J	Translation, ribosomal structure and biogenesis	Arginyl-tRNA synthetase	1	1	1	1	1	1	1	1	1	1	1	1	1	1	1	1	1	1	1	1	1	1	1
COG0023	J	Translation, ribosomal structure and biogenesis	Translation initiation factor 1 (eIF-1/SUI1)	1	1	1	1	1	1	1	1	1	1	1	1	1	1	1	1	1	1	1	1	1	1	1
COG0024	J	Translation, ribosomal structure and biogenesis	Methionine aminopeptidase	1	1	1	1	1	1	1	1	1	1	1	1	1	1	1	1	1	1	1	1	1	1	1
COG0049	J	Translation, ribosomal structure and biogenesis	Ribosomal protein S7	1	1	1	1	1	1	1	1	1	1	1	1	1	1	1	1	1	1	1	1	1	1	1
COG0052	J	Translation, ribosomal structure and biogenesis	Ribosomal protein S2	1	1	1	1	1	1	1	1	1	1	1	1	1	1	1	1	1	1	1	1	1	1	1
COG0060	J	Translation, ribosomal structure and biogenesis	Isoleucyl-tRNA synthetase	1	1	1	1	1	1	1	1	1	1	1	1	1	1	1	1	1	1	1	1	1	1	1
COG0064	J	Translation, ribosomal structure and biogenesis	Asp-tRNAAsn/Glu-tRNAGln amidotransferase B subunit	1	1	1	1	1	1	1	1	1	1	1	1	1	1	1	1	1	1	1	1	1	1	1
COG0087	J	Translation, ribosomal structure and biogenesis	Ribosomal protein L3	1	1	1	1	1	1	1	1	1	1	1	1	1	1	1	1	1	1	1	1	1	1	1
COG0088	J	Translation, ribosomal structure and biogenesis	Ribosomal protein L4	1	1	1	1	1	1	1	1	1	1	1	1	1	1	1	1	1	1	1	1	1	1	1
COG0089	J	Translation, ribosomal structure and biogenesis	Ribosomal protein L23	1	1	1	1	1	1	1	1	1	1	1	1	1	1	1	1	1	1	1	1	1	1	1
COG0090	J	Translation, ribosomal structure and biogenesis	Ribosomal protein L2	1	1	1	1	1	1	1	1	1	1	1	1	1	1	1	1	1	1	1	1	1	1	1
COG0091	J	Translation, ribosomal structure and biogenesis	Ribosomal protein L22	1	1	1	1	1	1	1	1	1	1	1	1	1	1	1	1	1	1	1	1	1	1	1
COG0092	J	Translation, ribosomal structure and biogenesis	Ribosomal protein S3	1	1	1	1	1	1	1	1	1	1	1	1	1	1	1	1	1	1	1	1	1	1	1
COG0094	J	Translation, ribosomal structure and biogenesis	Ribosomal protein L5	1	1	1	1	1	1	1	1	1	1	1	1	1	1	1	1	1	1	1	1	1	1	1
COG0096	J	Translation, ribosomal structure and biogenesis	Ribosomal protein S8	1	1	1	1	1	1	1	1	1	1	1	1	1	1	1	1	1	1	1	1	1	1	1
COG0097	J	Translation, ribosomal structure and biogenesis	Ribosomal protein L6P/L9E	1	1	1	1	1	1	1	1	1	1	1	1	1	1	1	1	1	1	1	1	1	1	1
COG0099	J	Translation, ribosomal structure and biogenesis	Ribosomal protein S13	1	1	1	1	1	1	1	1	1	1	1	1	1	1	1	1	1	1	1	1	1	1	1
COG0100	J	Translation, ribosomal structure and biogenesis	Ribosomal protein S11	1	1	1	1	1	1	1	1	1	1	1	1	1	1	1	1	1	1	1	1	1	1	1
COG0102	J	Translation, ribosomal structure and biogenesis	Ribosomal protein L13	1	1	1	1	1	1	1	1	1	1	1	1	1	1	1	1	1	1	1	1	1	1	1
COG0103	J	Translation, ribosomal structure and biogenesis	Ribosomal protein S9	1	1	1	1	1	1	1	1	1	1	1	1	1	1	1	1	1	1	1	1	1	1	1
COG0130	J	Translation, ribosomal structure and biogenesis	tRNA U55 pseudouridine synthase TruB, may also work on U342 of tmRNA	1	1	1	1	1	1	1	1	1	1	1	1	1	1	1	1	1	1	1	1	1	1	1
COG0154	J	Translation, ribosomal structure and biogenesis	Asp-tRNAAsn/Glu-tRNAGln amidotransferase A subunit or related amidase	1	1	1	1	1	1	1	1	1	1	1	1	1	1	1	1	1	1	1	1	1	1	1
COG0180	J	Translation, ribosomal structure and biogenesis	Tryptophanyl-tRNA synthetase	1	1	1	1	1	1	1	1	1	1	1	1	1	1	1	1	1	1	1	1	1	1	1
COG0184	J	Translation, ribosomal structure and biogenesis	Ribosomal protein S15P/S13E	1	1	1	1	1	1	1	1	1	1	1	1	1	1	1	1	1	1	1	1	1	1	1
COG0185	J	Translation, ribosomal structure and biogenesis	Ribosomal protein S19	1	1	1	1	1	1	1	1	1	1	1	1	1	1	1	1	1	1	1	1	1	1	1
COG0186	J	Translation, ribosomal structure and biogenesis	Ribosomal protein S17	1	1	1	1	1	1	1	1	1	1	1	1	1	1	1	1	1	1	1	1	1	1	1
COG0197	J	Translation, ribosomal structure and biogenesis	Ribosomal protein L16/L10AE	1	1	1	1	1	1	1	1	1	1	1	1	1	1	1	1	1	1	1	1	1	1	1
COG0200	J	Translation, ribosomal structure and biogenesis	Ribosomal protein L15	1	1	1	1	1	1	1	1	1	1	1	1	1	1	1	1	1	1	1	1	1	1	1
COG0215	J	Translation, ribosomal structure and biogenesis	Cysteinyl-tRNA synthetase	1	1	1	1	1	1	1	1	1	1	1	1	1	1	1	1	1	1	1	1	1	1	1
COG0231	J	Translation, ribosomal structure and biogenesis	Translation elongation factor P (EF-P)/translation initiation factor 5A (eIF-5A)	1	1	1	1	1	1	1	1	1	1	1	1	1	1	1	1	1	1	1	1	1	1	1
COG0256	J	Translation, ribosomal structure and biogenesis	Ribosomal protein L18	1	1	1	1	1	1	1	1	1	1	1	1	1	1	1	1	1	1	1	1	1	1	1
COG0441	J	Translation, ribosomal structure and biogenesis	Threonyl-tRNA synthetase	1	1	1	1	1	1	1	1	1	1	1	1	1	1	1	1	1	1	1	1	1	1	1
COG0442	J	Translation, ribosomal structure and biogenesis	Prolyl-tRNA synthetase	1	1	1	1	1	1	1	1	1	1	1	1	1	1	1	1	1	1	1	1	1	1	1
COG0525	J	Translation, ribosomal structure and biogenesis	Valyl-tRNA synthetase	1	1	1	1	1	1	1	1	1	1	1	1	1	1	1	1	1	1	1	1	1	1	1
COG0689	J	Translation, ribosomal structure and biogenesis	Ribonuclease PH	1	1	1	1	1	1	1	1	1	1	1	1	1	1	1	1	1	1	1	1	1	1	1
COG1094	J	Translation, ribosomal structure and biogenesis	rRNA processing protein Krr1/Pno1, contains KH domain	1	1	1	1	1	1	1	1	1	1	1	1	1	1	1	1	1	1	1	1	1	1	1
COG1097	J	Translation, ribosomal structure and biogenesis	Exosome complex RNA-binding protein Rrp4, contains S1 and KH domains	1	1	1	1	1	1	1	1	1	1	1	1	1	1	1	1	1	1	1	1	1	1	1
COG1258	J	Translation, ribosomal structure and biogenesis	tRNA U54 and U55 pseudouridine synthase Pus10	1	1	1	1	1	1	1	1	1	1	1	1	1	1	1	1	1	1	1	1	1	1	1
COG1293	J	Translation, ribosomal structure and biogenesis	Predicted component of the ribosome quality control (RQC) complex, YloA/Tae2 family, contains fibronectin-binding (FbpA) and DUF814 domains	1	1	1	1	1	1	1	1	1	1	1	1	1	1	1	1	1	1	1	1	1	1	1
COG1370	J	Translation, ribosomal structure and biogenesis	tRNA-guanine transglycosylase, archaeosine-15-forming	1	1	1	1	1	1	1	1	1	1	1	1	1	1	1	1	1	1	1	1	1	1	1
COG1412	J	Translation, ribosomal structure and biogenesis	rRNA-processing protein FCF1	1	1	1	1	1	1	1	1	1	1	1	1	1	1	1	1	1	1	1	1	1	1	1
COG1500	J	Translation, ribosomal structure and biogenesis	Ribosome maturation protein Sdo1	1	1	1	1	1	1	1	1	1	1	1	1	1	1	1	1	1	1	1	1	1	1	1
COG1601	J	Translation, ribosomal structure and biogenesis	Translation initiation factor 2, beta subunit (eIF-2beta)/eIF-5 N-terminal domain	1	1	1	1	1	1	1	1	1	1	1	1	1	1	1	1	1	1	1	1	1	1	1
COG1631	J	Translation, ribosomal structure and biogenesis	Ribosomal protein L44E	1	1	1	1	1	1	1	1	1	1	1	1	1	1	1	1	1	1	1	1	1	1	1
COG1632	J	Translation, ribosomal structure and biogenesis	Ribosomal protein L15E	1	1	1	1	1	1	1	1	1	1	1	1	1	1	1	1	1	1	1	1	1	1	1
COG1650	J	Translation, ribosomal structure and biogenesis	D-tyrosyl-tRNA(Tyr) deacylase	1	1	1	1	1	1	1	1	1	1	1	1	1	1	1	1	1	1	1	1	1	1	1
COG1717	J	Translation, ribosomal structure and biogenesis	Ribosomal protein L32E	1	1	1	1	1	1	1	1	1	1	1	1	1	1	1	1	1	1	1	1	1	1	1
COG1727	J	Translation, ribosomal structure and biogenesis	Ribosomal protein L18E	1	1	1	1	1	1	1	1	1	1	1	1	1	1	1	1	1	1	1	1	1	1	1
COG1746	J	Translation, ribosomal structure and biogenesis	tRNA nucleotidyltransferase (CCA-adding enzyme)	1	1	1	1	1	1	1	1	1	1	1	1	1	1	1	1	1	1	1	1	1	1	1
COG1798	J	Translation, ribosomal structure and biogenesis	Diphthamide biosynthesis methyltransferase	1	1	1	1	1	1	1	1	1	1	1	1	1	1	1	1	1	1	1	1	1	1	1
COG1841	J	Translation, ribosomal structure and biogenesis	Ribosomal protein L30/L7E	1	1	1	1	1	1	1	1	1	1	1	1	1	1	1	1	1	1	1	1	1	1	1
COG1911	J	Translation, ribosomal structure and biogenesis	Ribosomal protein L30E	1	1	1	1	1	1	1	1	1	1	1	1	1	1	1	1	1	1	1	1	1	1	1
COG1997	J	Translation, ribosomal structure and biogenesis	Ribosomal protein L37AE/L43A	1	1	1	1	1	1	1	1	1	1	1	1	1	1	1	1	1	1	1	1	1	1	1
COG1998	J	Translation, ribosomal structure and biogenesis	Ribosomal protein S27AE	1	1	1	1	1	1	1	1	1	1	1	1	1	1	1	1	1	1	1	1	1	1	1
COG2007	J	Translation, ribosomal structure and biogenesis	Ribosomal protein S8E	1	1	1	1	1	1	1	1	1	1	1	1	1	1	1	1	1	1	1	1	1	1	1
COG2058	J	Translation, ribosomal structure and biogenesis	Ribosomal protein L12E/L44/L45/RPP1/RPP2	1	1	1	1	1	1	1	1	1	1	1	1	1	1	1	1	1	1	1	1	1	1	1
COG2092	J	Translation, ribosomal structure and biogenesis	Translation elongation factor EF-1beta	1	1	1	1	1	1	1	1	1	1	1	1	1	1	1	1	1	1	1	1	1	1	1
COG2102	J	Translation, ribosomal structure and biogenesis	Diphthamide synthase (EF-2-diphthine--ammonia ligase)	1	1	1	1	1	1	1	1	1	1	1	1	1	1	1	1	1	1	1	1	1	1	1
COG2123	J	Translation, ribosomal structure and biogenesis	Exosome complex RNA-binding protein Rrp42, RNase PH superfamily	1	1	1	1	1	1	1	1	1	1	1	1	1	1	1	1	1	1	1	1	1	1	1
COG2125	J	Translation, ribosomal structure and biogenesis	Ribosomal protein S6E (S10)	1	1	1	1	1	1	1	1	1	1	1	1	1	1	1	1	1	1	1	1	1	1	1
COG2147	J	Translation, ribosomal structure and biogenesis	Ribosomal protein L19E	1	1	1	1	1	1	1	1	1	1	1	1	1	1	1	1	1	1	1	1	1	1	1
COG2238	J	Translation, ribosomal structure and biogenesis	Ribosomal protein S19E (S16A)	1	1	1	1	1	1	1	1	1	1	1	1	1	1	1	1	1	1	1	1	1	1	1
COG4830	J	Translation, ribosomal structure and biogenesis	Ribosomal protein S26	1	1	1	1	1	1	1	1	1	1	1	1	1	1	1	1	1	1	1	1	1	1	1
COG5257	J	Translation, ribosomal structure and biogenesis	Translation initiation factor 2, gamma subunit (eIF-2gamma; GTPase)	1	1	1	1	1	1	1	1	1	1	1	1	1	1	1	1	1	1	1	1	1	1	1
COG1514	J	Translation, ribosomal structure and biogenesis	2'-5' RNA ligase	1	1	2	1	1	1	1	1	2	0	1	1	1	1	1	2	1	1	1	1	1	4	0
COG0037	J	Translation, ribosomal structure and biogenesis	tRNA(Ile)-lysidine synthase TilS/MesJ	1	1	1	1	1	1	1	0	1	1	2	1	1	1	1	3	1	1	3	1	1	2	1
COG0361	J	Translation, ribosomal structure and biogenesis	Translation initiation factor IF-1	1	0	2	1	1	1	1	1	1	1	1	2	3	1	1	1	3	1	1	1	2	1	1
COG0595	J	Translation, ribosomal structure and biogenesis	mRNA degradation ribonuclease J1/J2	1	0	3	0	0	0	1	0	1	1	1	0	0	0	1	1	0	0	0	0	0	0	1
COG1736	J	Translation, ribosomal structure and biogenesis	Diphthamide synthase subunit DPH2	1	1	1	1	1	1	1	1	0	1	1	1	1	1	1	3	1	1	1	1	1	1	1
COG0012	J	Translation, ribosomal structure and biogenesis	Ribosome-binding ATPase YchF, GTP1/OBG family	2	1	2	2	2	1	1	1	0	1	2	2	2	2	2	2	2	2	2	2	2	2	1
COG0255	J	Translation, ribosomal structure and biogenesis	Ribosomal protein L29	2	1	1	1	1	1	1	1	1	1	1	1	1	1	0	0	1	0	1	0	1	1	1
COG0343	J	Translation, ribosomal structure and biogenesis	Queuine/archaeosine tRNA-ribosyltransferase	1	1	1	1	2	1	1	1	0	1	1	1	1	1	1	1	1	1	1	1	1	1	1
COG1041	J	Translation, ribosomal structure and biogenesis	tRNA G10 N-methylase Trm11	1	0	1	1	1	1	0	0	0	0	1	1	1	1	1	1	1	1	2	0	1	1	1
COG1096	J	Translation, ribosomal structure and biogenesis	Exosome complex RNA-binding protein Csl4, contains S1 and Zn-ribbon domains	1	1	1	1	1	1	0	1	1	1	1	1	1	1	1	2	1	1	1	1	1	1	1
COG1503	J	Translation, ribosomal structure and biogenesis	Peptide chain release factor 1 (eRF1)	2	1	1	2	2	2	0	1	1	1	2	1	1	2	1	1	1	1	1	1	1	2	2
COG1552	J	Translation, ribosomal structure and biogenesis	Ribosomal protein L40E	1	1	1	1	1	1	1	1	0	1	0	1	1	1	0	1	1	1	1	2	1	1	1
COG2042	J	Translation, ribosomal structure and biogenesis	Ribosome biogenesis protein Tsr3 (rRNA maturation)	1	1	1	1	1	1	1	0	0	0	1	1	1	1	1	2	1	1	1	1	1	1	1
COG2051	J	Translation, ribosomal structure and biogenesis	Ribosomal protein S27E	1	1	1	1	1	1	1	1	1	0	2	1	1	1	1	1	1	1	1	1	1	1	1
COG2260	J	Translation, ribosomal structure and biogenesis	rRNA maturation protein Nop10, contains Zn-ribbon domain	1	1	1	1	1	1	0	1	1	1	1	1	1	1	1	2	1	1	1	1	1	1	1
COG2519	J	Translation, ribosomal structure and biogenesis	tRNA A58 N-methylase Trm61	1	1	1	1	1	1	0	0	1	1	0	1	1	1	1	2	1	1	1	1	1	1	1
COG4725	J	Translation, ribosomal structure and biogenesis	N6-adenosine-specific RNA methylase IME4	2	0	0	2	1	0	0	0	0	0	0	1	0	0	0	0	0	0	0	0	0	0	0
COG5271	J	Translation, ribosomal structure and biogenesis	Midasin, AAA ATPase with vWA domain, involved in ribosome maturation	1	0	0	0	2	0	0	0	0	0	0	0	0	0	0	0	0	0	1	0	0	0	0
COG0008	J	Translation, ribosomal structure and biogenesis	Glutamyl- or glutaminyl-tRNA synthetase	1	1	1	1	1	1	1	0	1	1	1	1	1	1	1	1	1	1	1	1	1	1	1
COG0009	J	Translation, ribosomal structure and biogenesis	tRNA A37 threonylcarbamoyladenosine synthetase subunit TsaC/SUA5/YrdC	1	1	1	1	1	1	0	1	1	1	1	1	1	1	1	1	1	1	1	1	1	1	1
COG0042	J	Translation, ribosomal structure and biogenesis	tRNA-dihydrouridine synthase	0	1	1	1	1	1	0	1	1	1	1	1	1	1	1	1	1	1	1	1	1	1	1
COG0048	J	Translation, ribosomal structure and biogenesis	Ribosomal protein S12	1	1	1	1	1	1	1	1	1	1	0	1	1	1	1	1	1	1	1	1	1	1	1
COG0051	J	Translation, ribosomal structure and biogenesis	Ribosomal protein S10	1	1	1	1	1	1	0	1	1	1	1	1	1	1	1	1	1	1	1	1	1	1	1
COG0072	J	Translation, ribosomal structure and biogenesis	Phenylalanyl-tRNA synthetase beta subunit	1	1	1	1	1	1	1	0	0	1	1	1	1	1	1	1	1	1	1	1	1	1	1
COG0073	J	Translation, ribosomal structure and biogenesis	tRNA-binding EMAP/Myf domain	0	1	1	1	1	1	0	1	1	1	1	1	1	1	1	1	1	1	1	1	1	1	1
COG0081	J	Translation, ribosomal structure and biogenesis	Ribosomal protein L1	1	1	1	1	1	1	0	1	1	1	1	1	1	1	1	1	1	1	1	1	1	1	1
COG0093	J	Translation, ribosomal structure and biogenesis	Ribosomal protein L14	1	1	1	1	1	1	1	1	1	0	1	1	1	1	1	1	1	1	1	1	1	1	1
COG0124	J	Translation, ribosomal structure and biogenesis	Histidyl-tRNA synthetase	1	1	1	1	1	1	1	0	0	1	1	1	1	1	1	1	1	1	1	1	1	1	1
COG0162	J	Translation, ribosomal structure and biogenesis	Tyrosyl-tRNA synthetase	1	1	1	1	1	1	1	1	1	1	1	1	1	1	1	1	1	1	0	1	1	1	1
COG0172	J	Translation, ribosomal structure and biogenesis	Seryl-tRNA synthetase	1	1	1	1	1	1	0	1	1	1	1	1	1	1	1	1	1	1	1	1	1	1	1
COG0198	J	Translation, ribosomal structure and biogenesis	Ribosomal protein L24	0	1	0	1	0	1	0	0	0	0	0	1	1	1	0	1	1	1	1	0	1	1	1
COG0199	J	Translation, ribosomal structure and biogenesis	Ribosomal protein S14	1	1	1	1	1	0	1	1	1	1	1	0	1	1	1	1	1	1	1	1	1	1	1
COG0244	J	Translation, ribosomal structure and biogenesis	Ribosomal protein L10	1	1	1	1	1	1	0	1	1	1	1	1	1	1	1	1	1	1	1	1	1	1	1
COG0293	J	Translation, ribosomal structure and biogenesis	23S rRNA U2552 (ribose-2'-O)-methylase RlmE/FtsJ	1	1	1	1	1	1	1	1	1	1	1	1	0	0	1	1	0	1	1	1	1	1	1
COG0482	J	Translation, ribosomal structure and biogenesis	tRNA U34 2-thiouridine synthase MnmA/TrmU, contains the PP-loop ATPase domain	1	1	1	1	1	1	1	1	1	1	1	1	1	1	1	1	1	1	1	0	1	1	1
COG0522	J	Translation, ribosomal structure and biogenesis	Ribosomal protein S4 or related protein	1	1	1	1	1	1	1	1	0	1	1	1	1	1	1	1	1	1	1	1	1	1	1
COG0532	J	Translation, ribosomal structure and biogenesis	Translation initiation factor IF-2, a GTPase	1	1	1	1	1	1	1	0	1	1	1	1	1	1	1	1	1	1	1	1	1	1	1
COG0533	J	Translation, ribosomal structure and biogenesis	tRNA A37 threonylcarbamoyltransferase TsaD	1	1	1	1	1	1	1	1	0	1	1	1	1	1	1	1	1	1	1	1	1	1	1
COG0721	J	Translation, ribosomal structure and biogenesis	Asp-tRNAAsn/Glu-tRNAGln amidotransferase C subunit	1	0	1	1	1	0	1	1	0	1	0	1	1	1	1	1	1	1	1	1	0	0	0
COG0731	J	Translation, ribosomal structure and biogenesis	Wyosine [tRNA(Phe)-imidazoG37] synthetase, radical SAM superfamily	0	0	1	1	1	1	1	1	0	0	1	1	1	1	1	1	1	1	1	1	1	1	1
COG0742	J	Translation, ribosomal structure and biogenesis	16S rRNA G966 N2-methylase RsmD	0	0	0	0	0	0	0	0	0	0	1	1	0	0	0	0	0	0	0	0	0	0	0
COG0820	J	Translation, ribosomal structure and biogenesis	Adenine C2-methylase RlmN of 23S rRNA A2503 and tRNA A37	0	0	1	1	1	1	0	0	0	0	1	1	0	1	1	1	1	1	0	1	1	1	1
COG1163	J	Translation, ribosomal structure and biogenesis	Ribosome-interacting GTPase 1	1	1	1	1	1	1	0	1	1	1	1	1	1	1	1	1	1	1	1	1	1	1	1
COG1179	J	Translation, ribosomal structure and biogenesis	tRNA A37 threonylcarbamoyladenosine dehydratase	0	0	0	0	1	0	0	0	0	0	0	0	0	0	0	0	0	0	0	0	0	1	0
COG1325	J	Translation, ribosomal structure and biogenesis	Exosome subunit, RNA binding protein with dsRBD fold	1	1	1	1	1	1	0	1	1	1	1	1	1	1	1	1	1	1	1	1	1	1	1
COG1358	J	Translation, ribosomal structure and biogenesis	Ribosomal protein L7Ae or related RNA K-turn-binding protein	1	1	1	1	1	1	1	0	1	1	1	1	1	1	1	1	1	1	1	1	1	1	1
COG1383	J	Translation, ribosomal structure and biogenesis	Ribosomal protein S17E	1	0	0	1	1	1	0	1	0	1	1	1	1	1	1	1	1	1	1	1	1	1	0
COG1471	J	Translation, ribosomal structure and biogenesis	Ribosomal protein S4E	1	1	1	1	1	1	1	1	1	1	1	1	1	1	1	0	1	1	1	1	1	1	1
COG1498	J	Translation, ribosomal structure and biogenesis	RNA processing factor Prp31, contains Nop domain	1	1	0	1	1	1	0	1	1	1	1	1	1	1	1	0	0	1	1	1	1	1	1
COG1537	J	Translation, ribosomal structure and biogenesis	Stalled ribosome rescue protein Dom34, pelota family	1	1	1	1	1	1	1	0	1	1	1	1	1	1	1	1	1	1	1	1	1	1	1
COG1544	J	Translation, ribosomal structure and biogenesis	Ribosome-associated translation inhibitor RaiA	0	0	0	0	0	0	0	0	0	0	1	1	1	1	0	0	1	0	0	0	0	0	0
COG1588	J	Translation, ribosomal structure and biogenesis	RNase P/RNase MRP subunit p29	1	0	1	1	1	1	1	1	1	1	1	1	1	1	1	1	1	1	1	1	1	1	1
COG1658	J	Translation, ribosomal structure and biogenesis	5S rRNA maturation endonuclease (Ribonuclease M5), contains TOPRIM domain	0	1	1	1	1	0	0	0	0	0	0	1	1	1	1	1	1	1	1	0	1	1	0
COG1756	J	Translation, ribosomal structure and biogenesis	rRNA pseudouridine-1189 N-methylase Emg1, Nep1/Mra1 family	1	1	1	1	1	1	0	1	1	1	1	1	1	1	1	1	1	1	1	1	1	1	1
COG1818	J	Translation, ribosomal structure and biogenesis	tRNA(Ser,Leu) C12 N-acetylase TAN1, contains THUMP domain	1	1	1	1	1	1	0	1	1	1	1	1	1	1	1	1	1	1	1	1	1	1	1
COG1867	J	Translation, ribosomal structure and biogenesis	tRNA G26 N,N-dimethylase Trm1	1	1	1	1	1	1	0	1	1	1	1	1	0	0	1	1	0	1	1	1	1	1	1
COG1889	J	Translation, ribosomal structure and biogenesis	Fibrillarin-like rRNA methylase	1	1	1	1	1	1	0	1	1	1	1	1	0	0	1	1	0	1	1	1	1	1	1
COG1890	J	Translation, ribosomal structure and biogenesis	Ribosomal protein S3AE	1	1	1	1	1	1	0	1	1	0	1	1	1	1	1	1	1	1	1	1	1	1	1
COG1976	J	Translation, ribosomal structure and biogenesis	Translation initiation factor 6 (eIF-6)	1	1	1	1	1	1	1	0	0	1	1	1	1	1	1	1	1	1	1	1	1	1	1
COG1990	J	Translation, ribosomal structure and biogenesis	Peptidyl-tRNA hydrolase	1	1	1	1	1	1	0	0	1	1	1	1	1	1	1	1	1	1	1	1	1	1	1
COG2004	J	Translation, ribosomal structure and biogenesis	Ribosomal protein S24E	0	0	0	0	0	1	0	0	0	1	0	0	0	0	0	1	0	1	0	1	0	0	1
COG2016	J	Translation, ribosomal structure and biogenesis	Predicted ribosome-associated RNA-binding protein Tma20, contains PUA domain	1	1	1	1	1	1	1	0	1	1	1	1	1	1	1	1	1	1	1	1	1	1	1
COG2023	J	Translation, ribosomal structure and biogenesis	RNase P subunit RPR2	1	1	1	0	0	1	1	1	1	1	1	0	0	1	1	0	0	0	1	1	1	1	1
COG2053	J	Translation, ribosomal structure and biogenesis	Ribosomal protein S28E/S33	1	1	1	1	1	1	1	0	1	1	1	1	1	1	1	1	1	1	1	1	1	1	1
COG2075	J	Translation, ribosomal structure and biogenesis	Ribosomal protein L24E	1	1	1	1	1	1	1	0	1	1	1	1	1	1	1	1	1	1	1	1	1	1	1
COG2097	J	Translation, ribosomal structure and biogenesis	Ribosomal protein L31E	1	1	0	1	1	1	1	1	1	1	0	1	1	1	1	0	1	0	1	1	1	1	1
COG2126	J	Translation, ribosomal structure and biogenesis	Ribosomal protein L37E	1	1	1	1	1	0	1	0	1	1	0	1	1	1	0	1	1	1	0	1	1	1	1
COG2139	J	Translation, ribosomal structure and biogenesis	Ribosomal protein L21E	1	1	1	1	1	1	1	1	1	1	1	1	0	1	1	1	1	1	1	1	1	1	1
COG2167	J	Translation, ribosomal structure and biogenesis	Ribosomal protein L39E	1	0	1	1	1	1	1	1	1	1	1	1	1	1	1	1	1	1	1	1	1	1	1
COG2867	J	Translation, ribosomal structure and biogenesis	Ribosome association toxin PasT (RatA) of the RatAB toxin-antitoxin module	1	1	0	0	0	0	0	1	0	1	0	0	1	0	0	0	1	0	1	1	1	1	0
COG2892	J	Translation, ribosomal structure and biogenesis	tRNA threonylcarbamoyladenosine modification (KEOPS) complex, Pcc1 subunit	0	1	1	1	1	1	1	0	1	0	1	1	0	1	1	1	0	1	1	1	0	0	1
COG3276	J	Translation, ribosomal structure and biogenesis	Selenocysteine-specific translation elongation factor	1	1	1	1	1	1	0	1	1	0	1	1	1	1	1	1	1	1	1	1	1	1	1
COG3277	J	Translation, ribosomal structure and biogenesis	rRNA processing protein Gar1	1	1	0	1	1	1	0	1	1	1	1	0	1	1	1	0	1	0	1	1	1	1	1
COG3642	J	Translation, ribosomal structure and biogenesis	tRNA A-37 threonylcarbamoyl transferase component Bud32	1	1	1	1	1	1	1	1	0	1	1	1	1	1	1	1	1	1	1	1	1	1	1
COG4901	J	Translation, ribosomal structure and biogenesis	Ribosomal protein S25	0	0	1	0	1	0	0	0	1	0	1	0	1	1	1	1	1	1	0	0	1	1	0
COG4919	J	Translation, ribosomal structure and biogenesis	Ribosomal protein S30	1	1	1	1	1	1	1	1	1	1	1	1	1	1	1	1	1	0	1	1	1	1	1
COG5256	J	Translation, ribosomal structure and biogenesis	Translation elongation factor EF-1alpha (GTPase)	1	1	1	1	1	1	0	1	1	1	1	1	1	1	1	1	1	1	1	1	1	1	1
COG1208	JM	#N/A	NDP-sugar pyrophosphorylase, includes eIF-2Bgamma, eIF-2Bepsilon, and LPS biosynthesis proteins	3	3	3	3	4	3	2	3	3	4	2	3	4	4	4	4	4	3	3	2	4	5	3
COG1670	JO	#N/A	Protein N-acetyltransferase, RimJ/RimL family	0	0	0	1	1	0	0	0	0	0	0	0	0	0	1	1	0	1	0	2	1	1	1
COG1418	JR	#N/A	HD superfamily phosphodieaserase, includes HD domain of RNase Y	0	0	1	1	1	1	0	1	1	0	1	1	1	1	1	1	1	1	1	1	1	1	1
COG2404	JT	#N/A	Oligoribonuclease NrnB or cAMP/cGMP phosphodiesterase, DHH superfamily	1	1	1	1	1	1	0	1	1	1	1	1	1	1	1	1	1	1	1	1	1	1	1
COG0252	JU	#N/A	L-asparaginase/archaeal Glu-tRNAGln amidotransferase subunit D	1	1	1	1	1	1	1	1	1	1	1	1	1	1	1	2	1	1	1	1	1	1	1
COG3609	K	Transcription	Transcriptional regulator, contains Arc/MetJ-type RHH (ribbon-helix-helix) DNA-binding domain	0	0	0	0	2	0	0	0	0	0	0	0	0	0	0	0	0	0	0	0	0	0	0
COG0583	K	Transcription	DNA-binding transcriptional regulator, LysR family	0	0	0	0	0	0	0	0	0	0	1	0	0	0	0	0	0	0	0	0	0	0	0
COG1438	K	Transcription	Arginine repressor	0	0	0	0	0	0	1	0	0	0	0	0	0	0	0	0	0	0	0	0	0	0	0
COG1476	K	Transcription	DNA-binding transcriptional regulator, XRE-family HTH domain	0	1	0	0	0	0	0	0	0	0	0	0	0	0	0	0	0	0	0	0	0	0	0
COG4933	K	Transcription	Predicted transcriptional regulator, contains an HTH and PUA-like domains	0	1	0	0	0	0	0	0	0	0	0	0	0	0	0	0	0	0	0	0	0	0	0
COG1396	K	Transcription	Transcriptional regulator, contains XRE-family HTH domain	0	0	0	0	0	0	0	0	0	0	0	0	0	0	0	0	0	0	0	0	0	0	1
COG1497	K	Transcription	Predicted transcriptional regulator	0	0	0	0	0	0	0	0	0	0	0	0	0	0	0	0	0	0	0	0	1	0	0
COG2390	K	Transcription	DNA-binding transcriptional regulator LsrR, DeoR family	0	0	0	0	0	0	0	0	0	0	0	0	0	0	0	0	0	0	0	0	1	0	0
COG1522	K	Transcription	DNA-binding transcriptional regulator, Lrp family	11	9	14	15	17	18	4	12	11	7	12	14	14	21	20	18	14	21	16	11	21	16	11
COG1405	K	Transcription	Transcription initiation factor TFIIIB, Brf1 subunit/Transcription initiation factor TFIIB	6	7	10	10	5	5	3	4	4	4	6	9	12	11	8	11	12	9	9	5	9	11	6
COG1378	K	Transcription	Sugar-specific transcriptional regulator TrmB	2	3	2	8	6	4	1	1	2	1	2	3	5	7	7	10	5	8	6	1	2	7	2
COG3432	K	Transcription	Predicted transcriptional regulator	3	3	3	4	4	3	1	3	3	3	3	3	7	4	3	4	7	5	9	3	3	3	4
COG2101	K	Transcription	TATA-box binding protein (TBP), component of TFIID and TFIIIB	4	2	8	4	3	3	1	2	3	1	5	2	3	3	5	4	3	4	3	2	2	3	3
COG1321	K	Transcription	Mn-dependent transcriptional regulator, DtxR family	3	2	4	3	2	3	1	1	2	2	2	4	2	2	2	2	2	2	2	2	3	2	2
COG1581	K	Transcription	Archaeal DNA-binding protein	3	1	4	3	3	4	1	2	2	1	3	3	3	3	3	3	4	3	3	3	4	4	4
COG0195	K	Transcription	Transcription antitermination factor NusA, contains S1 and KH domains	1	1	2	1	2	2	1	1	1	1	3	2	2	2	2	1	2	1	2	1	2	2	2
COG1958	K	Transcription	Small nuclear ribonucleoprotein (snRNP) homolog	2	2	3	3	3	3	2	2	3	3	3	3	3	3	3	3	3	3	2	2	3	3	3
COG0085	K	Transcription	DNA-directed RNA polymerase, beta subunit/140 kD subunit	1	1	1	1	1	1	1	2	1	1	1	1	1	1	1	1	1	1	1	1	1	1	1
COG1308	K	Transcription	Transcription factor homologous to NACalpha-BTF3	2	1	2	1	1	1	1	1	1	1	1	1	1	1	1	1	1	1	1	1	1	1	1
COG1386	K	Transcription	Chromosome segregation and condensation protein ScpB	1	1	1	1	1	1	1	1	1	1	2	1	1	1	1	1	1	1	1	1	1	1	1
COG1675	K	Transcription	Transcription initiation factor IIE, alpha subunit	1	1	1	2	1	1	1	1	1	1	2	1	1	2	2	1	1	2	1	1	1	2	2
COG0202	K	Transcription	DNA-directed RNA polymerase, alpha subunit/40 kD subunit	1	1	1	1	1	1	1	1	1	1	1	1	1	1	1	1	1	1	1	1	1	1	1
COG0250	K	Transcription	Transcription antitermination factor NusG	1	1	1	1	1	1	1	1	1	1	1	1	1	1	1	1	1	1	1	1	1	1	1
COG1095	K	Transcription	DNA-directed RNA polymerase, subunit E'/Rpb7	1	1	1	1	1	1	1	1	1	1	1	1	1	1	1	1	1	1	1	1	1	1	1
COG1460	K	Transcription	DNA-directed RNA polymerase, subunit F	1	1	1	1	1	1	1	1	1	1	1	1	1	1	1	1	1	1	1	1	1	1	1
COG1644	K	Transcription	DNA-directed RNA polymerase, subunit N (RpoN/RPB10)	1	1	1	1	1	1	1	1	1	1	1	1	1	1	1	1	1	1	1	1	1	1	1
COG1758	K	Transcription	DNA-directed RNA polymerase, subunit K/omega	1	1	1	1	1	1	1	1	1	1	1	1	1	1	1	1	1	1	1	1	1	1	1
COG2012	K	Transcription	DNA-directed RNA polymerase, subunit H, RpoH/RPB5	1	1	1	1	1	1	1	1	1	1	1	1	1	1	1	1	1	1	1	1	1	1	1
COG2093	K	Transcription	RNA polymerase subunit RPABC4/transcription elongation factor Spt4	1	1	1	1	1	1	1	1	1	1	1	1	1	1	1	1	1	1	1	1	1	1	1
COG3620	K	Transcription	Predicted transcriptional regulator with C-terminal CBS domains	1	1	1	1	1	1	1	1	1	1	1	1	1	1	1	1	1	1	1	1	1	1	1
COG4742	K	Transcription	Predicted transcriptional regulator, contains HTH domain	0	0	3	1	0	0	0	0	0	1	1	4	8	7	3	2	8	4	3	0	3	4	0
COG0640	K	Transcription	DNA-binding transcriptional regulator, ArsR family	1	1	3	2	2	1	1	1	3	0	2	4	2	5	1	1	2	0	3	0	4	1	1
COG3398	K	Transcription	Predicted transcriptional regulator, containsd two HTH domains	2	1	1	1	0	3	0	0	0	0	1	5	0	0	1	0	0	0	0	2	3	3	2
COG3177	K	Transcription	Fic family protein	0	4	1	0	0	2	3	2	1	1	2	1	0	0	0	0	0	0	0	1	0	0	0
COG1733	K	Transcription	DNA-binding transcriptional regulator, HxlR family	0	0	1	0	1	0	0	1	1	0	1	2	1	1	3	2	1	2	2	0	3	2	0
COG0864	K	Transcription	Metal-responsive transcriptional regulator, contains CopG/Arc/MetJ DNA-binding domain	1	1	1	1	1	1	0	0	1	0	1	1	1	1	1	1	2	1	1	1	1	1	1
COG1278	K	Transcription	Cold shock protein, CspA family	1	0	1	1	1	1	0	1	1	1	1	1	1	1	1	1	1	1	0	1	1	1	2
COG1309	K	Transcription	DNA-binding transcriptional regulator, AcrR family	0	0	2	0	0	0	0	0	0	0	0	0	0	0	0	0	0	0	0	0	1	0	0
COG1414	K	Transcription	DNA-binding transcriptional regulator, IclR family	0	0	0	0	0	0	0	0	0	0	1	0	0	2	2	1	0	2	1	0	0	0	0
COG1594	K	Transcription	DNA-directed RNA polymerase, subunit M/Transcription elongation factor TFIIS	1	0	2	1	1	1	1	1	1	1	1	1	1	1	1	1	1	1	1	1	1	1	1
COG1695	K	Transcription	DNA-binding transcriptional regulator, PadR family	1	1	1	1	1	1	0	1	1	1	2	1	1	1	1	1	1	1	1	1	1	1	1
COG1846	K	Transcription	DNA-binding transcriptional regulator, MarR family	0	1	1	0	1	0	2	0	0	1	0	0	0	0	0	0	0	0	0	0	1	0	0
COG2345	K	Transcription	Predicted transcriptional regulator, ArsR family	0	0	1	1	0	2	0	0	0	1	2	2	1	2	1	1	1	0	1	0	1	0	2
COG2524	K	Transcription	Predicted transcriptional regulator, contains C-terminal CBS domains	0	0	1	2	0	0	0	0	0	0	0	1	0	0	1	1	0	1	0	0	0	0	0
COG3357	K	Transcription	Predicted transcriptional regulator containing an HTH domain fused to a Zn-ribbon	0	0	0	0	0	0	1	0	0	2	0	0	0	1	0	0	0	0	1	0	1	0	0
COG0086	K	Transcription	DNA-directed RNA polymerase, beta' subunit/160 kD subunit	1	1	1	1	1	1	1	1	1	1	0	1	1	1	1	1	1	1	1	1	1	1	1
COG1737	K	Transcription	DNA-binding transcriptional regulator, MurR/RpiR family, contains HTH and SIS domains	0	1	0	0	0	0	0	0	0	0	1	1	0	0	0	0	0	0	1	0	0	1	0
COG1761	K	Transcription	DNA-directed RNA polymerase, subunit L	1	0	1	1	1	1	0	1	1	1	1	1	1	1	0	1	1	1	1	0	1	1	1
COG1777	K	Transcription	Predicted transcriptional regulator	0	0	1	0	0	1	0	1	0	1	1	0	0	0	0	0	0	0	0	0	1	1	0
COG1996	K	Transcription	DNA-directed RNA polymerase, subunit RPC12/RpoP, contains C4-type Zn-finger	1	1	1	1	1	1	0	1	1	1	1	1	1	1	1	1	1	1	1	1	1	1	1
COG2865	K	Transcription	Predicted transcriptional regulator, contains HTH domain	0	0	1	0	0	0	0	0	0	1	1	0	1	0	0	0	1	0	1	0	1	0	0
COG3355	K	Transcription	Predicted transcriptional regulator	0	0	0	0	0	0	0	0	1	0	0	0	0	0	0	0	0	0	0	1	0	0	1
COG4189	K	Transcription	Predicted transcriptional regulator	0	0	0	1	1	0	0	0	0	0	0	1	0	1	0	1	0	1	0	0	1	0	0
COG5625	K	Transcription	Predicted DNA-binding transcriptional regulator, contains HTH domain	0	0	0	0	0	1	0	0	0	0	0	0	0	0	0	0	0	0	0	0	0	0	1
COG1243	KB	#N/A	Histone acetyltransferase, component of the RNA polymerase elongator complex	1	1	1	1	1	1	1	1	1	1	1	1	1	1	1	1	1	1	1	1	1	1	1
COG1349	KG	#N/A	DNA-binding transcriptional regulator of sugar metabolism, DeoR/GlpR family	0	0	0	0	0	0	0	0	0	0	0	0	0	0	1	0	0	1	0	0	0	0	0
COG1940	KG	#N/A	Sugar kinase of the NBD/HSP70 family, may contain an N-terminal HTH domain	1	1	1	1	1	1	0	1	1	1	1	1	1	1	1	1	1	1	1	1	1	1	1
COG0217	KJ	#N/A	Transcriptional and/or translational regulatory protein YebC/TACO1	0	0	0	0	0	0	0	0	0	0	1	0	0	0	0	0	0	0	0	0	0	0	0
COG0553	KL	#N/A	Superfamily II DNA or RNA helicase, SNF2 family	1	6	1	2	1	1	1	1	1	1	1	1	1	1	1	1	1	1	1	1	1	1	1
COG1061	KL	#N/A	Superfamily II DNA or RNA helicase	4	2	2	3	1	0	0	1	0	1	3	0	0	0	0	0	0	0	1	0	0	0	2
COG5406	KLB	#N/A	Nucleosome binding factor SPN, SPT16 subunit	0	0	0	0	0	0	0	0	0	0	0	0	0	0	0	0	0	0	1	0	0	0	0
COG3829	KT	#N/A	Transcriptional regulator containing PAS, AAA-type ATPase, and DNA-binding Fis domains	0	0	0	0	0	1	0	0	0	0	1	0	0	0	0	0	0	0	0	0	0	0	0
COG1842	KT	#N/A	Phage shock protein A	0	0	0	0	0	0	0	0	0	0	0	0	0	1	0	0	0	0	0	0	0	0	0
COG4565	KT	#N/A	Response regulator of citrate/malate metabolism	0	0	0	0	0	0	0	0	0	0	0	0	0	0	1	0	0	0	0	0	0	1	0
COG2002	KV	#N/A	Bifunctional DNA-binding transcriptional regulator of stationary/sporulation/toxin gene expression and antitoxin component of the YhaV-PrlF toxin-antitoxin module	1	2	2	1	1	1	1	2	1	0	1	2	1	1	1	2	1	1	4	0	1	1	1
COG0323	L	Replication, recombination and repair	DNA mismatch repair ATPase MutL	1	3	0	1	0	0	1	0	0	1	1	0	0	0	0	0	0	0	0	0	0	0	0
COG1112	L	Replication, recombination and repair	Superfamily I DNA and/or RNA helicase	1	0	1	0	1	0	0	0	0	2	1	0	0	0	0	0	0	0	0	0	0	0	0
COG0187	L	Replication, recombination and repair	DNA gyrase/topoisomerase IV, subunit B	0	0	0	0	0	0	0	0	0	1	1	0	0	0	0	0	0	0	0	0	0	0	0
COG0758	L	Replication, recombination and repair	Predicted Rossmann fold nucleotide-binding protein DprA/Smf involved in DNA uptake	0	1	1	0	0	0	0	0	1	1	1	0	0	0	0	0	0	0	0	0	0	0	0
COG0817	L	Replication, recombination and repair	Holliday junction resolvasome RuvABC endonuclease subunit	0	0	0	0	0	0	0	0	0	0	1	0	0	0	0	0	0	0	0	0	0	0	0
COG1039	L	Replication, recombination and repair	Ribonuclease HIII	0	0	1	0	0	0	0	0	0	0	0	0	0	0	0	0	0	0	0	0	0	0	0
COG1200	L	Replication, recombination and repair	RecG-like helicase	0	0	0	0	0	0	0	0	0	0	1	0	0	0	0	0	0	0	0	0	0	0	0
COG1637	L	Replication, recombination and repair	Endonuclease NucS, RecB family	0	1	0	0	0	1	0	0	0	0	0	0	0	0	0	0	0	0	0	0	0	0	0
COG1743	L	Replication, recombination and repair	Adenine-specific DNA methylase, contains a Zn-ribbon domain	1	1	0	0	0	0	0	0	0	0	0	0	0	0	0	0	0	0	0	0	0	0	0
COG2852	L	Replication, recombination and repair	Very-short-patch-repair endonuclease	0	0	0	0	0	1	0	0	0	0	0	0	0	0	0	0	0	0	0	0	0	0	0
COG3392	L	Replication, recombination and repair	Adenine-specific DNA methylase	0	0	1	0	0	0	0	0	0	0	0	0	0	0	0	0	0	0	0	0	0	0	0
COG3663	L	Replication, recombination and repair	G:T/U-mismatch repair DNA glycosylase	0	0	0	0	0	0	0	0	1	0	0	0	0	0	0	0	0	0	0	0	0	0	0
COG3743	L	Replication, recombination and repair	Predicted 5' DNA nuclease, flap endonuclease-1-like, helix-3-turn-helix (H3TH) domain	1	0	0	0	0	0	0	0	0	0	0	0	0	0	0	0	0	0	0	0	0	0	0
COG0415	L	Replication, recombination and repair	Deoxyribodipyrimidine photolyase	0	0	0	0	0	0	0	0	0	0	0	0	0	0	1	2	0	1	0	1	1	1	1
COG0188	L	Replication, recombination and repair	DNA gyrase/topoisomerase IV, subunit A	0	0	0	0	0	0	0	0	0	0	0	0	0	0	0	0	0	0	0	0	1	0	0
COG0266	L	Replication, recombination and repair	Formamidopyrimidine-DNA glycosylase	0	0	0	0	0	0	0	0	0	0	0	0	0	1	0	0	0	0	0	0	0	1	1
COG1194	L	Replication, recombination and repair	Adenine-specific DNA glycosylase, acts on AG and A-oxoG pairs	0	0	0	0	0	0	0	0	0	0	0	0	0	0	0	1	0	0	0	0	0	0	0
COG0863	L	Replication, recombination and repair	DNA modification methylase	10	1	3	1	7	1	5	1	2	2	3	1	1	1	1	2	1	2	1	1	1	2	1
COG0338	L	Replication, recombination and repair	Site-specific DNA-adenine methylase	4	2	1	1	1	1	2	2	2	3	2	1	1	1	1	1	1	1	1	1	1	1	1
COG1204	L	Replication, recombination and repair	Replicative superfamily II helicase	2	1	1	1	1	1	1	1	1	1	2	1	1	1	1	4	1	1	1	1	1	1	1
COG0178	L	Replication, recombination and repair	Excinuclease UvrABC ATPase subunit	1	1	1	1	1	1	1	1	1	1	1	1	1	1	1	3	1	1	1	1	1	1	1
COG0322	L	Replication, recombination and repair	Excinuclease UvrABC, nuclease subunit	1	1	1	3	2	1	1	1	1	1	1	1	1	1	2	1	1	1	2	1	2	1	1
COG0358	L	Replication, recombination and repair	DNA primase (bacterial type)	3	1	1	1	1	1	1	1	1	1	1	1	1	1	1	1	1	1	1	1	1	1	1
COG0468	L	Replication, recombination and repair	RecA/RadA recombinase	2	2	2	2	2	2	1	2	1	2	1	2	1	2	2	3	2	2	2	2	2	2	2
COG1599	L	Replication, recombination and repair	ssDNA-binding replication factor A, large subunit	1	1	2	1	1	1	1	1	2	2	1	2	2	1	2	3	2	2	1	2	2	2	2
COG0122	L	Replication, recombination and repair	3-methyladenine DNA glycosylase/8-oxoguanine DNA glycosylase	2	1	1	1	1	1	2	1	1	1	1	1	1	1	1	1	1	1	2	2	1	1	2
COG0417	L	Replication, recombination and repair	DNA polymerase elongation subunit (family B)	1	1	1	1	1	1	2	1	1	1	1	1	1	1	1	1	1	1	1	1	1	1	1
COG0592	L	Replication, recombination and repair	DNA polymerase III sliding clamp (beta) subunit, PCNA homolog	1	1	1	1	1	1	1	1	1	2	2	1	1	1	1	1	1	1	1	1	1	1	1
COG0608	L	Replication, recombination and repair	Single-stranded DNA-specific exonuclease, DHH superfamily, may be involved in archaeal DNA replication intiation	1	1	1	1	1	1	2	1	1	1	1	1	1	1	1	1	1	1	1	1	1	1	1
COG1199	L	Replication, recombination and repair	Rad3-related DNA helicase	1	1	2	1	1	1	1	1	1	1	1	1	1	1	1	1	1	1	1	1	1	1	1
COG1573	L	Replication, recombination and repair	Uracil-DNA glycosylase	2	1	2	2	1	1	1	1	1	1	2	2	2	2	1	1	2	1	2	1	2	2	1
COG1793	L	Replication, recombination and repair	ATP-dependent DNA ligase	1	1	1	1	1	1	1	1	1	1	1	1	1	1	1	1	1	1	2	1	1	1	1
COG1933	L	Replication, recombination and repair	Archaeal DNA polymerase II, large subunit	1	1	1	1	1	1	1	1	2	1	1	1	1	1	2	1	1	1	1	1	1	1	1
COG2219	L	Replication, recombination and repair	Eukaryotic-type DNA primase, large subunit	1	1	1	1	1	1	1	1	1	1	1	1	1	1	1	2	1	1	1	1	1	1	1
COG3593	L	Replication, recombination and repair	Predicted ATP-dependent endonuclease of the OLD family, contains P-loop ATPase and TOPRIM domains	1	2	1	2	2	1	1	1	1	1	1	1	1	1	1	1	1	1	1	1	2	2	1
COG0328	L	Replication, recombination and repair	Ribonuclease HI	1	1	1	1	1	1	1	1	1	1	1	1	1	1	1	1	1	1	1	1	1	1	1
COG0350	L	Replication, recombination and repair	O6-methylguanine-DNA--protein-cysteine methyltransferase	1	1	1	1	1	1	1	1	1	1	1	1	1	1	1	1	1	1	1	1	1	1	1
COG0389	L	Replication, recombination and repair	Nucleotidyltransferase/DNA polymerase involved in DNA repair	1	1	1	1	1	1	1	1	1	1	1	1	1	1	1	1	1	1	1	1	1	1	1
COG0648	L	Replication, recombination and repair	Endonuclease IV	1	1	1	1	1	1	1	1	1	1	1	1	1	1	1	1	1	1	1	1	1	1	1
COG1241	L	Replication, recombination and repair	DNA replicative helicase MCM subunit Mcm2, Cdc46/Mcm family	1	1	1	1	1	1	1	1	1	1	1	1	1	1	1	1	1	1	1	1	1	1	1
COG1389	L	Replication, recombination and repair	DNA topoisomerase VI, subunit B	1	1	1	1	1	1	1	1	1	1	1	1	1	1	1	1	1	1	1	1	1	1	1
COG1697	L	Replication, recombination and repair	DNA topoisomerase VI, subunit A	1	1	1	1	1	1	1	1	1	1	1	1	1	1	1	1	1	1	1	1	1	1	1
COG1948	L	Replication, recombination and repair	ERCC4-type nuclease	1	1	1	1	1	1	1	1	1	1	1	1	1	1	1	1	1	1	1	1	1	1	1
COG2094	L	Replication, recombination and repair	3-methyladenine DNA glycosylase Mpg	1	1	1	1	1	1	1	1	1	1	1	1	1	1	1	1	1	1	1	1	1	1	1
COG0419	L	Replication, recombination and repair	DNA repair exonuclease SbcCD ATPase subunit	1	1	2	1	1	1	1	0	0	2	4	2	1	1	2	1	1	1	1	1	1	1	2
COG0270	L	Replication, recombination and repair	Site-specific DNA-cytosine methylase	1	0	0	0	0	0	3	0	0	0	1	1	0	1	0	1	0	0	1	1	1	0	0
COG0433	L	Replication, recombination and repair	Archaeal DNA helicase HerA or a related bacterial ATPase, contains HAS-barrel and ATPase domains	1	1	2	1	1	1	0	0	0	3	1	1	1	1	1	2	1	1	2	1	1	1	1
COG0513	L	Replication, recombination and repair	Superfamily II DNA and RNA helicase	2	2	1	1	1	1	1	0	1	0	3	1	1	1	1	1	1	1	1	1	1	1	1
COG1205	L	Replication, recombination and repair	ATP-dependent helicase YprA, contains C-terminal metal-binding DUF1998 domain	1	1	3	1	1	2	1	1	1	0	2	1	2	2	1	1	2	1	1	1	1	2	2
COG1525	L	Replication, recombination and repair	Endonuclease YncB, thermonuclease family	2	1	2	0	1	0	1	1	1	0	1	1	1	2	3	1	1	1	1	1	1	1	0
COG4974	L	Replication, recombination and repair	Site-specific recombinase XerD	0	0	2	0	0	0	0	0	1	3	0	1	0	1	1	1	0	1	2	0	1	0	0
COG0164	L	Replication, recombination and repair	Ribonuclease HII	1	1	1	1	1	1	0	1	2	1	1	1	0	0	1	1	0	1	1	1	1	1	1
COG0177	L	Replication, recombination and repair	Endonuclease III	0	1	1	1	1	1	0	1	1	1	1	1	1	1	1	2	1	1	1	1	1	1	1
COG0210	L	Replication, recombination and repair	Superfamily I DNA or RNA helicase	2	1	0	1	0	0	0	0	0	1	1	0	0	0	0	0	0	0	1	0	0	0	0
COG0420	L	Replication, recombination and repair	DNA repair exonuclease SbcCD nuclease subunit	1	1	1	1	1	1	1	0	0	1	1	2	1	1	1	1	1	1	1	1	1	1	1
COG0556	L	Replication, recombination and repair	Excinuclease UvrABC helicase subunit UvrB	1	1	1	1	1	1	1	1	0	1	2	1	1	1	1	1	1	1	1	1	1	1	1
COG1201	L	Replication, recombination and repair	Lhr-like helicase	1	1	1	1	1	0	1	1	1	1	0	1	1	1	1	2	1	1	1	1	1	1	0
COG1311	L	Replication, recombination and repair	Archaeal DNA polymerase II, small subunit/DNA polymerase delta, subunit B	1	1	1	1	1	1	1	1	1	1	1	1	1	1	1	2	0	1	1	1	1	1	1
COG1474	L	Replication, recombination and repair	Cdc6-related protein, AAA superfamily ATPase	1	1	2	1	1	2	1	1	1	1	1	2	1	1	1	0	1	1	1	1	2	2	1
COG1711	L	Replication, recombination and repair	DNA replication initiation complex subunit, GINS family	2	1	2	2	1	2	0	2	1	1	2	2	2	2	2	2	2	2	2	2	2	2	2
COG2189	L	Replication, recombination and repair	Adenine specific DNA methylase Mod	2	0	1	0	0	0	2	1	0	2	1	0	0	0	0	0	0	0	1	0	0	0	0
COG2812	L	Replication, recombination and repair	DNA polymerase III, gamma/tau subunits	2	1	2	2	2	2	1	0	0	1	2	2	2	1	1	1	2	1	1	1	2	2	1
COG2818	L	Replication, recombination and repair	3-methyladenine DNA glycosylase Tag	0	1	1	1	1	1	0	1	1	1	1	1	1	1	1	2	1	1	1	0	1	1	1
COG3727	L	Replication, recombination and repair	G:T-mismatch repair DNA endonuclease, very short patch repair protein	1	2	1	0	0	0	0	0	0	0	0	0	0	0	0	0	0	0	1	0	1	0	2
COG0258	L	Replication, recombination and repair	5'-3' exonuclease	1	1	1	1	1	1	1	0	1	1	1	1	1	1	1	1	1	1	1	1	1	1	1
COG0551	L	Replication, recombination and repair	ssDNA-binding Zn-finger and Zn-ribbon domains of topoisomerase 1	1	1	0	0	0	1	1	1	1	0	0	1	0	0	1	1	0	1	1	1	1	1	1
COG0847	L	Replication, recombination and repair	DNA polymerase III, epsilon subunit or related 3'-5' exonuclease	0	1	0	0	0	0	0	0	0	0	0	0	1	0	0	0	1	0	0	0	0	0	0
COG1107	L	Replication, recombination and repair	Archaea-specific RecJ-like exonuclease, contains DnaJ-type Zn finger domain	1	1	0	1	0	0	0	1	1	0	0	0	0	0	1	0	0	0	1	1	0	0	0
COG1110	L	Replication, recombination and repair	Reverse gyrase	0	1	0	0	0	0	0	0	0	0	0	0	0	0	0	1	0	0	0	0	0	0	0
COG1111	L	Replication, recombination and repair	ERCC4-related helicase	1	1	1	1	1	1	1	0	1	1	1	1	1	1	1	1	1	1	1	1	1	1	1
COG1198	L	Replication, recombination and repair	Primosomal protein N' (replication factor Y) - superfamily II helicase	0	1	0	0	0	0	1	0	0	0	0	0	0	0	1	0	0	0	0	0	0	0	0
COG1354	L	Replication, recombination and repair	Chromatin segregation and condensation protein Rec8/ScpA/Scc1, kleisin family	1	0	1	1	1	1	1	0	0	1	1	1	1	1	1	1	1	1	1	0	1	1	1
COG1467	L	Replication, recombination and repair	Eukaryotic-type DNA primase, catalytic (small) subunit	1	1	1	1	1	1	1	1	1	1	1	1	1	1	1	0	1	1	1	1	1	1	1
COG1591	L	Replication, recombination and repair	Holliday junction resolvase, archaeal type	1	1	0	0	1	0	0	1	1	1	0	0	0	0	0	0	0	0	0	0	1	0	1
COG1630	L	Replication, recombination and repair	NurA 5'-3' nuclease	0	0	1	1	1	1	0	0	0	0	1	1	1	1	1	1	1	1	1	1	1	1	1
COG2176	L	Replication, recombination and repair	DNA polymerase III, alpha subunit (gram-positive type)	0	0	0	0	0	0	0	0	0	1	0	0	0	0	0	0	0	0	0	0	0	0	1
COG2256	L	Replication, recombination and repair	Replication-associated recombination protein RarA (DNA-dependent ATPase)	0	1	0	0	0	0	1	1	1	1	0	0	0	1	1	1	0	1	1	1	0	0	1
COG3569	L	Replication, recombination and repair	DNA topoisomerase IB	1	1	1	1	1	1	1	0	1	1	1	1	1	1	1	1	1	1	1	1	1	1	1
COG4973	L	Replication, recombination and repair	Site-specific recombinase XerC	0	0	0	0	0	0	0	0	0	0	1	0	1	0	1	0	1	0	0	0	1	1	0
COG1059	LV	#N/A	Thermostable 8-oxoguanine DNA glycosylase	0	0	0	0	1	0	0	0	0	0	0	0	0	0	0	0	0	0	0	0	0	0	0
COG0582	LX	#N/A	Integrase	0	0	3	0	2	0	0	0	0	1	0	2	0	1	1	0	0	1	0	0	0	1	0
COG0773	M	Cell wall/membrane/envelope biogenesis	UDP-N-acetylmuramate-alanine ligase	0	0	0	0	0	0	0	0	0	0	1	0	0	0	0	0	0	0	0	0	0	0	0
COG1043	M	Cell wall/membrane/envelope biogenesis	Acyl-[acyl carrier protein]--UDP-N-acetylglucosamine O-acyltransferase	0	1	0	0	0	0	0	0	0	0	0	0	0	0	0	0	0	0	0	0	0	0	0
COG1207	M	Cell wall/membrane/envelope biogenesis	Bifunctional protein GlmU, N-acetylglucosamine-1-phosphate-uridyltransferase/glucosamine-1-phosphate-acetyltransferase	0	0	1	0	0	0	0	0	0	0	0	0	0	0	0	0	0	0	0	0	0	0	0
COG1463	M	Cell wall/membrane/envelope biogenesis	ABC-type transporter Mla maintaining outer membrane lipid asymmetry, periplasmic component MlaD	0	1	0	0	0	0	0	0	0	0	0	0	0	0	0	0	0	0	0	0	0	0	0
COG2027	M	Cell wall/membrane/envelope biogenesis	D-alanyl-D-alanine carboxypeptidase	0	0	0	0	0	0	0	0	0	0	1	0	0	0	0	0	0	0	0	0	0	0	0
COG3064	M	Cell wall/membrane/envelope biogenesis	Membrane protein involved in colicin uptake	0	0	0	0	0	0	0	0	0	1	0	0	0	0	0	0	0	0	0	0	0	0	0
COG1004	M	Cell wall/membrane/envelope biogenesis	UDP-glucose 6-dehydrogenase	0	0	0	0	0	0	0	0	0	0	0	0	0	0	0	0	0	0	0	1	0	0	1
COG1210	M	Cell wall/membrane/envelope biogenesis	UTP-glucose-1-phosphate uridylyltransferase	0	0	0	0	0	0	0	0	0	0	0	0	0	0	0	0	0	0	1	1	0	0	1
COG1520	M	Cell wall/membrane/envelope biogenesis	Outer membrane protein assembly factor BamB, contains PQQ-like beta-propeller repeat	0	0	0	0	0	0	0	0	0	0	0	0	1	0	0	0	0	0	0	0	0	0	0
COG1970	M	Cell wall/membrane/envelope biogenesis	Large-conductance mechanosensitive channel	0	0	0	0	0	0	0	0	0	0	0	0	0	0	1	1	0	1	0	0	0	0	0
COG3083	M	Cell wall/membrane/envelope biogenesis	Membrane-anchored periplasmic protein YejM, alkaline phosphatase superfamily	0	0	0	0	0	0	0	0	0	0	0	0	0	0	0	0	0	0	0	0	0	0	1
COG3206	M	Cell wall/membrane/envelope biogenesis	Uncharacterized protein involved in exopolysaccharide biosynthesis	0	0	0	0	0	0	0	0	0	0	0	0	0	0	0	0	0	0	0	0	0	0	1
COG3563	M	Cell wall/membrane/envelope biogenesis	Capsule polysaccharide export protein KpsC/LpsZ	0	0	0	0	0	0	0	0	0	0	0	0	1	0	0	1	1	0	0	0	0	0	0
COG3264	M	Cell wall/membrane/envelope biogenesis	Small-conductance mechanosensitive channel	1	1	1	1	1	1	1	1	1	1	1	3	3	2	2	2	3	3	3	1	2	2	1
COG0449	M	Cell wall/membrane/envelope biogenesis	Glucosamine 6-phosphate synthetase, contains amidotransferase and phosphosugar isomerase domains	1	2	1	1	1	1	1	1	1	1	1	1	1	1	1	1	1	1	1	1	1	1	1
COG1136	M	Cell wall/membrane/envelope biogenesis	ABC-type lipoprotein export system, ATPase component	1	2	1	1	1	1	1	1	1	1	2	1	1	1	1	1	1	1	1	1	1	1	1
COG0472	M	Cell wall/membrane/envelope biogenesis	UDP-N-acetylmuramyl pentapeptide phosphotransferase/UDP-N-acetylglucosamine-1-phosphate transferase	1	1	1	1	1	1	1	1	1	1	1	1	1	1	1	1	1	1	1	1	1	1	1
COG0615	M	Cell wall/membrane/envelope biogenesis	Glycerol-3-phosphate cytidylyltransferase, cytidylyltransferase family	1	1	1	1	1	1	1	1	1	1	1	1	1	1	1	1	1	1	1	1	1	1	1
COG4591	M	Cell wall/membrane/envelope biogenesis	ABC-type transport system, involved in lipoprotein release, permease component	1	1	1	1	1	1	1	1	1	1	1	1	1	1	1	1	1	1	1	1	1	1	1
COG0451	M	Cell wall/membrane/envelope biogenesis	Nucleoside-diphosphate-sugar epimerase	0	1	1	2	5	1	0	0	1	3	3	4	6	5	8	12	6	4	3	7	7	6	2
COG0438	M	Cell wall/membrane/envelope biogenesis	Glycosyltransferase involved in cell wall bisynthesis	5	0	0	3	2	0	1	0	1	3	8	2	2	4	5	7	2	2	4	4	7	2	3
COG0463	M	Cell wall/membrane/envelope biogenesis	Glycosyltransferase involved in cell wall bisynthesis	1	1	4	0	2	3	1	2	2	5	3	3	5	7	3	4	5	2	2	4	6	3	1
COG2089	M	Cell wall/membrane/envelope biogenesis	Sialic acid synthase SpsE, contains C-terminal SAF domain	0	0	0	2	2	0	0	0	0	3	0	2	1	0	1	6	1	2	2	2	2	2	1
COG1807	M	Cell wall/membrane/envelope biogenesis	4-amino-4-deoxy-L-arabinose transferase or related glycosyltransferase of PMT family	0	0	1	0	1	0	0	1	1	5	0	0	2	1	1	3	1	2	2	2	2	1	0
COG1861	M	Cell wall/membrane/envelope biogenesis	Spore coat polysaccharide biosynthesis protein SpsF, cytidylyltransferase family	0	0	0	1	2	0	0	0	0	2	0	2	1	0	1	5	1	2	1	1	0	1	1
COG0399	M	Cell wall/membrane/envelope biogenesis	dTDP-4-amino-4,6-dideoxygalactose transaminase	1	2	1	2	3	1	0	0	0	0	1	2	3	1	3	3	3	2	4	4	2	2	2
COG0677	M	Cell wall/membrane/envelope biogenesis	UDP-N-acetyl-D-mannosaminuronate dehydrogenase	1	1	1	2	1	1	0	0	1	1	2	1	2	1	4	3	2	1	1	1	1	1	2
COG0810	M	Cell wall/membrane/envelope biogenesis	Periplasmic protein TonB, links inner and outer membranes	0	0	0	0	2	0	0	0	0	1	0	4	0	1	0	0	0	0	0	0	0	0	0
COG0668	M	Cell wall/membrane/envelope biogenesis	Small-conductance mechanosensitive channel	0	0	1	0	0	1	0	1	1	0	1	2	1	1	0	0	1	1	1	0	2	3	1
COG1088	M	Cell wall/membrane/envelope biogenesis	dTDP-D-glucose 4,6-dehydratase	0	0	0	0	1	0	0	0	0	2	3	1	0	1	0	2	0	1	2	1	0	1	0
COG1091	M	Cell wall/membrane/envelope biogenesis	dTDP-4-dehydrorhamnose reductase	0	0	0	0	2	0	0	0	0	1	0	0	1	2	2	3	1	1	0	0	1	1	0
COG1696	M	Cell wall/membrane/envelope biogenesis	D-alanyl-lipoteichoic acid acyltransferase DltB, MBOAT superfamily	0	0	0	3	1	0	0	0	0	0	0	0	0	0	0	0	0	0	0	0	0	2	1
COG1898	M	Cell wall/membrane/envelope biogenesis	dTDP-4-dehydrorhamnose 3,5-epimerase or related enzyme	0	0	0	0	2	0	0	0	0	2	0	1	1	2	1	3	1	1	0	0	1	1	0
COG0381	M	Cell wall/membrane/envelope biogenesis	UDP-N-acetylglucosamine 2-epimerase	1	0	0	1	0	0	0	0	0	1	1	2	0	2	2	1	0	1	1	1	1	1	2
COG0707	M	Cell wall/membrane/envelope biogenesis	UDP-N-acetylglucosamine:LPS N-acetylglucosamine transferase	1	1	1	1	1	1	0	0	2	0	1	1	1	1	1	1	1	1	1	1	1	1	1
COG0796	M	Cell wall/membrane/envelope biogenesis	Glutamate racemase	0	1	1	0	1	1	1	1	1	1	1	1	1	1	1	2	1	1	1	1	1	1	1
COG1044	M	Cell wall/membrane/envelope biogenesis	UDP-3-O-[3-hydroxymyristoyl] glucosamine N-acyltransferase	1	0	0	0	0	0	0	0	0	0	0	0	0	0	0	0	0	0	0	0	0	2	0
COG1083	M	Cell wall/membrane/envelope biogenesis	CMP-N-acetylneuraminic acid synthetase	0	0	0	2	1	0	0	0	0	2	0	0	0	0	0	0	0	0	1	0	0	1	0
COG1209	M	Cell wall/membrane/envelope biogenesis	dTDP-glucose pyrophosphorylase	0	0	0	0	1	0	0	0	0	0	1	1	0	1	0	2	0	1	1	1	0	1	0
COG2244	M	Cell wall/membrane/envelope biogenesis	Membrane protein involved in the export of O-antigen and teichoic acid	0	0	0	0	0	0	0	0	0	1	0	1	1	0	1	2	1	0	1	1	1	1	0
COG3055	M	Cell wall/membrane/envelope biogenesis	N-acetylneuraminic acid mutarotase	0	0	0	0	1	0	1	0	0	0	0	2	0	0	0	0	0	0	0	0	1	0	0
COG3980	M	Cell wall/membrane/envelope biogenesis	Spore coat polysaccharide biosynthesis protein SpsG, predicted glycosyltransferase	0	0	0	0	0	0	0	0	0	2	0	0	0	0	0	0	0	0	0	0	1	0	1
COG1087	M	Cell wall/membrane/envelope biogenesis	UDP-glucose 4-epimerase	0	0	1	0	0	0	0	0	0	0	0	0	0	0	0	1	0	0	0	0	0	0	0
COG1089	M	Cell wall/membrane/envelope biogenesis	GDP-D-mannose dehydratase	0	0	0	0	1	0	0	0	0	0	1	1	0	0	0	0	0	1	0	0	1	1	0
COG1376	M	Cell wall/membrane/envelope biogenesis	Lipoprotein-anchoring transpeptidase ErfK/SrfK	0	0	0	0	0	1	0	0	0	0	0	0	0	0	0	0	0	0	0	0	0	0	1
COG2222	M	Cell wall/membrane/envelope biogenesis	Fructoselysine-6-P-deglycase FrlB and related proteins with duplicated sugar isomerase (SIS) domain	1	1	1	0	1	0	0	1	0	1	0	1	1	1	1	1	1	1	1	0	0	1	1
COG2348	M	Cell wall/membrane/envelope biogenesis	Lipid II:glycine glycyltransferase (Peptidoglycan interpeptide bridge formation enzyme)	0	0	0	1	0	0	0	0	0	0	0	0	0	0	0	0	0	0	0	0	0	1	0
COG3562	M	Cell wall/membrane/envelope biogenesis	Capsule polysaccharide modification protein KpsS	0	0	0	0	1	0	0	0	0	0	0	0	0	0	0	0	0	1	1	0	0	1	0
COG0464	MDT	#N/A	AAA+-type ATPase, SpoVK/Ycf46/Vps4 family	4	5	5	5	4	4	4	4	4	6	4	4	5	4	4	6	5	4	5	3	4	4	4
COG1887	MI	#N/A	CDP-glycerol glycerophosphotransferase, TagB/SpsB family	0	0	0	1	2	0	0	0	0	0	0	1	0	0	0	2	0	0	0	0	0	1	0
COG1086	MO	#N/A	NDP-sugar epimerase, includes UDP-GlcNAc-inverting 4,6-dehydratase FlaA1 and capsular polysaccharide biosynthesis protein EpsC	0	0	0	2	0	0	0	0	0	3	0	2	2	1	1	2	2	2	1	1	0	2	1
COG1778	MR	#N/A	3-deoxy-D-manno-octulosonate 8-phosphate phosphatase KdsC and related HAD superfamily phosphatases	0	0	0	1	0	0	0	0	0	0	0	0	0	0	0	2	0	1	0	1	0	0	0
COG1181	MR	#N/A	D-alanine-D-alanine ligase and related ATP-grasp enzymes	0	1	1	0	0	0	0	0	0	0	0	1	1	1	0	0	1	0	0	0	1	1	0
COG3352	N	Cell motility	Archaellum component FlaC	1	0	0	0	0	1	0	0	0	0	0	0	0	0	0	0	0	0	0	0	0	0	0
COG3354	N	Cell motility	Archaellum component FlaG, FlaF/FlaG flagellin family	0	0	0	0	0	1	0	0	0	0	0	0	0	0	0	0	0	0	0	0	0	0	0
COG3430	N	Cell motility	Archaeal flagellin (archaellin), FlaG/FlaF family	0	0	0	0	0	0	0	0	0	0	0	0	0	1	0	0	0	0	0	0	2	0	0
COG1192	N	Cell motility	Cellulose biosynthesis protein BcsQ	0	0	0	0	0	0	0	0	0	0	0	1	0	0	0	0	0	0	0	0	0	0	0
COG1843	N	Cell motility	Flagellar hook assembly protein FlgD	0	0	0	0	0	0	0	0	0	0	0	0	0	1	0	0	0	0	0	0	0	0	0
COG1215	N	Cell motility	Glycosyltransferase, catalytic subunit of cellulose synthase and poly-beta-1,6-N-acetylglucosamine synthase	3	2	2	2	2	1	1	2	2	2	1	1	4	1	3	2	4	3	3	2	4	2	2
COG1681	N	Cell motility	Archaellin (archaeal flagellin)	0	0	0	0	3	2	0	0	0	0	0	0	0	0	0	4	0	4	2	0	0	5	0
COG1955	N	Cell motility	Archaellum biogenesis protein FlaJ, TadC family	0	0	1	0	1	1	0	0	0	0	0	0	1	2	2	1	1	2	3	0	2	2	0
COG0084	N	Cell motility	Tat protein secretion system quality control protein TatD (DNase activity)	1	1	1	1	1	1	0	1	0	1	1	1	1	1	1	1	1	1	1	1	1	1	1
COG1406	N	Cell motility	Chemotaxis protein CheX, a CheY~P-specific phosphatase	0	0	0	0	1	0	0	0	0	0	0	0	0	0	0	1	0	1	0	0	0	0	0
COG2874	N	Cell motility	Archaellum biogenesis protein FlaH, an ATPase	0	0	0	0	1	1	0	0	0	0	0	0	0	0	0	1	0	1	1	0	0	1	0
COG2201	NT	#N/A	Chemotaxis response regulator CheB, contains REC and protein-glutamate methylesterase domains	0	0	0	1	4	1	0	0	0	0	0	1	0	0	0	3	0	5	1	0	0	4	0
COG0840	NT	#N/A	Methyl-accepting chemotaxis protein	0	0	0	1	1	3	0	0	1	0	0	1	0	0	0	1	0	2	3	0	0	2	0
COG0643	NT	#N/A	Chemotaxis protein histidine kinase CheA	0	0	0	0	1	1	0	0	0	0	0	0	0	0	0	1	0	2	1	0	0	2	0
COG0835	NT	#N/A	Chemotaxis signal transduction protein	0	0	0	0	0	2	0	0	0	0	0	0	0	1	0	1	0	1	2	0	0	1	0
COG1352	NT	#N/A	Methylase of chemotaxis methyl-accepting proteins	0	0	0	0	1	1	0	0	0	0	0	0	0	0	0	1	0	1	1	0	0	1	0
COG1871	NT	#N/A	Chemotaxis receptor (MCP) glutamine deamidase CheD	0	0	0	0	1	1	0	0	0	0	0	0	0	0	0	1	0	1	1	0	0	0	0
COG3170	NW	#N/A	Tfp pilus assembly protein FimV	0	0	0	0	0	0	0	0	0	1	0	0	0	0	0	0	0	0	0	0	0	0	0
COG3063	NW	#N/A	Tfp pilus assembly protein PilF	2	0	2	2	2	2	1	1	1	0	2	1	2	2	1	2	2	1	1	3	1	2	1
COG0234	O	Posttranslational modification, protein turnover, chaperones	Co-chaperonin GroES (HSP10)	0	0	0	0	0	0	0	0	0	0	2	0	0	0	0	0	0	0	0	0	0	0	0
COG0466	O	Posttranslational modification, protein turnover, chaperones	ATP-dependent Lon protease, bacterial type	0	0	0	0	0	2	0	0	0	0	0	0	0	0	0	0	0	0	0	0	0	0	0
COG4935	O	Posttranslational modification, protein turnover, chaperones	Regulatory P domain of the subtilisin-like proprotein convertases and other proteases	0	0	0	0	1	0	0	0	0	1	2	0	0	0	0	0	0	0	0	0	0	0	0
COG0544	O	Posttranslational modification, protein turnover, chaperones	FKBP-type peptidyl-prolyl cis-trans isomerase (trigger factor)	0	0	0	0	0	0	0	0	0	0	1	0	0	0	0	0	0	0	0	0	0	0	0
COG0616	O	Posttranslational modification, protein turnover, chaperones	Periplasmic serine protease, ClpP class	0	0	0	0	0	0	0	0	0	0	1	0	0	0	0	0	0	0	0	0	0	0	0
COG0793	O	Posttranslational modification, protein turnover, chaperones	C-terminal processing protease CtpA/Prc, contains a PDZ domain	1	1	0	0	0	0	0	0	0	1	0	0	0	0	0	0	0	0	0	0	0	0	0
COG1219	O	Posttranslational modification, protein turnover, chaperones	ATP-dependent protease Clp, ATPase subunit	0	0	0	0	0	1	0	0	0	0	0	0	0	0	0	0	0	0	0	0	0	0	0
COG1305	O	Posttranslational modification, protein turnover, chaperones	Transglutaminase-like enzyme, putative cysteine protease	0	0	0	1	0	0	0	0	0	0	0	0	0	0	0	0	0	0	0	0	0	0	0
COG2761	O	Posttranslational modification, protein turnover, chaperones	Predicted dithiol-disulfide isomerase, DsbA family	1	0	0	0	0	0	0	0	0	0	0	0	0	0	0	0	0	0	0	0	0	0	0
COG4260	O	Posttranslational modification, protein turnover, chaperones	Membrane protease subunit, stomatin/prohibitin family, contains C-terminal Zn-ribbon domain	0	0	0	0	0	0	0	0	0	1	0	0	0	0	0	0	0	0	0	0	0	0	0
COG0695	O	Posttranslational modification, protein turnover, chaperones	Glutaredoxin	0	0	0	0	0	0	0	0	0	0	0	1	1	1	1	1	1	1	0	0	0	0	0
COG1066	O	Posttranslational modification, protein turnover, chaperones	Predicted ATP-dependent serine protease	0	0	0	0	0	0	0	0	0	0	0	0	1	1	1	1	1	1	0	0	0	1	0
COG1651	O	Posttranslational modification, protein turnover, chaperones	Protein-disulfide isomerase	3	5	4	4	4	4	1	3	4	3	3	11	4	4	4	5	4	4	3	3	8	6	3
COG0484	O	Posttranslational modification, protein turnover, chaperones	DnaJ-class molecular chaperone with C-terminal Zn finger domain	4	5	6	4	6	5	3	4	4	5	4	4	5	5	4	5	5	4	5	5	4	6	8
COG0071	O	Posttranslational modification, protein turnover, chaperones	Molecular chaperone IbpA, HSP20 family	3	3	5	3	3	4	3	4	3	3	3	3	6	7	5	4	6	5	6	2	5	4	3
COG0638	O	Posttranslational modification, protein turnover, chaperones	20S proteasome, alpha and beta subunits	4	4	4	4	4	4	4	2	4	4	4	4	4	4	4	4	4	4	5	4	5	4	4
COG0265	O	Posttranslational modification, protein turnover, chaperones	Periplasmic serine protease, S1-C subfamily, contain C-terminal PDZ domain	1	2	2	2	1	2	1	1	2	1	2	4	2	2	3	4	2	3	3	1	3	3	2
COG0459	O	Posttranslational modification, protein turnover, chaperones	Chaperonin GroEL (HSP60 family)	2	3	3	2	2	2	2	2	2	3	4	2	2	2	2	4	2	3	3	2	2	2	2
COG1225	O	Posttranslational modification, protein turnover, chaperones	Peroxiredoxin	3	4	1	4	4	4	3	3	2	3	3	4	3	3	3	3	3	3	4	4	3	3	3
COG0652	O	Posttranslational modification, protein turnover, chaperones	Peptidyl-prolyl cis-trans isomerase (rotamase) - cyclophilin family	1	2	2	2	2	2	1	2	2	2	2	2	2	2	2	1	2	1	3	2	2	2	2
COG1310	O	Posttranslational modification, protein turnover, chaperones	Proteasome lid subunit RPN8/RPN11, contains Jab1/MPN domain metalloenzyme (JAMM) motif	2	2	2	2	2	2	2	1	2	2	2	2	2	2	2	3	2	3	2	2	2	2	2
COG3118	O	Posttranslational modification, protein turnover, chaperones	Negative regulator of GroEL, contains thioredoxin-like and TPR-like domains	2	2	2	2	3	1	2	1	1	2	2	2	2	2	2	2	2	2	2	2	2	2	2
COG0316	O	Posttranslational modification, protein turnover, chaperones	Fe-S cluster assembly iron-binding protein IscA	1	1	1	1	1	1	1	1	1	1	2	1	1	1	1	1	1	1	1	1	1	1	1
COG0492	O	Posttranslational modification, protein turnover, chaperones	Thioredoxin reductase	1	2	1	1	1	1	1	1	1	1	1	1	1	1	1	1	1	1	2	2	1	1	1
COG0526	O	Posttranslational modification, protein turnover, chaperones	Thiol-disulfide isomerase or thioredoxin	1	1	1	1	1	1	1	2	2	2	1	1	1	1	1	1	1	1	2	1	1	1	1
COG0719	O	Posttranslational modification, protein turnover, chaperones	Fe-S cluster assembly scaffold protein SufB	2	2	2	2	2	2	2	2	2	2	2	2	2	2	2	2	2	2	2	2	2	2	2
COG1730	O	Posttranslational modification, protein turnover, chaperones	Prefoldin subunit 5	1	2	1	1	1	1	1	1	1	1	1	1	1	1	1	1	1	1	1	1	1	1	1
COG2151	O	Posttranslational modification, protein turnover, chaperones	Metal-sulfur cluster biosynthetic enzyme	2	2	2	2	2	2	1	1	1	1	2	2	2	2	2	2	2	2	2	2	2	2	2
COG0225	O	Posttranslational modification, protein turnover, chaperones	Peptide methionine sulfoxide reductase MsrA	1	1	1	1	1	1	1	1	1	1	1	1	1	1	1	1	1	1	1	1	1	1	1
COG0396	O	Posttranslational modification, protein turnover, chaperones	Fe-S cluster assembly ATPase SufC	1	1	1	1	1	1	1	1	1	1	1	1	1	1	1	1	1	1	1	1	1	1	1
COG0425	O	Posttranslational modification, protein turnover, chaperones	TusA-related sulfurtransferase	1	1	1	1	1	1	1	1	1	1	1	1	1	1	1	1	1	1	1	1	1	1	1
COG0576	O	Posttranslational modification, protein turnover, chaperones	Molecular chaperone GrpE (heat shock protein)	1	1	1	1	1	1	1	1	1	1	1	1	1	1	1	1	1	1	1	1	1	1	1
COG0822	O	Posttranslational modification, protein turnover, chaperones	NifU homolog involved in Fe-S cluster formation	1	1	1	1	1	1	1	1	1	1	1	1	1	1	1	1	1	1	1	1	1	1	1
COG1262	O	Posttranslational modification, protein turnover, chaperones	Formylglycine-generating enzyme, required for sulfatase activity, contains SUMF1/FGE domain	1	1	1	1	1	1	1	1	1	1	1	1	1	1	1	1	1	1	1	1	1	1	1
COG1382	O	Posttranslational modification, protein turnover, chaperones	Prefoldin, chaperonin cofactor	1	1	1	1	1	1	1	1	1	1	1	1	1	1	1	1	1	1	1	1	1	1	1
COG1703	O	Posttranslational modification, protein turnover, chaperones	Putative periplasmic protein kinase ArgK or related GTPase of G3E family	1	1	1	1	1	1	1	1	1	1	1	1	1	1	1	1	1	1	1	1	1	1	1
COG4826	O	Posttranslational modification, protein turnover, chaperones	Serine protease inhibitor	5	1	0	0	0	1	0	0	0	14	5	0	0	0	0	0	0	0	1	0	0	0	0
COG1404	O	Posttranslational modification, protein turnover, chaperones	Serine protease, subtilisin family	3	2	4	3	3	2	0	2	2	6	5	2	2	2	2	5	2	3	4	2	2	3	2
COG0846	O	Posttranslational modification, protein turnover, chaperones	NAD-dependent protein deacetylase, SIR2 family	1	0	3	3	2	2	0	1	1	1	2	3	3	2	1	1	3	2	2	0	3	1	1
COG0326	O	Posttranslational modification, protein turnover, chaperones	Molecular chaperone, HSP90 family	0	0	0	0	0	0	0	0	1	0	2	0	0	0	0	0	0	0	1	0	0	0	0
COG0330	O	Posttranslational modification, protein turnover, chaperones	Regulator of protease activity HflC, stomatin/prohibitin superfamily	0	1	1	2	1	1	0	0	1	1	1	1	2	1	1	1	2	1	0	1	1	1	1
COG0378	O	Posttranslational modification, protein turnover, chaperones	Ni2+-binding GTPase involved in regulation of expression and maturation of urease and hydrogenase	1	1	1	2	0	0	0	1	1	1	1	0	0	1	0	0	0	0	0	0	1	0	1
COG0443	O	Posttranslational modification, protein turnover, chaperones	Molecular chaperone DnaK (HSP70)	1	1	0	1	1	1	1	1	1	2	1	1	1	1	1	2	1	1	2	1	1	1	1
COG0830	O	Posttranslational modification, protein turnover, chaperones	Urease accessory protein UreF	1	1	1	2	0	0	0	1	1	1	1	0	0	1	0	0	0	0	0	0	1	0	1
COG1180	O	Posttranslational modification, protein turnover, chaperones	Pyruvate-formate lyase-activating enzyme	1	1	0	0	0	0	1	0	0	0	0	1	1	1	1	2	1	2	2	0	1	0	0
COG1287	O	Posttranslational modification, protein turnover, chaperones	Asparagine N-glycosylation enzyme, membrane subunit Stt3	1	1	1	1	1	1	1	1	1	1	2	1	1	1	1	1	1	1	0	2	1	1	1
COG2518	O	Posttranslational modification, protein turnover, chaperones	Protein-L-isoaspartate O-methyltransferase	0	0	1	1	0	0	0	0	0	0	0	0	0	0	1	2	0	1	0	0	0	1	0
COG5549	O	Posttranslational modification, protein turnover, chaperones	Predicted Zn-dependent protease	0	0	1	0	0	0	0	0	0	0	0	0	0	1	0	0	0	0	2	0	1	0	0
COG0229	O	Posttranslational modification, protein turnover, chaperones	Peptide methionine sulfoxide reductase MsrB	1	1	1	1	1	1	1	0	1	1	1	1	1	1	1	1	1	1	1	1	1	1	1
COG0705	O	Posttranslational modification, protein turnover, chaperones	Membrane associated serine protease, rhomboid family	1	1	1	1	1	1	1	1	1	0	1	1	1	1	1	1	1	1	1	1	1	1	1
COG0760	O	Posttranslational modification, protein turnover, chaperones	Parvulin-like peptidyl-prolyl isomerase	1	1	1	1	1	1	1	0	1	1	1	1	1	1	1	1	1	1	1	1	1	1	1
COG0829	O	Posttranslational modification, protein turnover, chaperones	Urease accessory protein UreH	1	1	1	1	0	0	0	1	1	1	1	0	0	1	0	0	0	0	0	1	1	0	1
COG1047	O	Posttranslational modification, protein turnover, chaperones	FKBP-type peptidyl-prolyl cis-trans isomerase 2	1	1	1	1	1	1	0	1	1	1	1	1	1	1	1	1	1	1	1	1	1	1	1
COG1123	O	Posttranslational modification, protein turnover, chaperones	ABC-type glutathione transport system ATPase component, contains duplicated ATPase domain	0	1	0	0	0	0	1	0	0	0	0	0	0	0	0	0	0	0	1	1	0	0	0
COG1858	O	Posttranslational modification, protein turnover, chaperones	Cytochrome c peroxidase	0	0	0	0	0	0	0	0	0	0	1	0	0	0	0	0	0	0	0	0	0	0	1
COG2371	O	Posttranslational modification, protein turnover, chaperones	Urease accessory protein UreE	1	1	1	1	0	0	0	1	1	1	1	0	0	1	0	0	0	0	0	0	1	0	1
COG1899	OJ	#N/A	Deoxyhypusine synthase	2	1	3	2	2	2	2	1	2	3	2	2	2	2	2	2	2	2	2	2	2	2	2
COG0750	OK	#N/A	Membrane-associated protease RseP, regulator of RpoE activity	1	1	1	1	2	1	2	1	1	1	1	1	1	1	1	1	1	1	1	2	1	1	1
COG1226	P	Inorganic ion transport and metabolism	Voltage-gated potassium channel Kch	0	0	0	0	1	0	0	0	0	0	0	0	0	0	0	0	0	0	0	0	0	0	0
COG1283	P	Inorganic ion transport and metabolism	Na+/phosphate symporter	0	0	0	0	1	0	0	0	0	0	0	0	0	0	0	0	0	0	0	0	0	0	0
COG1629	P	Inorganic ion transport and metabolism	Outer membrane receptor proteins, mostly Fe transport	0	0	0	0	0	0	0	0	0	0	1	0	0	0	0	0	0	0	0	0	0	0	0
COG2059	P	Inorganic ion transport and metabolism	Chromate transport protein ChrA	0	0	0	0	0	0	0	0	0	0	1	0	0	0	0	0	0	0	0	0	0	0	0
COG2116	P	Inorganic ion transport and metabolism	Formate/nitrite transporter FocA, FNT family	0	1	0	0	0	0	0	0	0	0	0	0	0	0	0	0	0	0	0	0	0	0	0
COG4615	P	Inorganic ion transport and metabolism	ABC-type siderophore export system, fused ATPase and permease components	0	0	0	0	0	0	0	0	0	0	1	0	0	0	0	0	0	0	0	0	0	0	0
COG1814	P	Inorganic ion transport and metabolism	Predicted Fe2+/Mn2+ transporter, VIT1/CCC1 family	0	0	0	0	0	0	0	0	0	0	0	0	1	1	1	1	1	1	2	0	1	1	0
COG0370	P	Inorganic ion transport and metabolism	Fe2+ transport system protein B	0	0	0	0	0	0	0	0	0	0	0	0	0	0	0	0	0	0	0	1	0	0	0
COG0861	P	Inorganic ion transport and metabolism	Membrane protein TerC, possibly involved in tellurium resistance	0	0	0	0	0	0	0	0	0	0	0	0	0	0	1	1	0	1	1	0	0	0	0
COG2239	P	Inorganic ion transport and metabolism	Mg/Co/Ni transporter MgtE (contains CBS domain)	0	0	0	0	0	0	0	0	0	0	0	0	0	0	0	0	0	0	1	0	0	0	0
COG2372	P	Inorganic ion transport and metabolism	Copper-binding protein CopC (methionine-rich)	0	0	0	0	0	0	0	0	0	0	0	0	0	0	0	0	0	0	0	1	0	0	0
COG2822	P	Inorganic ion transport and metabolism	Iron uptake system EfeUOB, periplasmic (or lipoprotein) component EfeO/EfeM	0	0	0	0	0	0	0	0	0	0	0	0	0	0	0	1	0	1	0	0	0	0	0
COG4263	P	Inorganic ion transport and metabolism	Nitrous oxide reductase	0	0	0	0	0	0	0	0	0	0	0	0	0	0	0	1	0	1	0	0	0	0	0
COG0475	P	Inorganic ion transport and metabolism	Kef-type K+ transport system, membrane component KefB	2	2	2	1	2	2	2	2	2	2	2	2	4	4	5	3	3	3	5	2	3	4	2
COG2897	P	Inorganic ion transport and metabolism	3-mercaptopyruvate sulfurtransferase SseA, contains two rhodanese domains	3	1	3	3	3	2	2	3	3	2	3	3	3	3	4	5	3	4	4	2	3	4	3
COG0704	P	Inorganic ion transport and metabolism	Phosphate uptake regulator	3	4	4	2	2	3	2	2	3	3	2	3	2	2	4	2	2	4	4	3	4	4	2
COG0004	P	Inorganic ion transport and metabolism	Ammonia channel protein AmtB	2	1	2	1	1	2	1	1	1	1	1	2	2	2	2	2	2	2	2	2	3	2	2
COG0605	P	Inorganic ion transport and metabolism	Superoxide dismutase	1	1	2	2	2	2	1	1	2	2	2	2	2	2	2	2	2	2	1	1	2	3	2
COG0155	P	Inorganic ion transport and metabolism	Sulfite reductase, beta subunit (hemoprotein)	2	1	1	1	1	1	1	1	1	1	1	1	1	1	1	1	1	1	1	1	1	1	1
COG0598	P	Inorganic ion transport and metabolism	Mg2+ and Co2+ transporter CorA	1	2	1	1	1	1	1	1	1	1	1	2	2	2	1	2	2	2	1	1	2	2	1
COG0715	P	Inorganic ion transport and metabolism	ABC-type nitrate/sulfonate/bicarbonate transport system, periplasmic component	1	1	1	2	2	1	1	1	1	1	1	1	1	1	1	1	1	1	1	1	1	1	1
COG2046	P	Inorganic ion transport and metabolism	ATP sulfurylase (sulfate adenylyltransferase)	1	1	1	1	1	1	1	1	1	1	1	1	1	1	1	2	1	1	1	1	1	1	1
COG3253	P	Inorganic ion transport and metabolism	Chlorite dismutase	1	1	1	1	1	1	1	1	1	1	1	1	1	1	1	2	1	1	1	1	1	1	1
COG0529	P	Inorganic ion transport and metabolism	Adenylylsulfate kinase or related kinase	1	1	1	1	1	1	1	1	1	1	1	1	1	1	1	1	1	1	1	1	1	1	1
COG0600	P	Inorganic ion transport and metabolism	ABC-type nitrate/sulfonate/bicarbonate transport system, permease component	1	1	1	1	1	1	1	1	1	1	1	1	1	1	1	1	1	1	1	1	1	1	1
COG1116	P	Inorganic ion transport and metabolism	ABC-type nitrate/sulfonate/bicarbonate transport system, ATPase component	1	1	1	1	1	1	1	1	1	1	1	1	1	1	1	1	1	1	1	1	1	1	1
COG1218	P	Inorganic ion transport and metabolism	3'-Phosphoadenosine 5'-phosphosulfate (PAPS) 3'-phosphatase	1	1	1	1	1	1	1	1	1	1	1	1	1	1	1	1	1	1	1	1	1	1	1
COG3119	P	Inorganic ion transport and metabolism	Arylsulfatase A or related enzyme	0	0	0	0	2	0	0	0	2	4	1	3	0	0	0	0	0	2	0	1	0	0	1
COG0168	P	Inorganic ion transport and metabolism	Trk-type K+ transport system, membrane component	1	1	1	1	1	1	1	1	1	1	1	1	1	2	2	3	1	3	1	0	1	1	1
COG0607	P	Inorganic ion transport and metabolism	Rhodanese-related sulfurtransferase	0	0	1	0	0	1	0	0	0	0	0	1	1	1	2	1	1	1	0	1	3	2	1
COG0803	P	Inorganic ion transport and metabolism	ABC-type Zn uptake system ZnuABC, Zn-binding component ZnuA	1	2	0	1	1	1	0	1	1	1	2	3	1	1	1	1	2	1	1	1	3	1	1
COG1108	P	Inorganic ion transport and metabolism	ABC-type Mn2+/Zn2+ transport system, permease component	1	1	1	1	1	1	0	1	1	0	1	3	1	1	1	1	2	1	1	1	3	1	1
COG3221	P	Inorganic ion transport and metabolism	ABC-type phosphate/phosphonate transport system, periplasmic component	1	1	1	1	2	0	0	0	1	1	1	2	0	1	0	0	0	0	1	0	3	2	1
COG0053	P	Inorganic ion transport and metabolism	Divalent metal cation (Fe/Co/Zn/Cd) transporter	0	0	1	1	1	1	0	1	1	0	1	1	1	1	1	2	1	2	2	0	1	1	1
COG0226	P	Inorganic ion transport and metabolism	ABC-type phosphate transport system, periplasmic component	1	2	1	0	0	1	1	0	1	1	1	1	0	0	1	0	0	1	1	0	1	1	0
COG0428	P	Inorganic ion transport and metabolism	Zinc transporter ZupT	1	1	1	1	1	1	0	1	1	1	1	2	1	1	1	1	1	2	1	1	1	1	1
COG0530	P	Inorganic ion transport and metabolism	Ca2+/Na+ antiporter	1	1	1	1	1	1	1	1	1	1	1	1	1	1	0	1	1	1	1	1	2	2	1
COG0735	P	Inorganic ion transport and metabolism	Fe2+ or Zn2+ uptake regulation protein	0	1	1	2	0	0	0	1	0	0	1	1	1	1	1	1	1	1	1	1	1	1	0
COG1121	P	Inorganic ion transport and metabolism	ABC-type Mn2+/Zn2+ transport system, ATPase component	1	1	1	1	1	1	0	1	1	1	1	2	1	1	1	1	2	1	1	1	2	1	1
COG1230	P	Inorganic ion transport and metabolism	Co/Zn/Cd efflux system component	0	0	0	0	0	1	0	0	0	0	0	2	0	0	1	0	0	0	0	0	1	2	0
COG1276	P	Inorganic ion transport and metabolism	Putative copper export protein	1	0	1	0	1	2	0	2	2	0	1	1	1	1	1	0	1	0	1	0	0	1	2
COG2217	P	Inorganic ion transport and metabolism	Cation transport ATPase	0	0	0	0	0	1	0	0	0	0	0	0	0	0	0	2	0	1	2	0	0	0	0
COG3638	P	Inorganic ion transport and metabolism	ABC-type phosphate/phosphonate transport system, ATPase component	1	0	1	1	1	0	0	0	1	1	1	1	0	1	0	0	0	0	1	0	2	1	1
COG3639	P	Inorganic ion transport and metabolism	ABC-type phosphate/phosphonate transport system, permease component	1	1	1	1	1	0	0	0	1	1	1	1	0	1	0	0	0	0	1	0	2	1	1
COG0306	P	Inorganic ion transport and metabolism	Phosphate/sulfate permease	0	0	0	1	1	0	0	0	0	0	0	0	1	1	1	1	1	1	1	1	0	0	1
COG0573	P	Inorganic ion transport and metabolism	ABC-type phosphate transport system, permease component	1	1	1	0	0	1	1	0	1	1	1	1	0	0	1	0	0	1	1	0	1	1	0
COG0581	P	Inorganic ion transport and metabolism	ABC-type phosphate transport system, permease component	1	1	1	0	0	1	1	0	1	1	0	1	0	0	1	0	0	1	1	0	1	1	0
COG0614	P	Inorganic ion transport and metabolism	ABC-type Fe3+-hydroxamate transport system, periplasmic component	1	0	1	1	1	1	0	0	0	0	1	1	1	1	1	1	1	1	1	1	1	1	1
COG0672	P	Inorganic ion transport and metabolism	High-affinity Fe2+/Pb2+ permease	0	1	0	0	0	1	1	0	0	0	0	0	1	1	1	1	1	1	1	1	0	0	0
COG1055	P	Inorganic ion transport and metabolism	Na+/H+ antiporter NhaD or related arsenite permease	0	0	0	1	0	0	0	0	0	0	0	0	0	0	1	1	0	0	0	0	0	0	0
COG1117	P	Inorganic ion transport and metabolism	ABC-type phosphate transport system, ATPase component	1	1	1	0	0	1	1	0	1	1	1	1	0	0	1	0	0	1	1	0	1	1	0
COG1324	P	Inorganic ion transport and metabolism	Uncharacterized protein involved in tolerance to divalent cations	1	1	1	1	1	1	1	0	1	0	1	1	1	0	1	1	1	1	1	1	1	1	1
COG1393	P	Inorganic ion transport and metabolism	Arsenate reductase and related proteins, glutaredoxin family	0	0	1	1	1	1	0	0	0	0	1	1	1	1	0	1	1	0	1	0	1	1	1
COG1528	P	Inorganic ion transport and metabolism	Ferritin	1	1	1	1	1	1	0	1	1	1	1	1	1	1	1	1	1	1	0	1	1	1	1
COG1914	P	Inorganic ion transport and metabolism	Mn2+ and Fe2+ transporters of the NRAMP family	1	0	1	1	1	1	1	1	1	1	1	1	1	1	1	0	1	0	0	1	1	1	1
COG2128	P	Inorganic ion transport and metabolism	Alkylhydroperoxidase family enzyme, contains CxxC motif	0	0	0	0	0	1	0	0	0	0	0	0	0	0	0	0	0	0	0	0	0	0	1
COG2215	P	Inorganic ion transport and metabolism	ABC-type nickel/cobalt efflux system, permease component RcnA	0	0	0	1	0	0	0	0	0	0	0	1	0	0	0	0	0	0	0	0	0	0	0
COG3721	P	Inorganic ion transport and metabolism	Putative heme iron utilization protein	0	0	1	1	0	0	0	1	1	0	0	1	1	1	0	0	1	0	0	0	0	1	0
COG4548	P	Inorganic ion transport and metabolism	Nitric oxide reductase activation protein	0	0	0	0	0	0	0	0	0	1	0	0	1	1	1	0	1	0	0	0	0	0	0
COG2924	PO	#N/A	Fe-S cluster biosynthesis and repair protein YggX	1	1	1	1	1	1	1	1	1	1	1	1	1	1	1	1	1	1	1	1	1	1	0
COG2146	PQ	#N/A	Ferredoxin subunit of nitrite reductase or a ring-hydroxylating dioxygenase	2	3	3	4	3	3	3	2	2	3	3	3	3	3	4	3	3	3	4	3	3	3	3
COG0783	PV	#N/A	DNA-binding ferritin-like protein (oxidative damage protectant)	0	0	0	0	0	0	0	0	0	0	0	0	0	0	1	0	0	1	1	0	1	0	0
COG0656	Q	Secondary metabolites biosynthesis, transport and catabolism	Aldo/keto reductase, related to diketogulonate reductase	0	0	0	0	0	0	0	0	0	0	1	0	0	0	0	0	0	0	0	0	0	0	0
COG3315	Q	Secondary metabolites biosynthesis, transport and catabolism	O-Methyltransferase involved in polyketide biosynthesis	0	1	0	0	0	0	0	0	0	0	1	0	0	0	0	0	0	0	0	0	0	0	0
COG3424	Q	Secondary metabolites biosynthesis, transport and catabolism	Predicted naringenin-chalcone synthase	0	1	0	0	0	0	0	0	0	0	0	0	0	0	0	0	0	0	0	0	0	0	0
COG1228	Q	Secondary metabolites biosynthesis, transport and catabolism	Imidazolonepropionase or related amidohydrolase	0	0	0	0	0	0	0	0	0	0	0	0	0	0	0	0	0	1	0	0	0	0	0
COG3479	Q	Secondary metabolites biosynthesis, transport and catabolism	Phenolic acid decarboxylase	0	0	0	0	0	0	0	0	0	0	0	0	0	0	1	1	0	1	0	0	0	0	0
COG3527	Q	Secondary metabolites biosynthesis, transport and catabolism	Alpha-acetolactate decarboxylase	0	0	0	0	0	0	0	0	0	0	0	0	0	0	0	0	0	0	1	0	0	0	0
COG5285	Q	Secondary metabolites biosynthesis, transport and catabolism	Ectoine hydroxylase-related dioxygenase, phytanoyl-CoA dioxygenase (PhyH) family	0	0	0	0	0	0	0	0	0	0	0	1	1	1	0	0	1	0	1	0	0	0	0
COG1942	Q	Secondary metabolites biosynthesis, transport and catabolism	Phenylpyruvate tautomerase PptA, 4-oxalocrotonate tautomerase family	1	1	1	1	1	1	1	1	1	1	1	1	1	1	1	1	1	1	1	1	1	1	1
COG2368	Q	Secondary metabolites biosynthesis, transport and catabolism	Aromatic ring hydroxylase	1	1	1	1	1	1	1	1	1	1	1	1	1	1	1	1	1	1	1	1	1	1	1
COG0346	Q	Secondary metabolites biosynthesis, transport and catabolism	Catechol 2,3-dioxygenase or other lactoylglutathione lyase family enzyme	2	1	1	1	1	1	1	1	0	1	0	2	1	0	3	1	1	2	1	2	1	2	0
COG2931	Q	Secondary metabolites biosynthesis, transport and catabolism	Ca2+-binding protein, RTX toxin-related	0	0	0	2	1	0	0	0	0	0	0	1	0	0	0	3	0	1	3	0	0	1	0
COG0412	Q	Secondary metabolites biosynthesis, transport and catabolism	Dienelactone hydrolase	0	0	1	0	0	0	0	0	0	0	1	0	0	1	0	1	0	1	1	0	0	2	0
COG0179	Q	Secondary metabolites biosynthesis, transport and catabolism	2-keto-4-pentenoate hydratase/2-oxohepta-3-ene-1,7-dioic acid hydratase (catechol pathway)	1	0	1	1	1	1	1	0	1	1	1	1	1	1	1	1	1	1	1	1	1	1	1
COG1233	Q	Secondary metabolites biosynthesis, transport and catabolism	Phytoene dehydrogenase-related protein	0	0	1	0	0	0	0	0	0	0	1	0	0	0	0	0	0	1	0	0	1	1	1
COG2015	Q	Secondary metabolites biosynthesis, transport and catabolism	Alkyl sulfatase BDS1 and related hydrolases, metallo-beta-lactamase superfamily	0	0	0	0	1	0	0	0	0	0	0	0	0	0	0	0	0	0	1	0	0	0	0
COG2514	Q	Secondary metabolites biosynthesis, transport and catabolism	Catechol-2,3-dioxygenase	0	1	1	1	1	0	0	0	1	0	1	1	1	1	1	0	1	1	1	0	0	0	0
COG0500	QR	#N/A	SAM-dependent methyltransferase	1	3	1	2	1	2	1	0	0	1	0	2	2	1	3	1	2	1	0	1	0	0	2
COG2319	R	General function prediction only	WD40 repeat	18	0	1	0	1	0	0	0	0	0	1	0	0	0	0	0	0	0	0	0	0	0	0
COG4938	R	General function prediction only	Predicted ATPase	0	2	0	1	0	0	7	0	0	3	0	0	0	0	0	0	0	0	0	0	0	0	0
COG1373	R	General function prediction only	Predicted ATPase, AAA+ superfamily	0	4	1	0	0	0	1	2	2	0	0	0	0	0	0	0	0	0	0	0	0	0	0
COG2886	R	General function prediction only	Predicted antitoxin, contains HTH domain	0	0	0	0	0	0	0	0	1	3	0	0	0	0	0	0	0	0	0	0	0	0	0
COG4889	R	General function prediction only	Predicted helicase	2	1	0	0	0	0	0	0	0	1	3	0	0	0	0	0	0	0	0	0	0	0	0
COG1708	R	General function prediction only	Predicted nucleotidyltransferase	0	2	0	0	0	0	0	0	0	0	0	0	0	0	0	0	0	0	0	0	0	0	0
COG4928	R	General function prediction only	Predicted P-loop ATPase, KAP-like	0	0	0	1	0	0	0	0	0	2	0	0	0	0	0	0	0	0	0	0	0	0	0
COG0523	R	General function prediction only	GTPase, G3E family	0	0	1	0	0	0	0	0	0	0	0	0	0	0	0	0	0	0	0	0	0	0	0
COG1106	R	General function prediction only	ATPase/GTPase, AAA15 family	0	0	0	0	0	0	0	0	0	0	1	0	0	0	0	0	0	0	0	0	0	0	0
COG1483	R	General function prediction only	Predicted ATPase, AAA+ superfamily	0	1	0	0	0	0	0	0	0	0	0	0	0	0	0	0	0	0	0	0	0	0	0
COG1487	R	General function prediction only	Predicted nucleic acid-binding protein, contains PIN domain	0	0	0	1	0	0	1	0	0	0	0	0	0	0	0	0	0	0	0	0	0	0	0
COG1875	R	General function prediction only	Predicted ribonuclease YlaK, contains NYN-type RNase and PhoH-family ATPase domains	0	0	0	0	0	0	0	0	0	0	1	0	0	0	0	0	0	0	0	0	0	0	0
COG2251	R	General function prediction only	Predicted nuclease, RecB family	1	1	0	0	0	0	0	0	0	0	0	0	0	0	0	0	0	0	0	0	0	0	0
COG3209	R	General function prediction only	Uncharacterized conserved protein RhaS, contains 28 RHS repeats	0	0	0	1	0	0	0	0	0	0	0	0	0	0	0	0	0	0	0	0	0	0	0
COG3372	R	General function prediction only	Predicted nuclease of restriction endonuclease-like (RecB) superfamily, implicated in nucleotide excision repair	0	0	1	1	1	0	0	0	0	0	1	0	0	0	0	0	0	0	0	0	0	0	0
COG3950	R	General function prediction only	Predicted ATP-binding protein involved in virulence	0	0	1	0	0	0	0	0	0	0	0	0	0	0	0	0	0	0	0	0	0	0	0
COG4127	R	General function prediction only	Predicted restriction endonuclease, Mrr-cat superfamily	0	0	1	0	0	0	0	0	0	0	0	0	0	0	0	0	0	0	0	0	0	0	0
COG4319	R	General function prediction only	Ketosteroid isomerase homolog	0	0	0	0	0	0	0	0	0	1	0	0	0	0	0	0	0	0	0	0	0	0	0
COG4324	R	General function prediction only	Predicted aminopeptidase	0	0	0	0	0	0	0	0	0	0	1	0	0	0	0	0	0	0	0	0	0	0	0
COG4627	R	General function prediction only	Predicted SAM-depedendent methyltransferase	0	0	1	0	1	0	0	0	0	0	0	0	0	0	0	0	0	0	0	0	0	0	0
COG4922	R	General function prediction only	Predicted SnoaL-like aldol condensation-catalyzing enzyme	0	0	1	0	0	0	0	0	0	0	0	0	0	0	0	0	0	0	0	0	0	0	0
COG4956	R	General function prediction only	Uncharacterized conserved protein YacL, contains PIN and TRAM domains	0	0	1	0	0	0	0	0	0	0	0	0	0	0	0	0	0	0	0	0	0	0	0
COG3042	R	General function prediction only	Putative hemolysin	0	0	0	0	0	0	0	0	0	0	0	0	0	0	0	0	0	0	3	0	0	0	0
COG1913	R	General function prediction only	Predicted Zn-dependent protease	0	0	0	0	0	0	0	0	0	0	0	0	2	0	1	0	1	0	0	0	0	0	0
COG4249	R	General function prediction only	Uncharacterized protein, contains caspase domain	0	0	0	0	0	0	0	0	0	0	0	0	0	0	0	0	0	2	0	0	0	0	0
COG4254	R	General function prediction only	Uncharacterized conserved protein, contains LysM and FecR domains	0	0	0	0	0	0	0	0	0	0	0	0	0	0	0	0	0	0	0	0	2	0	0
COG0622	R	General function prediction only	Predicted phosphodiesterase	0	0	0	0	0	0	0	0	0	0	0	0	0	0	0	0	0	0	0	1	0	0	0
COG1099	R	General function prediction only	Predicted metal-dependent hydrolase, TIM-barrel fold	0	0	0	0	0	0	0	0	0	0	0	0	0	0	1	0	0	0	0	0	0	0	1
COG1237	R	General function prediction only	Metal-dependent hydrolase, beta-lactamase superfamily II	0	0	0	0	0	0	0	0	0	0	0	0	0	0	0	0	0	0	1	0	0	0	0
COG1379	R	General function prediction only	PHP family phosphoesterase with a Zn ribbon	0	0	0	0	0	0	0	0	0	0	0	0	0	0	1	0	0	0	0	0	0	0	0
COG1427	R	General function prediction only	Predicted periplasmic solute-binding protein	0	0	0	0	0	0	0	0	0	0	0	1	0	0	0	0	0	0	0	0	0	0	0
COG1524	R	General function prediction only	Predicted pyrophosphatase or phosphodiesterase, AlkP superfamily	0	0	0	0	0	0	0	0	0	0	0	0	0	0	1	0	0	0	0	0	0	0	1
COG1750	R	General function prediction only	Predicted archaeal serine protease, S18 family	0	0	0	0	0	0	0	0	0	0	0	0	0	0	0	0	0	0	1	0	0	0	0
COG2153	R	General function prediction only	Predicted N-acyltransferase, GNAT family	0	0	0	0	0	0	0	0	0	0	0	0	0	0	0	0	0	0	0	1	0	0	0
COG2192	R	General function prediction only	Predicted carbamoyl transferase, NodU family	0	0	0	0	0	0	0	0	0	0	0	1	0	0	0	0	0	0	0	1	0	0	0
COG2249	R	General function prediction only	Putative NADPH-quinone reductase (modulator of drug activity B)	0	0	0	0	0	0	0	0	0	0	0	1	0	0	0	0	0	0	0	0	0	0	0
COG2270	R	General function prediction only	MFS-type transporter involved in bile tolerance, Atg22 family	0	0	0	0	0	0	0	0	0	0	0	0	0	0	0	0	0	1	0	0	0	0	0
COG2333	R	General function prediction only	Metal-dependent hydrolase, beta-lactamase superfamily II	0	0	0	0	0	0	0	0	0	0	0	0	0	0	0	0	0	1	0	0	0	0	0
COG2374	R	General function prediction only	Predicted extracellular nuclease	0	0	0	0	0	0	0	0	0	0	0	0	0	0	0	0	0	0	1	0	0	0	0
COG2764	R	General function prediction only	Uncharacterized conserved protein PhnB, glyoxalase superfamily	0	0	0	0	0	0	0	0	0	0	0	0	0	0	1	1	0	1	1	0	1	0	0
COG3011	R	General function prediction only	Predicted thiol-disulfide oxidoreductase YuxK, DCC family	0	0	0	0	0	0	0	0	0	0	0	1	0	0	0	0	0	0	0	0	0	0	0
COG3046	R	General function prediction only	Uncharacterized protein related to deoxyribodipyrimidine photolyase	0	0	0	0	0	0	0	0	0	0	0	0	0	0	0	0	0	0	0	1	0	0	1
COG3269	R	General function prediction only	Predicted RNA-binding protein, contains TRAM domain	0	0	0	0	0	0	0	0	0	0	0	0	0	0	0	0	0	0	1	0	0	0	0
COG3359	R	General function prediction only	Uncharacterized conserved protein YprB, contains RNaseH-like and TPR domains	0	0	0	0	0	0	0	0	0	0	0	0	0	1	0	0	0	0	0	0	0	0	0
COG3565	R	General function prediction only	Predicted dioxygenase of extradiol dioxygenase family	0	0	0	0	0	0	0	0	0	0	0	0	0	0	0	0	0	0	0	0	1	0	1
COG4186	R	General function prediction only	Calcineurin-like phosphoesterase superfamily protein	0	0	0	0	0	0	0	0	0	0	0	0	0	0	1	0	0	0	0	0	0	0	0
COG4310	R	General function prediction only	Uncharacterized protein, cotains an aminopeptidase-like domain	0	0	0	0	0	0	0	0	0	0	0	1	0	0	0	0	0	1	0	0	0	0	0
COG5038	R	General function prediction only	Ca2+-dependent lipid-binding protein, contains C2 domain	0	0	0	0	0	0	0	0	0	0	0	0	0	0	0	0	0	0	0	0	1	0	0
COG5378	R	General function prediction only	Predicted nucleic acid-binding protein, contains PIN domain	0	0	0	0	0	0	0	0	0	0	0	0	0	0	0	0	0	0	1	0	0	0	0
COG0457	R	General function prediction only	Tetratricopeptide (TPR) repeat	4	9	8	4	4	5	27	7	7	39	4	7	6	5	5	4	6	6	9	6	9	5	9
COG1032	R	General function prediction only	Radical SAM superfamily enzyme YgiQ, UPF0313 family	3	3	3	3	4	3	3	2	3	3	3	3	4	4	4	4	4	6	3	5	3	3	3
COG0491	R	General function prediction only	Glyoxylase or a related metal-dependent hydrolase, beta-lactamase superfamily II	1	1	1	1	2	1	2	1	1	1	2	1	2	1	3	1	2	2	2	1	4	3	1
COG0667	R	General function prediction only	Predicted oxidoreductase (related to aryl-alcohol dehydrogenase)	3	2	2	3	3	2	1	2	2	2	2	2	2	3	3	4	2	3	3	3	2	3	2
COG0714	R	General function prediction only	MoxR-like ATPase	2	1	4	1	1	2	2	1	1	1	1	2	3	3	3	1	3	1	1	2	1	1	2
COG1078	R	General function prediction only	HD superfamily phosphohydrolase	1	2	1	1	1	1	1	3	1	1	3	2	1	1	1	1	1	1	2	1	1	1	1
COG0300	R	General function prediction only	Short-chain dehydrogenase	1	2	1	1	1	1	1	1	1	2	1	1	1	1	1	2	1	2	1	1	2	1	1
COG0388	R	General function prediction only	Predicted amidohydrolase	1	1	2	2	2	2	1	1	1	1	1	2	2	2	1	1	2	1	2	1	2	2	1
COG0602	R	General function prediction only	Organic radical activating enzyme	1	1	1	1	1	1	1	1	1	1	2	1	1	1	1	1	1	1	1	1	1	1	1
COG1545	R	General function prediction only	Uncharacterized OB-fold protein, contains Zn-ribbon domain	2	1	1	1	1	1	1	1	1	1	1	1	1	1	1	2	1	2	2	2	1	1	1
COG2107	R	General function prediction only	Predicted periplasmic solute-binding protein	1	1	1	1	1	1	1	2	1	1	1	1	1	1	1	1	1	1	1	1	1	1	1
COG2118	R	General function prediction only	DNA-binding TFAR19-related protein, PDSD5 family	2	1	2	2	2	2	1	2	2	1	2	2	1	1	1	1	1	1	1	1	2	2	1
COG1100	R	General function prediction only	GTPase SAR1 family domain	1	1	1	1	1	1	1	1	1	1	1	1	1	1	1	1	1	1	1	1	1	1	1
COG1303	R	General function prediction only	Predicted rRNA methylase, SpoU family	1	1	1	1	1	1	1	1	1	1	1	1	1	1	1	1	1	1	1	1	1	1	1
COG1331	R	General function prediction only	Uncharacterized conserved protein YyaL, SSP411 family, contains thoiredoxin and six-hairpin glycosidase-like domains	1	1	1	1	1	1	1	1	1	1	1	1	1	1	1	1	1	1	1	1	1	1	1
COG1491	R	General function prediction only	Predicted nucleic acid-binding OB-fold protein	1	1	1	1	1	1	1	1	1	1	1	1	1	1	1	1	1	1	1	1	1	1	1
COG1606	R	General function prediction only	ATP-utilizing enzyme, PP-loop superfamily	1	1	1	1	1	1	1	1	1	1	1	1	1	1	1	1	1	1	1	1	1	1	1
COG1712	R	General function prediction only	Predicted dinucleotide-utilizing enzyme	1	1	1	1	1	1	1	1	1	1	1	1	1	1	1	1	1	1	1	1	1	1	1
COG1782	R	General function prediction only	Predicted metal-dependent RNase, contains metallo-beta-lactamase and KH domains	1	1	1	1	1	1	1	1	1	1	1	1	1	1	1	1	1	1	1	1	1	1	1
COG1786	R	General function prediction only	Swiveling domain associated with predicted aconitase	1	1	1	1	1	1	1	1	1	1	1	1	1	1	1	1	1	1	1	1	1	1	1
COG1817	R	General function prediction only	Predicted glycosyltransferase	1	1	1	1	1	1	1	1	1	1	1	1	1	1	1	1	1	1	1	1	1	1	1
COG1855	R	General function prediction only	Predicted ATPase, PilT family	1	1	1	1	1	1	1	1	1	1	1	1	1	1	1	1	1	1	1	1	1	1	1
COG1881	R	General function prediction only	Uncharacterized conserved protein, phosphatidylethanolamine-binding protein (PEBP) family	1	1	1	1	1	1	1	1	1	1	1	1	1	1	1	1	1	1	1	1	1	1	1
COG1931	R	General function prediction only	Predicted RNA binding protein with dsRBD fold, UPF0201 family	1	1	1	1	1	1	1	1	1	1	1	1	1	1	1	1	1	1	1	1	1	1	1
COG2106	R	General function prediction only	Predicted RNA methylase MTH1, SPOUT superfamily	1	1	1	1	1	1	1	1	1	1	1	1	1	1	1	1	1	1	1	1	1	1	1
COG2522	R	General function prediction only	Predicted transcriptional regulator	1	1	1	1	1	1	1	1	1	1	1	1	1	1	1	1	1	1	1	1	1	1	1
COG4301	R	General function prediction only	Uncharacterized conserved protein, contains predicted SAM-dependent methyltransferase domain	1	1	1	1	1	1	1	1	1	1	1	1	1	1	1	1	1	1	1	1	1	1	1
COG3391	R	General function prediction only	DNA-binding beta-propeller fold protein YncE	9	2	4	4	5	0	0	0	2	2	3	0	2	3	1	1	2	3	0	1	2	4	1
COG2373	R	General function prediction only	Uncharacterized conserved protein YfaS, alpha-2-macroglobulin family	1	0	3	2	4	1	1	2	2	2	2	6	3	5	3	1	3	2	2	3	3	4	1
COG0673	R	General function prediction only	Predicted dehydrogenase	1	1	1	1	2	1	0	1	1	5	1	5	1	1	1	2	1	2	1	2	1	3	1
COG0110	R	General function prediction only	Acetyltransferase (isoleucine patch superfamily)	0	0	1	1	2	1	0	1	0	0	1	1	1	0	2	2	1	2	3	2	2	2	1
COG0535	R	General function prediction only	Radical SAM superfamily enzyme, MoaA/NifB/PqqE/SkfB family	1	0	0	2	0	0	0	0	0	3	0	0	0	1	0	1	0	1	1	0	1	0	1
COG1724	R	General function prediction only	Predicted RNA binding protein YcfA, dsRBD-like fold, HicA-like mRNA interferase family	0	0	3	0	0	0	0	0	0	0	0	0	0	0	0	0	0	0	3	0	0	0	0
COG1742	R	General function prediction only	Uncharacterized inner membrane protein YnfA, drug/metabolite transporter superfamily	0	0	0	0	0	2	0	0	0	0	0	2	0	0	2	0	0	0	2	0	3	2	2
COG1938	R	General function prediction only	Predicted ATP-dependent carboligase, ATP-grasp superfamily	1	0	3	3	2	2	2	2	2	2	2	2	3	3	2	3	3	3	3	2	3	3	2
COG1964	R	General function prediction only	Uncharacterized Fe-S cluster-containing enzyme, radical SAM superfamily	2	1	1	1	1	1	1	0	1	0	1	1	1	1	1	3	1	1	1	1	1	1	1
COG3576	R	General function prediction only	Predicted flavin-nucleotide-binding protein, pyridoxine 5'-phosphate oxidase superfamily	1	1	1	1	3	3	1	1	1	1	2	1	1	1	0	1	1	1	1	1	1	1	2
COG3945	R	General function prediction only	Hemerythrin-like domain	2	0	2	1	2	2	1	1	1	1	2	3	3	3	2	2	3	2	2	2	2	2	2
COG4783	R	General function prediction only	Putative Zn-dependent protease, contains TPR repeats	0	2	1	3	0	1	1	1	0	2	2	1	1	1	1	1	1	2	1	1	0	2	0
COG0312	R	General function prediction only	Predicted Zn-dependent protease or its inactivated homolog	0	0	2	2	2	2	0	0	2	0	2	2	2	2	0	0	2	0	2	0	2	2	2
COG0702	R	General function prediction only	Uncharacterized conserved protein YbjT, contains NAD(P)-binding and DUF2867 domains	1	2	2	0	0	1	1	1	1	1	0	1	1	2	1	2	1	2	2	1	1	1	2
COG0727	R	General function prediction only	Fe-S-cluster containining protein	1	0	1	2	1	2	0	2	1	1	0	1	1	1	1	2	1	2	1	1	1	1	1
COG0733	R	General function prediction only	Na+-dependent transporter, SNF family	0	0	0	0	0	0	0	0	0	0	1	0	2	0	0	0	1	0	0	0	1	0	0
COG1253	R	General function prediction only	Hemolysin or related protein, contains CBS domains	1	1	1	1	1	1	1	1	1	1	1	2	1	2	1	1	1	1	0	1	2	2	1
COG1259	R	General function prediction only	Bifunctional DNase/RNase	1	1	1	0	1	1	1	0	1	1	0	1	1	2	2	2	1	2	2	1	1	1	1
COG1413	R	General function prediction only	HEAT repeat	1	2	2	2	2	2	0	1	1	2	2	2	2	2	2	1	2	1	2	1	2	2	2
COG1848	R	General function prediction only	Predicted nucleic acid-binding protein, contains PIN domain	1	0	0	0	0	0	0	0	0	0	0	0	0	0	0	0	0	0	2	0	0	0	0
COG1873	R	General function prediction only	Sporulation protein YlmC, PRC-barrel domain family	1	0	1	1	1	1	1	1	1	1	1	1	1	1	1	1	1	1	1	1	1	2	1
COG1917	R	General function prediction only	Cupin domain protein related to quercetin dioxygenase	0	1	2	2	2	1	1	1	1	1	1	1	1	1	2	0	1	2	1	1	2	2	1
COG2047	R	General function prediction only	Proteasome assembly chaperone (PAC2) family protein	0	1	1	1	1	1	0	1	1	1	1	1	1	1	1	1	1	1	2	1	1	1	1
COG2263	R	General function prediction only	Predicted RNA methylase	1	0	2	0	0	0	0	1	0	0	1	1	0	0	1	1	0	1	0	1	1	0	0
COG2406	R	General function prediction only	Protein distantly related to bacterial ferritins	1	2	1	1	1	1	0	1	1	0	1	1	1	1	1	1	1	1	2	2	1	1	1
COG2433	R	General function prediction only	Possible nuclease of RNase H fold, RuvC/YqgF family	0	0	0	1	1	0	0	0	0	0	0	2	1	0	0	0	1	0	0	0	1	0	0
COG2947	R	General function prediction only	Predicted RNA-binding protein, contains PUA-like domain	1	1	1	2	1	1	0	0	1	1	1	1	1	1	1	1	1	1	1	1	1	1	1
COG3324	R	General function prediction only	Predicted enzyme related to lactoylglutathione lyase	0	1	1	1	1	0	0	0	0	0	0	2	1	1	0	0	1	0	0	0	2	1	0
COG3631	R	General function prediction only	Ketosteroid isomerase-related protein	0	0	0	0	1	0	0	0	0	0	0	0	1	1	1	0	1	1	1	0	1	2	0
COG4122	R	General function prediction only	Predicted O-methyltransferase YrrM	1	1	1	1	0	0	0	0	0	0	1	1	1	1	1	2	1	1	1	0	1	2	0
COG4447	R	General function prediction only	Uncharacterized protein related to plant photosystem II stability/assembly factor	0	0	0	0	2	0	0	0	0	0	0	1	0	0	0	0	0	0	1	0	0	1	1
COG4634	R	General function prediction only	Predicted nuclease, contains PIN domain, potential toxin-antitoxin system component	0	0	2	1	1	0	0	0	1	0	1	1	1	1	1	1	1	1	0	0	1	1	0
COG4639	R	General function prediction only	Predicted kinase	0	0	0	0	1	0	0	0	0	1	0	0	1	1	2	2	1	2	0	0	0	0	0
COG0613	R	General function prediction only	Predicted metal-dependent phosphoesterase TrpH, contains PHP domain	1	1	1	1	1	0	1	0	1	0	0	1	1	0	1	1	1	1	1	1	1	1	0
COG0663	R	General function prediction only	Carbonic anhydrase or acetyltransferase, isoleucine patch superfamily	0	1	0	0	0	0	0	0	0	0	0	0	0	1	1	0	0	0	0	0	0	0	0
COG1040	R	General function prediction only	Predicted amidophosphoribosyltransferases	0	1	1	0	0	0	0	0	0	0	0	0	0	0	0	0	0	0	0	1	0	0	0
COG1355	R	General function prediction only	Predicted class III extradiol dioxygenase, MEMO1 family	1	1	0	0	0	0	0	0	0	0	0	1	1	1	1	1	1	1	1	0	1	0	0
COG1371	R	General function prediction only	SHS2 domain protein implicated in nucleic acid metabolism	1	1	1	1	1	0	0	0	1	1	1	1	1	1	1	1	1	1	1	1	1	1	1
COG1407	R	General function prediction only	Metallophosphoesterase superfamily enzyme	1	0	1	1	1	0	0	1	1	1	0	1	1	1	1	1	1	1	1	1	1	1	0
COG1408	R	General function prediction only	Predicted phosphohydrolase, MPP superfamily	0	0	0	0	0	0	0	0	0	0	1	0	0	0	0	0	0	0	1	0	0	0	0
COG1451	R	General function prediction only	Predicted metal-dependent hydrolase	0	0	0	0	1	0	1	0	0	1	0	1	0	0	0	1	0	0	0	0	0	0	0
COG1569	R	General function prediction only	Predicted nucleic acid-binding protein, contains PIN domain	0	1	0	0	0	0	0	0	0	0	0	0	0	0	0	0	0	0	1	0	0	0	0
COG1579	R	General function prediction only	Predicted nucleic acid-binding protein, contains Zn-ribbon domain	0	0	0	0	1	0	0	0	0	0	0	1	0	0	0	0	0	0	0	0	0	0	0
COG1611	R	General function prediction only	Predicted Rossmann fold nucleotide-binding protein	1	1	1	1	1	1	0	1	1	0	1	1	1	1	1	1	1	1	1	1	1	1	1
COG1628	R	General function prediction only	Endonuclease V homolog, UPF0215 family	0	1	1	1	0	0	1	0	0	0	0	1	1	0	0	1	1	1	0	0	1	1	0
COG1645	R	General function prediction only	Uncharacterized Zn-finger containing protein, UPF0148 family	1	1	1	1	1	1	0	1	1	1	1	1	1	1	1	1	1	1	1	1	1	1	1
COG1669	R	General function prediction only	Predicted nucleotidyltransferase	0	1	0	0	0	0	0	0	0	0	0	0	0	0	0	0	0	0	1	0	0	0	0
COG1741	R	General function prediction only	Redox-sensitive bicupin YhaK, pirin superfamily	0	0	0	0	1	0	0	0	0	0	0	0	1	0	1	1	1	1	1	0	0	0	0
COG1752	R	General function prediction only	Predicted acylesterase/phospholipase RssA, containd patatin domain	0	0	0	1	0	0	0	0	0	0	0	0	0	0	1	0	0	0	0	0	0	0	0
COG1765	R	General function prediction only	Uncharacterized OsmC-related protein	0	0	1	0	0	0	0	0	0	0	0	0	0	0	0	1	0	1	1	0	1	0	0
COG1832	R	General function prediction only	Predicted CoA-binding protein	1	1	1	1	1	1	1	0	1	0	1	1	1	1	1	1	1	1	1	1	1	1	1
COG1926	R	General function prediction only	Predicted phosphoribosyltransferase	0	0	0	0	1	0	0	0	0	0	0	0	0	0	0	0	0	0	1	0	0	0	0
COG2085	R	General function prediction only	Predicted dinucleotide-binding enzyme	1	1	1	1	1	1	1	0	1	1	1	1	1	1	1	1	1	1	1	1	1	1	1
COG2159	R	General function prediction only	Predicted metal-dependent hydrolase, TIM-barrel fold	0	0	1	0	0	0	0	0	0	0	0	0	1	1	1	1	1	1	1	0	0	1	0
COG2178	R	General function prediction only	Predicted RNA- or ssDNA-binding protein, translin family	1	1	1	1	1	1	1	1	1	0	1	1	1	1	1	1	1	1	1	1	1	1	1
COG2304	R	General function prediction only	Secreted protein containing bacterial Ig-like domain and vWFA domain	0	1	1	0	1	0	0	0	0	0	0	1	0	0	0	1	0	0	0	0	0	0	0
COG2605	R	General function prediction only	Predicted kinase related to galactokinase and mevalonate kinase	0	0	0	0	1	0	0	0	0	0	1	0	1	0	0	1	1	0	0	1	1	0	0
COG2888	R	General function prediction only	Predicted RNA-binding protein involved in translation, contains Zn-ribbon domain, DUF1610 family	1	1	1	1	1	0	1	1	1	1	1	1	1	0	0	1	1	1	1	1	1	1	0
COG2984	R	General function prediction only	ABC-type uncharacterized transport system, periplasmic component	0	0	0	0	1	0	0	0	0	0	0	0	0	0	0	0	0	0	0	0	0	1	0
COG3153	R	General function prediction only	Predicted N-acetyltransferase YhbS	1	0	0	0	0	0	1	0	0	0	0	0	0	0	0	0	0	0	1	0	0	0	0
COG3224	R	General function prediction only	Antibiotic biosynthesis monooxygenase (ABM) superfamily enzyme	0	0	1	0	0	1	0	1	1	0	0	1	0	0	0	0	0	0	0	1	1	0	1
COG3401	R	General function prediction only	Fibronectin type 3 domain	1	0	0	0	0	0	0	0	0	0	0	1	0	0	0	0	0	0	1	0	0	0	0
COG3582	R	General function prediction only	Predicted nucleic acid binding protein containing the AN1-type Zn-finger	1	1	1	1	1	1	1	1	0	1	1	1	1	1	1	1	1	1	1	1	1	1	1
COG4049	R	General function prediction only	Uncharacterized protein, contains archaeal-type C2H2 Zn-finger	0	0	0	0	1	0	0	0	0	0	0	0	0	0	0	0	0	0	0	0	1	0	0
COG4076	R	General function prediction only	Predicted RNA methylase	1	0	0	0	0	0	0	0	0	0	0	0	0	0	0	0	0	0	0	1	0	0	0
COG4276	R	General function prediction only	Ligand-binding SRPBCC domain	0	0	0	0	0	1	0	0	0	1	0	0	0	0	0	0	0	0	0	0	0	0	1
COG4454	R	General function prediction only	Uncharacterized copper-binding protein, cupredoxin-like subfamily	0	0	0	1	0	1	1	0	0	1	0	0	0	0	0	1	0	1	0	0	1	1	1
COG4782	R	General function prediction only	Esterase/lipase superfamily enzyme	1	0	0	0	1	0	0	0	0	0	0	0	0	0	1	0	0	0	0	0	0	0	0
COG4880	R	General function prediction only	Secreted protein containing C-terminal beta-propeller domain distantly related to WD-40 repeats	0	0	1	1	1	0	1	1	1	1	1	1	1	1	0	0	1	0	1	0	1	1	0
COG5207	R	General function prediction only	Uncharacterized Zn-finger protein, UBP-type	0	0	1	1	1	1	0	0	0	0	1	1	1	1	0	0	1	0	0	0	1	1	1
COG5431	R	General function prediction only	Predicted nucleic acid-binding protein, contains Zn-finger domain	1	1	1	1	1	1	0	1	1	1	1	1	1	1	1	0	1	0	1	1	1	1	1
COG5276	S	Function unknown	Uncharacterized conserved protein	0	6	0	0	1	0	0	0	0	0	0	0	0	0	0	0	0	0	0	0	0	0	0
COG1479	S	Function unknown	Uncharacterized conserved protein, contains ParB-like and HNH nuclease domains	3	0	0	0	0	0	1	0	0	1	1	0	0	0	0	0	0	0	0	0	0	0	0
COG4715	S	Function unknown	Uncharacterized conserved protein, contains Zn finger domain	0	2	0	0	0	0	0	0	0	0	0	0	0	0	0	0	0	0	0	0	0	0	0
COG1340	S	Function unknown	Uncharacterized coiled-coil protein, contains DUF342 domain	1	0	0	0	0	0	0	0	0	0	0	0	0	0	0	0	0	0	0	0	0	0	0
COG1671	S	Function unknown	Uncharacterized conserved protein YaiI, UPF0178 family	0	0	0	0	0	0	0	0	1	0	0	0	0	0	0	0	0	0	0	0	0	0	0
COG2469	S	Function unknown	Uncharacterized protein, contains HTH domain	0	0	0	0	1	0	0	0	0	0	0	0	0	0	0	0	0	0	0	0	0	0	0
COG3212	S	Function unknown	Uncharacterized membrane protein YkoI	0	0	0	1	0	0	0	0	0	0	0	0	0	0	0	0	0	0	0	0	0	0	0
COG3421	S	Function unknown	Uncharacterized protein	0	0	0	0	0	0	1	0	0	0	0	0	0	0	0	0	0	0	0	0	0	0	0
COG3472	S	Function unknown	Uncharacterized protein	0	0	0	1	1	0	0	0	0	0	1	0	0	0	0	0	0	0	0	0	0	0	0
COG3586	S	Function unknown	Predicted transport protein	0	0	1	0	0	1	0	0	0	0	0	0	0	0	0	0	0	0	0	0	0	0	0
COG3592	S	Function unknown	Uncharacterized Fe-S cluster protein YjdI	0	1	0	1	0	0	0	0	0	0	0	0	0	0	0	0	0	0	0	0	0	0	0
COG3876	S	Function unknown	Uncharacterized conserved protein YbbC, DUF1343 family	0	1	0	0	0	0	0	0	0	0	0	0	0	0	0	0	0	0	0	0	0	0	0
COG3881	S	Function unknown	Uncharacterized protein YrrD, contains PRC-barrel domain	0	0	0	0	0	0	1	0	0	0	0	0	0	0	0	0	0	0	0	0	0	0	0
COG4279	S	Function unknown	Uncharacterized conserved protein, contains Zn finger domain	0	1	0	0	0	0	0	0	0	0	0	0	0	0	0	0	0	0	0	0	0	0	0
COG4430	S	Function unknown	Uncharacterized conserved protein YdeI, YjbR/CyaY-like superfamily, DUF1801 family	0	0	0	0	1	0	0	0	0	0	0	0	0	0	0	0	0	0	0	0	0	0	0
COG4625	S	Function unknown	Uncharacterized conserved protein, contains a C-terminal beta-barrel porin domain	0	0	0	0	1	0	0	0	0	0	0	0	0	0	0	0	0	0	0	0	0	0	0
COG4700	S	Function unknown	Uncharacterized protein	0	0	0	0	0	0	1	0	0	1	0	0	0	0	0	0	0	0	0	0	0	0	0
COG4899	S	Function unknown	Uncharacterized protein	0	0	0	0	0	0	0	0	0	0	1	0	0	0	0	0	0	0	0	0	0	0	0
COG5015	S	Function unknown	Uncharacterized protein, pyridoxamine 5'-phosphate oxidase (PNPOx-like) family	0	0	0	0	0	1	0	0	0	0	0	0	0	0	0	0	0	0	0	0	0	0	0
COG5306	S	Function unknown	Uncharacterized protein	0	0	0	1	1	0	0	0	0	0	0	0	0	0	0	0	0	0	0	0	0	0	0
COG5349	S	Function unknown	Uncharacterized conserved protein, DUF983 family	1	0	0	0	0	0	0	0	0	0	0	0	0	0	0	0	0	0	0	0	0	0	0
COG5428	S	Function unknown	Uncharacterized protein YuzE	0	0	1	0	0	0	0	0	0	0	0	0	0	0	0	0	0	0	0	0	0	0	0
COG5440	S	Function unknown	Uncharacterized protein	0	0	0	0	0	0	0	0	0	1	0	0	0	0	0	0	0	0	0	0	0	0	0
COG5457	S	Function unknown	Uncharacterized conserved protein YjiS, DUF1127 family	0	0	0	0	0	0	0	0	0	0	1	0	0	0	0	0	0	0	0	0	0	0	0
COG5483	S	Function unknown	Uncharacterized conserved protein, DUF488 family	0	0	0	0	0	0	0	0	0	0	1	0	0	0	0	0	0	0	0	0	0	0	0
COG3832	S	Function unknown	Uncharacterized conserved protein YndB, AHSA1/START domain	0	0	0	0	0	0	0	0	0	0	0	0	0	0	0	1	0	2	2	0	0	0	0
COG1285	S	Function unknown	Uncharacterized membrane protein YhiD, involved in acid resistance	0	0	0	0	0	0	0	0	0	0	0	0	0	1	0	1	0	1	0	0	0	1	0
COG1297	S	Function unknown	Uncharacterized membrane protein, oligopeptide transporter (OPT) family	0	0	0	0	0	0	0	0	0	0	0	0	0	0	0	0	0	0	0	0	0	0	1
COG1432	S	Function unknown	Uncharacterized conserved protein, LabA/DUF88 family	0	0	0	0	0	0	0	0	0	0	0	0	0	0	0	0	0	0	0	0	1	0	0
COG1512	S	Function unknown	Uncharacterized membrane protein YgcG, contains a TPM-fold domain	0	0	0	0	0	0	0	0	0	0	0	0	0	0	0	1	0	1	1	0	0	0	0
COG1683	S	Function unknown	Uncharacterized conserved protein YbbK, DUF523 family	0	0	0	0	0	0	0	0	0	0	0	0	0	0	0	0	0	0	0	0	0	0	1
COG1704	S	Function unknown	Uncharacterized conserved protein	0	0	0	0	0	0	0	0	0	0	0	0	0	0	0	1	0	1	1	0	0	0	0
COG1754	S	Function unknown	Uncharacterized C-terminal domain of topoisomerase IA	0	0	0	0	0	0	0	0	0	0	0	0	1	0	0	0	0	0	0	0	0	0	0
COG1808	S	Function unknown	Uncharacterized membrane protein	0	0	0	0	0	0	0	0	0	0	0	0	0	1	0	1	0	1	0	0	0	1	0
COG3105	S	Function unknown	Uncharacterized membrane-anchored protein YhcB, DUF1043 family	0	0	0	0	0	0	0	0	0	0	0	0	0	0	0	1	0	0	0	0	0	0	0
COG3205	S	Function unknown	Uncharacterized membrane protein	0	0	0	0	0	0	0	0	0	0	0	0	0	0	0	0	0	1	0	0	0	0	0
COG3439	S	Function unknown	Uncharacterized conserved protein, DUF302 family	0	0	0	0	0	0	0	0	0	0	0	0	1	1	0	0	1	0	0	0	1	1	0
COG3584	S	Function unknown	3D (Asp-Asp-Asp) domain	0	0	0	0	0	0	0	0	0	0	0	0	0	0	1	0	0	0	0	0	0	1	0
COG3879	S	Function unknown	Uncharacterized conserved protein YlxW, UPF0749 family	0	0	0	0	0	0	0	0	0	0	0	0	0	0	0	0	0	0	0	0	1	0	0
COG4274	S	Function unknown	Uncharacterized protein, contains GYD domain	0	0	0	0	0	0	0	0	0	0	0	0	0	0	0	0	0	0	0	0	1	0	1
COG4280	S	Function unknown	Uncharacterized membrane protein	0	0	0	0	0	0	0	0	0	0	0	0	0	0	0	0	0	0	1	0	0	0	0
COG4372	S	Function unknown	Uncharacterized conserved protein, contains DUF3084 domain	0	0	0	0	0	0	0	0	0	0	0	0	1	0	0	0	1	0	1	0	0	0	0
COG4487	S	Function unknown	Uncharacterized protein	0	0	0	0	0	0	0	0	0	0	0	0	0	0	0	0	0	1	0	0	0	0	0
COG4499	S	Function unknown	Uncharacterized membrane protein YukC	0	0	0	0	0	0	0	0	0	0	0	0	0	0	0	0	0	0	1	0	0	0	0
COG4675	S	Function unknown	Microcystin-dependent protein (function unknown)	0	0	0	0	0	0	0	0	0	0	0	0	1	0	0	0	1	0	0	0	0	0	0
COG4714	S	Function unknown	Uncharacterized membrane-anchored protein	0	0	0	0	0	0	0	0	0	0	0	0	0	0	0	0	0	0	0	0	0	0	1
COG4832	S	Function unknown	Uncharacterized protein	0	0	0	0	0	0	0	0	0	0	0	0	0	0	0	1	0	0	0	0	0	0	0
COG4875	S	Function unknown	Uncharacterized protein	0	0	0	0	0	0	0	0	0	0	0	0	0	0	0	0	0	0	0	1	0	0	0
COG4990	S	Function unknown	Uncharacterized protein YvpB	0	0	0	0	0	0	0	0	0	0	0	0	0	0	1	0	0	0	0	0	0	0	0
COG4995	S	Function unknown	Uncharacterized conserved protein, contains CHAT domain	0	0	0	0	0	0	0	0	0	0	0	0	1	0	0	0	1	1	0	0	0	0	0
COG5646	S	Function unknown	Uncharacterized conserved protein YdhG, YjbR/CyaY-like superfamily, DUF1801 family	0	0	0	0	0	0	0	0	0	0	0	0	0	0	0	0	0	0	1	0	0	0	0
COG1422	S	Function unknown	Uncharacterized archaeal membrane protein, DUF106 family, distantly related to YidC/Oxa1	1	1	1	1	1	1	1	1	1	1	1	1	3	2	1	1	3	1	1	1	1	1	1
COG0586	S	Function unknown	Uncharacterized membrane protein DedA, SNARE-associated domain	1	2	2	2	2	2	1	1	1	2	2	2	1	2	2	2	1	2	2	2	2	2	2
COG0730	S	Function unknown	Uncharacterized membrane protein YfcA	1	2	1	1	1	1	1	1	1	1	1	1	1	1	1	1	1	2	1	1	2	1	1
COG1430	S	Function unknown	Uncharacterized conserved membrane protein, UPF0127 family	1	1	2	1	1	1	1	1	1	1	1	1	1	1	1	1	1	1	1	1	1	1	1
COG1634	S	Function unknown	Uncharacterized Rossmann fold enzyme	1	1	1	1	1	1	1	1	1	1	1	1	1	1	1	2	1	1	1	1	1	1	1
COG2835	S	Function unknown	Uncharacterized conserved protein YbaR, Trm112 family	1	1	2	2	1	1	1	1	1	1	1	1	1	1	1	1	1	1	1	1	1	1	1
COG1361	S	Function unknown	Uncharacterized conserved protein	1	1	1	1	1	1	1	1	1	1	1	1	1	1	1	1	1	1	1	1	1	1	1
COG1615	S	Function unknown	Uncharacterized membrane protein, UPF0182 family	1	1	1	1	1	1	1	1	1	1	1	1	1	1	1	1	1	1	1	1	1	1	1
COG1641	S	Function unknown	Uncharacterized conserved protein, DUF111 family	1	1	1	1	1	1	1	1	1	1	1	1	1	1	1	1	1	1	1	1	1	1	1
COG1909	S	Function unknown	Uncharacterized protein, UPF0218 family	1	1	1	1	1	1	1	1	1	1	1	1	1	1	1	1	1	1	1	1	1	1	1
COG1915	S	Function unknown	Uncharacterized conserved protein, contains Saccharopine dehydrogenase N-terminal (SDHN) domain	1	1	1	1	1	1	1	1	1	1	1	1	1	1	1	1	1	1	1	1	1	1	1
COG2237	S	Function unknown	Uncharacterized membrane protein	1	1	1	1	1	1	1	1	1	1	1	1	1	1	1	1	1	1	1	1	1	1	1
COG2412	S	Function unknown	Uncharacterized protein	1	1	1	1	1	1	1	1	1	1	1	1	1	1	1	1	1	1	1	1	1	1	1
COG3465	S	Function unknown	Uncharacterized protein YwgA	2	1	2	0	1	0	10	1	0	7	0	1	0	0	0	0	0	0	0	0	0	0	0
COG3889	S	Function unknown	Predicted periplasmic protein	1	5	1	1	1	1	0	1	1	1	1	1	1	1	1	2	1	1	1	1	1	1	1
COG1357	S	Function unknown	Uncharacterized protein YjbI, contains pentapeptide repeats	0	4	0	0	1	1	0	0	0	1	1	0	0	1	1	1	0	1	0	2	1	2	2
COG2512	S	Function unknown	Uncharacterized membrane protein	2	1	1	1	4	1	0	1	1	1	1	1	1	1	1	1	1	1	1	1	1	1	1
COG5466	S	Function unknown	Predicted small metal-binding protein	0	0	1	1	1	2	0	1	1	0	2	2	1	2	1	3	1	1	2	2	3	4	2
COG2259	S	Function unknown	Uncharacterized membrane protein YphA, DoxX/SURF4 family	1	1	3	2	2	1	0	0	2	2	2	2	1	1	3	1	1	1	2	1	2	3	1
COG3350	S	Function unknown	Uncharacterized conserved protein, YHS domain	1	2	1	1	1	1	1	1	1	1	1	2	2	2	2	3	2	2	2	0	2	2	1
COG5373	S	Function unknown	Uncharacterized membrane protein	1	0	0	0	0	0	0	1	0	0	0	1	0	0	0	0	0	1	0	2	3	2	0
COG0392	S	Function unknown	Uncharacterized membrane protein YbhN, UPF0104 family	1	1	1	1	1	1	0	1	1	1	1	1	1	2	1	1	1	1	1	2	1	1	1
COG1392	S	Function unknown	Uncharacterized conserved protein YkaA, distantly related to PhoU, UPF0111/DUF47 family	1	1	1	2	2	1	0	1	1	1	1	1	2	2	2	2	2	2	2	2	1	1	2
COG1721	S	Function unknown	Uncharacterized conserved protein, DUF58 family, contains vWF domain	1	0	2	0	0	1	1	0	0	0	0	1	1	1	0	0	1	0	0	1	0	0	1
COG1801	S	Function unknown	Uncharacterized conserved protein YecE, DUF72 family	0	0	0	0	1	1	0	0	0	0	1	0	0	1	0	2	0	0	1	0	0	1	1
COG2013	S	Function unknown	Uncharacterized conserved protein, AIM24 family	0	1	0	2	0	0	0	0	0	0	1	0	0	1	1	1	0	1	1	0	0	0	0
COG2164	S	Function unknown	Uncharacterized protein	1	1	2	1	2	0	0	1	1	1	1	2	2	2	1	2	2	2	1	1	2	1	1
COG2340	S	Function unknown	Uncharacterized conserved protein YkwD, contains CAP (CSP/antigen 5/PR1) domain	1	0	1	0	1	0	0	0	0	1	0	0	0	0	0	1	0	0	0	0	0	2	0
COG2430	S	Function unknown	Uncharacterized protein	0	0	1	0	0	1	0	1	1	0	1	2	1	1	0	0	1	0	1	0	2	2	1
COG2968	S	Function unknown	Uncharacterized conserved protein YggE, contains kinase-interacting SIMPL domain	1	0	0	0	0	1	0	0	0	0	0	1	0	0	1	2	0	1	1	1	0	0	1
COG3272	S	Function unknown	Uncharacterized conserved protein YbgA, DUF1722 family	0	0	1	0	0	0	0	0	0	0	0	1	1	1	1	1	1	1	0	0	2	1	1
COG3329	S	Function unknown	Uncharacterized conserved protein	0	0	1	1	1	1	0	1	1	1	1	1	1	1	0	1	1	2	2	1	1	1	1
COG3369	S	Function unknown	Uncharacterized protein, contains Zn-finger domain of CDGSH type	0	0	0	0	1	0	0	0	0	0	0	0	1	1	1	1	1	2	0	0	1	1	0
COG3462	S	Function unknown	Uncharacterized membrane protein	0	0	2	1	1	0	0	1	0	1	0	0	0	0	0	1	0	2	0	0	1	0	0
COG3871	S	Function unknown	General stress protein 26 (function unknown)	0	0	1	1	0	1	0	0	1	0	1	1	0	1	1	0	0	0	1	0	2	0	0
COG3883	S	Function unknown	Uncharacterized N-terminal domain of peptidoglycan hydrolase CwlO	0	0	0	0	1	0	0	0	0	0	0	0	0	0	1	0	0	0	0	0	1	2	0
COG4293	S	Function unknown	Uncharacterized protein	0	1	0	0	0	0	1	0	0	0	0	0	0	0	1	2	0	1	1	1	0	0	0
COG4640	S	Function unknown	Uncharacterized membrane protein YvbJ	0	0	0	1	0	0	0	0	0	0	0	0	0	1	2	0	0	0	0	0	0	1	0
COG4895	S	Function unknown	Uncharacterized protein YwbE	1	2	0	0	1	0	0	0	1	0	1	0	0	1	1	1	0	1	1	0	0	1	0
COG5663	S	Function unknown	Uncharacterized protein, HAD superfamily	0	0	0	0	0	0	0	0	1	0	0	0	0	0	0	2	0	1	0	0	0	0	0
COG0011	S	Function unknown	Uncharacterized conserved protein YqgV, UPF0045/DUF77 family	1	1	1	1	1	1	0	0	0	0	1	1	1	1	1	0	1	0	1	0	1	1	1
COG1238	S	Function unknown	Uncharacterized membrane protein YqaA, SNARE-associated domain	1	0	0	1	1	1	0	0	0	0	0	0	1	0	0	0	1	0	0	0	0	0	1
COG1511	S	Function unknown	Uncharacterized membrane protein YhgE, phage infection protein (PIP) family	0	0	0	0	0	0	0	0	0	0	1	0	0	0	0	0	0	0	0	0	0	1	0
COG1547	S	Function unknown	Predicted metal-dependent hydrolase	1	1	0	0	0	1	0	1	1	1	0	0	0	0	1	1	0	1	1	1	0	0	1
COG1602	S	Function unknown	Uncharacterized protein	1	1	1	1	1	1	1	0	1	1	0	1	1	1	1	1	1	1	1	1	1	1	1
COG1656	S	Function unknown	Uncharacterized conserved protein, contains PIN domain	0	1	0	0	0	0	0	0	0	0	0	0	0	1	1	1	0	1	1	0	0	1	0
COG1698	S	Function unknown	Uncharacterized protein, UPF0147 family	1	1	1	1	1	1	1	0	0	1	1	1	1	1	1	1	1	1	1	1	1	1	1
COG1714	S	Function unknown	Uncharacterized membrane protein YckC, RDD family	0	0	1	1	1	1	0	0	0	0	1	0	0	0	1	1	0	1	0	0	0	1	1
COG1872	S	Function unknown	Uncharacterized conserved protein YggU, UPF0235/DUF167 family	0	0	0	0	1	0	0	0	0	0	0	0	1	1	1	1	1	1	1	0	0	1	0
COG2078	S	Function unknown	Uncharacterized conserved protein, AMMECR1 domain	1	1	0	0	0	0	1	0	0	0	0	1	1	1	1	1	1	1	1	0	1	0	0
COG2090	S	Function unknown	Uncharacterized protein	1	1	1	1	1	1	1	1	1	1	1	1	1	1	1	1	1	1	1	0	1	1	1
COG2250	S	Function unknown	HEPN domain	0	1	0	0	0	0	0	0	0	0	0	0	0	0	0	0	0	0	1	0	0	0	0
COG2314	S	Function unknown	Uncharacterized membrane protein YozV, TM2 domain	0	0	1	0	0	0	0	0	0	0	0	0	0	0	1	0	0	0	0	0	0	0	0
COG2343	S	Function unknown	Uncharacterized conserved protein, DUF427 family	1	0	1	1	1	1	0	1	1	1	1	1	1	1	1	1	1	1	1	1	1	1	1
COG2604	S	Function unknown	Uncharacterized conserved protein	0	0	0	0	1	0	0	0	0	0	0	0	0	0	0	1	0	1	0	0	0	0	0
COG2802	S	Function unknown	Uncharacterized protein, similar to the N-terminal domain of Lon protease	0	1	1	1	1	1	0	1	1	1	1	1	1	1	1	1	1	1	0	1	1	1	1
COG2860	S	Function unknown	Uncharacterized membrane protein YeiH	0	0	1	0	1	1	0	0	0	0	0	1	1	1	1	1	1	1	1	1	1	1	1
COG2995	S	Function unknown	Uncharacterized paraquat-inducible protein A	1	0	0	0	0	0	1	0	0	1	1	0	0	0	0	0	0	0	0	0	0	1	0
COG3071	S	Function unknown	Uncharacterized conserved protein HemY, contains two TPR repeats	0	1	1	0	0	0	0	1	0	1	0	1	1	1	0	1	1	1	0	0	1	0	0
COG4046	S	Function unknown	Uncharacterized protein	1	1	1	1	1	1	1	1	1	0	1	1	1	1	1	1	1	1	1	1	1	1	1
COG4095	S	Function unknown	Uncharacterized conserved protein, contains PQ loop repeat	0	0	1	1	1	1	0	1	1	1	1	1	1	1	1	1	1	1	1	1	1	1	1
COG4867	S	Function unknown	Uncharacterized protein, contains von Willebrand factor type A (vWA) domain	1	1	0	0	0	0	0	0	0	0	0	0	0	0	0	0	0	0	1	0	0	0	0
COG4911	S	Function unknown	Uncharacterized protein	1	1	1	1	1	1	0	0	0	0	1	1	1	1	1	1	1	1	1	1	1	1	1
COG5615	S	Function unknown	Uncharacterized membrane protein	0	1	1	1	1	0	1	0	0	1	1	0	1	0	1	1	1	1	0	1	1	0	0
COG5637	S	Function unknown	Uncharacterized membrane protein	1	1	1	1	1	0	1	0	0	0	1	1	0	0	1	1	0	0	0	1	1	0	0
COG0631	T	Signal transduction mechanisms	Serine/threonine protein phosphatase PrpC	1	0	0	0	0	0	0	0	0	0	0	0	0	0	0	0	0	0	0	0	0	0	0
COG0666	T	Signal transduction mechanisms	Ankyrin repeat	0	0	0	1	0	0	0	0	0	0	0	0	0	0	0	0	0	0	0	0	0	0	0
COG2062	T	Signal transduction mechanisms	Phosphohistidine phosphatase SixA	0	1	0	0	0	0	0	0	0	0	0	0	0	0	0	0	0	0	0	0	0	0	0
COG3448	T	Signal transduction mechanisms	CBS-domain-containing membrane protein	1	0	0	0	0	0	0	0	0	0	0	0	0	0	0	0	0	0	0	0	0	0	0
COG3629	T	Signal transduction mechanisms	DNA-binding transcriptional activator of the SARP family	0	0	0	0	0	0	0	0	0	0	1	0	0	0	0	0	0	0	0	0	0	0	0
COG4191	T	Signal transduction mechanisms	Signal transduction histidine kinase regulating C4-dicarboxylate transport system	0	0	0	1	0	0	0	0	0	0	0	0	0	0	0	0	0	0	0	0	0	0	0
COG4192	T	Signal transduction mechanisms	Signal transduction histidine kinase regulating phosphoglycerate transport system	0	0	0	1	0	0	0	0	0	0	0	0	0	0	0	0	0	0	0	0	0	0	0
COG4564	T	Signal transduction mechanisms	Signal transduction histidine kinase	0	0	1	0	0	0	0	0	0	0	0	0	0	0	0	0	0	0	0	0	0	0	0
COG0664	T	Signal transduction mechanisms	cAMP-binding domain of CRP or a regulatory subunit of cAMP-dependent protein kinases	0	0	0	0	0	0	0	0	0	0	0	0	0	0	0	0	0	0	1	0	0	0	0
COG3437	T	Signal transduction mechanisms	Response regulator c-di-GMP phosphodiesterase, RpfG family, contains REC and HD-GYP domains	0	0	0	0	0	0	0	0	0	0	0	0	0	0	0	1	0	0	0	0	0	1	0
COG3614	T	Signal transduction mechanisms	Extracellular (periplasmic) sensor domain CHASE1 (specificity unknown)	0	0	0	0	0	0	0	0	0	0	0	0	1	0	0	0	0	0	0	0	0	0	0
COG4251	T	Signal transduction mechanisms	Bacteriophytochrome (light-regulated signal transduction histidine kinase)	0	0	0	0	0	0	0	0	0	0	0	0	0	0	0	0	0	0	1	0	0	0	0
COG1718	T	Signal transduction mechanisms	Serine/threonine-protein kinase RIO1	1	1	1	1	1	1	1	1	1	1	1	1	1	1	1	1	1	1	1	1	1	1	1
COG2453	T	Signal transduction mechanisms	Protein-tyrosine phosphatase	1	1	1	1	1	1	1	1	1	1	1	1	1	1	1	1	1	1	1	1	1	1	1
COG0642	T	Signal transduction mechanisms	Signal transduction histidine kinase	1	1	7	14	28	5	1	0	0	1	2	9	11	6	9	17	11	16	19	0	2	22	0
COG0589	T	Signal transduction mechanisms	Nucleotide-binding universal stress protein, UspA family	2	0	11	1	7	8	0	1	1	1	5	8	9	13	8	13	9	13	14	2	13	13	1
COG0784	T	Signal transduction mechanisms	CheY chemotaxis protein or a CheY-like REC (receiver) domain	0	0	3	5	12	3	1	0	0	0	1	6	4	3	5	6	4	9	9	0	1	12	0
COG2204	T	Signal transduction mechanisms	DNA-binding transcriptional response regulator, NtrC family, contains REC, AAA-type ATPase, and a Fis-type DNA-binding domains	0	2	1	8	4	0	0	0	0	0	1	1	7	4	5	4	7	9	3	0	0	7	0
COG2114	T	Signal transduction mechanisms	Adenylate cyclase, class 3	2	1	3	2	4	2	0	1	1	1	1	3	5	8	3	4	5	6	4	1	2	5	2
COG2905	T	Signal transduction mechanisms	Signal-transduction protein containing cAMP-binding, CBS, and nucleotidyltransferase domains	0	0	3	1	4	5	0	0	0	0	4	2	5	6	4	6	5	5	7	0	5	5	2
COG0517	T	Signal transduction mechanisms	CBS domain	1	1	2	1	1	3	0	0	0	0	0	4	2	2	2	5	2	5	6	1	3	0	1
COG0467	T	Signal transduction mechanisms	RecA-superfamily ATPase, KaiC/GvpD/RAD55 family	0	0	1	3	0	1	0	0	0	0	0	0	1	1	2	1	1	1	0	0	2	1	0
COG0394	T	Signal transduction mechanisms	Protein-tyrosine-phosphatase	0	1	1	1	0	1	0	0	0	0	0	1	1	1	1	2	1	1	1	1	2	1	1
COG1776	T	Signal transduction mechanisms	Chemotaxis protein CheY-P-specific phosphatase CheC	0	0	0	0	1	1	0	0	0	0	0	0	0	0	0	0	0	0	2	0	0	1	0
COG2112	T	Signal transduction mechanisms	Predicted Ser/Thr protein kinase	2	1	1	1	1	1	1	1	1	1	1	1	1	1	1	1	1	1	1	0	1	1	1
COG2202	T	Signal transduction mechanisms	PAS domain	0	1	1	0	1	0	0	0	1	0	1	2	1	1	1	2	1	1	0	0	1	2	1
COG0478	T	Signal transduction mechanisms	RIO-like serine/threonine protein kinase fused to N-terminal HTH domain	0	0	0	0	0	0	0	0	0	0	1	0	0	1	0	0	0	0	0	0	0	0	0
COG1409	T	Signal transduction mechanisms	3',5'-cyclic AMP phosphodiesterase CpdA	0	1	1	1	1	0	0	0	0	0	1	1	1	1	1	1	1	1	1	1	1	1	0
COG2203	T	Signal transduction mechanisms	GAF domain	0	0	1	0	0	0	0	0	0	0	0	1	0	0	0	0	0	0	0	0	0	0	0
COG2770	T	Signal transduction mechanisms	HAMP domain	0	0	0	0	0	0	0	0	0	0	1	1	1	0	0	0	0	0	0	0	1	0	0
COG2912	T	Signal transduction mechanisms	Regulator of sirC expression, contains transglutaminase-like and TPR domains	1	0	1	1	1	1	1	1	1	0	1	1	1	1	1	1	1	1	1	1	1	1	1
COG5000	T	Signal transduction mechanisms	Signal transduction histidine kinase involved in nitrogen fixation and metabolism regulation	0	0	0	0	1	0	0	0	0	0	0	1	1	0	0	1	1	0	1	0	0	1	0
COG0347	TE	#N/A	Nitrogen regulatory protein PII	1	1	5	2	3	3	0	1	1	0	3	4	5	7	5	5	5	5	6	1	4	5	2
COG4567	TK	#N/A	Two-component response regulator, ActR/RegA family, consists of REC and Fis-type HTH domains	0	0	0	0	0	0	0	0	0	0	0	0	0	0	0	0	0	0	0	0	1	0	0
COG2197	TK	#N/A	DNA-binding response regulator, NarL/FixJ family, contains REC and HTH domains	0	0	0	4	5	1	0	0	0	0	0	1	2	1	2	10	2	6	8	0	0	7	0
COG0745	TK	#N/A	DNA-binding response regulator, OmpR family, contains REC and winged-helix (wHTH) domain	0	0	0	0	3	0	0	0	0	0	0	1	2	2	2	1	2	1	1	0	0	1	0
COG4753	TK	#N/A	Two-component response regulator, YesN/AraC family, consists of REC and AraC-type DNA-binding domains	0	0	0	2	3	0	0	0	0	0	0	0	0	0	0	0	0	0	1	0	0	1	0
COG0317	TK	#N/A	(p)ppGpp synthase/hydrolase, HD superfamily	0	1	0	1	1	2	0	0	0	0	0	0	0	1	1	1	0	1	0	1	0	1	2
COG0823	U	Intracellular trafficking, secretion, and vesicular transport	Periplasmic component of the Tol biopolymer transport system	0	0	0	0	0	0	0	0	0	0	0	1	0	0	0	0	0	0	1	0	0	0	0
COG3267	U	Intracellular trafficking, secretion, and vesicular transport	Type II secretory pathway, component ExeA (predicted ATPase)	0	0	0	0	0	0	0	0	0	0	0	0	0	1	0	0	0	0	0	0	0	0	0
COG3505	U	Intracellular trafficking, secretion, and vesicular transport	Type IV secretory pathway, VirD4 component, TraG/TraD family ATPase	0	0	0	0	0	0	0	0	0	0	0	0	0	0	0	0	0	0	1	0	0	0	0
COG5407	U	Intracellular trafficking, secretion, and vesicular transport	Preprotein translocase subunit Sec63	0	0	0	0	0	0	0	0	0	0	0	0	0	0	0	0	0	0	1	0	0	0	0
COG1826	U	Intracellular trafficking, secretion, and vesicular transport	Sec-independent protein translocase protein TatA	2	2	2	2	2	2	1	2	2	1	2	2	2	1	2	2	2	2	1	2	2	1	2
COG0201	U	Intracellular trafficking, secretion, and vesicular transport	Preprotein translocase subunit SecY	1	1	1	1	1	1	1	1	1	1	1	1	1	1	1	1	1	1	1	1	1	1	1
COG1400	U	Intracellular trafficking, secretion, and vesicular transport	Signal recognition particle subunit SEC65	1	1	1	1	1	1	1	1	1	1	1	1	1	1	1	1	1	1	1	1	1	1	1
COG0630	U	Intracellular trafficking, secretion, and vesicular transport	Type IV secretory pathway ATPase VirB11/Archaellum biosynthesis ATPase	1	1	1	0	1	1	1	1	0	0	0	0	2	3	2	2	2	2	4	0	1	2	0
COG0552	U	Intracellular trafficking, secretion, and vesicular transport	Signal recognition particle GTPase	1	0	0	1	1	1	1	1	0	1	0	1	2	1	1	0	0	1	1	1	1	1	1
COG0681	U	Intracellular trafficking, secretion, and vesicular transport	Signal peptidase I	1	1	2	0	1	0	0	1	1	1	0	1	1	1	1	1	0	1	1	1	1	0	1
COG3451	U	Intracellular trafficking, secretion, and vesicular transport	Type IV secretory pathway, VirB4 component	1	1	0	0	0	0	1	0	0	2	0	0	0	0	0	0	0	0	1	0	0	0	0
COG0541	U	Intracellular trafficking, secretion, and vesicular transport	Signal recognition particle GTPase	1	1	1	1	1	1	0	1	1	1	1	1	1	1	1	1	1	1	1	1	1	1	1
COG0805	U	Intracellular trafficking, secretion, and vesicular transport	Sec-independent protein secretion pathway component TatC	1	1	1	1	1	1	1	1	1	0	0	1	1	1	1	1	1	1	1	1	1	1	1
COG2443	U	Intracellular trafficking, secretion, and vesicular transport	Preprotein translocase subunit Sss1	1	1	0	1	0	1	1	1	1	1	1	0	1	1	1	1	1	1	1	1	1	0	1
COG4023	U	Intracellular trafficking, secretion, and vesicular transport	Preprotein translocase subunit Sec61beta	1	0	0	1	1	1	1	1	1	1	1	1	1	1	1	1	1	1	1	1	1	1	1
COG4965	UW	#N/A	Flp pilus assembly protein TadB	0	0	0	0	0	0	0	0	0	2	0	0	0	0	0	0	0	0	0	0	0	0	0
COG4962	UW	#N/A	Pilus assembly protein, ATPase of CpaF family	0	0	0	0	0	0	0	0	0	0	1	0	0	0	0	0	0	0	0	0	0	0	0
COG5010	UW	#N/A	Flp pilus assembly protein TadD, contains TPR repeats	2	0	2	1	3	2	0	1	1	1	1	1	3	3	1	1	3	1	2	3	1	3	1
COG3501	UXR	#N/A	Uncharacterized conserved protein, implicated in type VI secretion and phage assembly	0	0	0	1	0	0	0	0	0	0	0	0	0	0	0	0	0	0	0	0	0	0	0
COG5340	V	Defense mechanisms	Transcriptional regulator, predicted component of viral defense system	5	0	1	0	0	0	0	0	0	0	0	0	0	0	0	0	0	0	0	0	0	0	0
COG2253	V	Defense mechanisms	Predicted nucleotidyltransferase component of viral defense system	3	0	1	0	0	0	0	0	0	0	1	0	0	0	0	0	0	0	0	0	0	0	0
COG1203	V	Defense mechanisms	CRISPR/Cas system-associated endonuclease/helicase Cas3	2	1	1	0	1	0	0	0	0	0	0	0	0	0	0	0	0	0	0	0	0	0	0
COG3513	V	Defense mechanisms	CRISPR/Cas system Type II associated protein, contains McrA/HNH and RuvC-like nuclease domains	1	0	0	0	0	0	0	0	1	2	1	0	0	0	0	0	0	0	0	0	0	0	0
COG0534	V	Defense mechanisms	Na+-driven multidrug efflux pump	1	0	0	0	0	0	0	0	0	1	0	0	0	0	0	0	0	0	0	0	0	0	0
COG1002	V	Defense mechanisms	Type II restriction/modification system, DNA methylase subunit YeeA	0	0	0	0	0	0	0	0	0	1	0	0	0	0	0	0	0	0	0	0	0	0	0
COG1343	V	Defense mechanisms	CRISPR/Cas system-associated endoribonuclease Cas2	0	0	0	0	1	0	0	0	0	0	1	0	0	0	0	0	0	0	0	0	0	0	0
COG2337	V	Defense mechanisms	mRNA-degrading endonuclease, toxin component of the MazEF toxin-antitoxin module	0	1	1	0	0	0	0	0	0	0	0	0	0	0	0	0	0	0	0	0	0	0	0
COG2810	V	Defense mechanisms	Predicted type IV restriction endonuclease	0	1	0	0	0	0	0	0	0	0	0	0	0	0	0	0	0	0	0	0	0	0	0
COG2849	V	Defense mechanisms	Antitoxin component YwqK of the YwqJK toxin-antitoxin module	0	0	0	0	1	0	0	0	0	0	0	0	0	0	0	0	0	0	0	0	0	0	0
COG3440	V	Defense mechanisms	Predicted restriction endonuclease	0	0	1	0	0	0	0	0	1	0	1	0	0	0	0	0	0	0	0	0	0	0	0
COG3587	V	Defense mechanisms	Restriction endonuclease	0	0	0	0	0	0	0	0	0	1	0	0	0	0	0	0	0	0	0	0	0	0	0
COG3649	V	Defense mechanisms	CRISPR/Cas system type I-B associated protein Csh2, Cas7 group, RAMP superfamily	0	0	1	0	1	0	0	0	0	0	0	0	0	0	0	0	0	0	0	0	0	0	0
COG1700	V	Defense mechanisms	Predicted component of virus defense system, contains PD-(D/E)xK nuclease domain, DUF524	0	0	0	0	0	0	0	0	0	0	0	0	0	0	1	0	0	0	0	0	0	0	0
COG2746	V	Defense mechanisms	Aminoglycoside N3'-acetyltransferase	0	0	0	0	0	0	0	0	0	0	0	1	0	0	0	0	0	1	0	0	0	0	0
COG3183	V	Defense mechanisms	Predicted restriction endonuclease, HNH family	0	0	0	0	0	0	0	0	0	0	0	0	0	0	0	0	0	0	0	0	0	1	1
COG3510	V	Defense mechanisms	Cephalosporin hydroxylase	0	0	0	0	0	0	0	0	0	0	0	0	0	1	0	1	0	0	0	0	0	0	0
COG0494	V	Defense mechanisms	8-oxo-dGTP pyrophosphatase MutT and related house-cleaning NTP pyrophosphohydrolases, NUDIX family	2	3	4	3	3	3	2	3	2	1	3	4	4	4	4	4	4	5	3	4	3	4	3
COG3467	V	Defense mechanisms	Nitroimidazol reductase NimA or a related FMN-containing flavoprotein, pyridoxamine 5'-phosphate oxidase superfamily	3	2	3	1	3	1	1	2	2	1	2	3	3	4	2	2	3	3	2	2	2	3	3
COG0251	V	Defense mechanisms	Enamine deaminase RidA, house cleaning of reactive enamine intermediates, YjgF/YER057c/UK114 family	1	1	1	1	1	1	1	1	1	1	1	1	1	1	1	1	1	1	2	1	1	1	1
COG1131	V	Defense mechanisms	ABC-type multidrug transport system, ATPase component	1	2	2	2	2	2	1	2	2	2	2	2	2	2	2	2	2	2	2	2	2	2	2
COG1598	V	Defense mechanisms	Predicted nuclease of the RNAse H fold, HicB family	0	0	3	0	0	0	0	0	0	0	5	0	0	0	0	0	0	0	4	0	0	0	0
COG2026	V	Defense mechanisms	mRNA-degrading endonuclease RelE, toxin component of the RelBE toxin-antitoxin system	0	0	0	1	0	1	0	0	0	0	1	0	0	0	0	0	0	0	4	0	0	0	0
COG0286	V	Defense mechanisms	Type I restriction-modification system, DNA methylase subunit	0	0	1	0	2	0	1	0	0	3	2	2	0	0	2	0	0	2	0	0	0	0	0
COG4257	V	Defense mechanisms	Streptogramin lyase	2	2	1	2	1	1	1	0	1	2	1	3	1	2	2	2	2	2	1	1	2	3	1
COG0732	V	Defense mechanisms	Restriction endonuclease S subunit	0	0	0	0	1	0	0	0	0	0	2	2	0	0	2	0	0	2	0	0	0	0	0
COG0842	V	Defense mechanisms	ABC-type multidrug transport system, permease component	0	2	2	2	2	2	0	1	2	1	1	2	1	2	2	2	1	2	2	2	2	2	2
COG1403	V	Defense mechanisms	5-methylcytosine-specific restriction endonuclease McrA	2	0	0	0	0	0	2	0	2	1	0	0	1	0	0	0	1	0	0	0	1	0	0
COG1468	V	Defense mechanisms	CRISPR/Cas system-associated exonuclease Cas4, RecB family	1	0	2	1	2	1	0	1	1	0	1	1	1	0	0	0	1	0	1	0	1	0	1
COG1518	V	Defense mechanisms	CRISPR/Cas system-associated endonuclease Cas1	0	0	1	0	1	0	0	0	0	0	1	0	1	1	0	0	1	0	0	0	0	2	0
COG1715	V	Defense mechanisms	Restriction endonuclease Mrr	0	2	0	0	1	0	1	1	0	0	1	0	0	0	1	0	0	0	0	0	0	1	0
COG4343	V	Defense mechanisms	CRISPR/Cas system-associated exonuclease Cas4, RecB family	0	0	0	0	0	0	0	0	0	0	1	0	0	0	0	0	0	0	0	0	0	2	0
COG0610	V	Defense mechanisms	Type I site-specific restriction-modification system, R (restriction) subunit and related helicases ...	0	0	0	0	1	0	0	0	0	0	1	1	0	0	1	0	0	1	0	0	0	0	0
COG1680	V	Defense mechanisms	CubicO group peptidase, beta-lactamase class C family	0	0	1	0	0	0	0	0	0	0	0	0	0	0	0	0	0	0	0	0	1	0	0
COG1787	V	Defense mechanisms	Endonuclease, HJR/Mrr/RecB family	0	1	0	0	1	1	1	0	0	1	0	0	0	0	0	0	0	0	0	0	0	0	1
COG5608	V	Defense mechanisms	LEA14-like dessication related protein	0	0	0	0	1	0	0	0	0	0	0	0	0	0	1	0	0	0	0	0	0	0	0
COG2064	W	Extracellular structures	Pilus assembly protein TadC	0	0	0	0	0	0	0	0	0	0	0	0	1	0	1	1	1	1	0	0	0	1	0
COG3600	X	Mobilome: prophages, transposons	Uncharacterized phage-associated protein	0	1	0	0	0	0	0	0	0	6	0	0	0	0	0	0	0	0	0	0	0	0	0
COG3676	X	Mobilome: prophages, transposons	Transposase and inactivated derivatives	0	0	0	6	0	0	0	0	0	0	0	0	0	0	0	0	0	0	0	0	0	0	0
COG2801	X	Mobilome: prophages, transposons	Transposase InsO and inactivated derivatives	0	4	0	0	0	0	0	0	1	0	1	0	0	0	0	0	0	0	0	0	0	0	0
COG3378	X	Mobilome: prophages, transposons	Phage- or plasmid-associated DNA primase	0	0	0	0	3	0	0	0	0	0	0	0	0	0	0	0	0	0	0	0	0	0	0
COG3497	X	Mobilome: prophages, transposons	Phage tail sheath protein FI	0	0	0	2	0	0	0	0	0	0	0	0	0	0	0	0	0	0	0	0	0	0	0
COG2826	X	Mobilome: prophages, transposons	Transposase and inactivated derivatives, IS30 family	0	0	0	1	0	0	0	0	0	0	0	0	0	0	0	0	0	0	0	0	0	0	0
COG2963	X	Mobilome: prophages, transposons	Transposase and inactivated derivatives	0	1	0	0	0	0	0	0	0	0	0	0	0	0	0	0	0	0	0	0	0	0	0
COG3328	X	Mobilome: prophages, transposons	Transposase (or an inactivated derivative)	0	0	0	1	0	0	0	0	0	0	0	0	0	0	0	0	0	0	0	0	0	0	0
COG3335	X	Mobilome: prophages, transposons	Transposase	0	1	0	0	0	0	0	0	0	1	0	0	0	0	0	0	0	0	0	0	0	0	0
COG3385	X	Mobilome: prophages, transposons	IS4 transposase	0	1	0	0	0	0	0	0	0	0	0	0	0	0	0	0	0	0	0	0	0	0	0
COG3547	X	Mobilome: prophages, transposons	Transposase	0	1	0	0	0	0	0	0	0	1	0	0	0	0	0	0	0	0	0	0	0	0	0
COG3628	X	Mobilome: prophages, transposons	Phage baseplate assembly protein W	0	0	0	1	0	0	0	0	0	0	0	0	0	0	0	0	0	0	0	0	0	0	0
COG3654	X	Mobilome: prophages, transposons	Prophage maintenance system killer protein	0	0	0	0	0	0	0	0	0	1	1	0	0	0	0	0	0	0	0	0	0	0	0
COG3677	X	Mobilome: prophages, transposons	Transposase	0	1	0	0	0	0	0	0	0	0	0	0	0	0	0	0	0	0	0	0	0	0	0
COG4644	X	Mobilome: prophages, transposons	Transposase and inactivated derivatives, TnpA family	0	0	0	0	0	0	0	0	0	1	0	0	0	0	0	0	0	0	0	0	0	0	0
COG5283	X	Mobilome: prophages, transposons	Phage-related tail protein	0	0	0	0	0	0	1	0	0	0	0	0	0	0	0	0	0	0	0	0	0	0	0
COG5361	X	Mobilome: prophages, transposons	Uncharacterized conserved protein	0	0	0	0	1	0	0	0	0	0	0	0	0	0	0	0	0	0	0	0	0	0	0
COG5412	X	Mobilome: prophages, transposons	Phage-related protein	0	0	0	0	1	0	0	0	0	0	0	0	0	0	0	0	0	0	0	0	0	0	0
COG5558	X	Mobilome: prophages, transposons	Transposase	0	1	0	0	0	0	0	0	0	0	0	0	0	0	0	0	0	0	0	0	0	0	0
COG4342	X	Mobilome: prophages, transposons	Intergrase/Recombinase	0	0	0	0	0	0	0	0	0	0	0	0	0	1	0	0	0	0	0	0	0	0	0
COG5301	X	Mobilome: prophages, transposons	Phage-related tail fibre protein	0	0	0	0	0	0	0	0	0	0	0	0	0	1	0	0	0	0	0	0	0	0	0
COG0675	X	Mobilome: prophages, transposons	Transposase	0	6	0	0	0	0	0	0	0	0	0	0	1	0	0	0	1	0	7	0	0	0	0
COG3316	X	Mobilome: prophages, transposons	Transposase (or an inactivated derivative)	1	2	6	3	2	0	0	0	0	0	4	0	0	0	0	0	0	3	1	0	0	0	0
COG3415	X	Mobilome: prophages, transposons	Transposase	0	3	0	1	0	0	0	0	0	0	0	0	0	1	0	0	0	0	0	0	0	0	0
COG4422	X	Mobilome: prophages, transposons	Bacteriophage protein gp37	0	0	2	0	0	1	0	0	1	1	0	1	0	0	0	0	0	0	0	0	0	0	0
COG2932	X	Mobilome: prophages, transposons	Phage repressor protein C, contains Cro/C1-type HTH and peptisase s24 domains	0	0	1	0	1	0	0	0	1	0	0	0	0	0	0	1	0	1	0	0	0	1	0

## Sheet: Table S8 COGs in article
Supplementary Table S8	COGs referred to in the article.
	COGs found only in sponge-associated genomes (genome names highlighted in green) are highlighted in green.
	COGs found only in free-living genomes (genome names highlighted blue) are highlighted blue.
#COG	class	Class description	Description	Cenarchaeum symbiosum	Thaumarchaeon TS	Nitrosopumilus sp. PfA	Nitrosopumilus sp. ESC	Nitrosopumilus sp. LS AOA	Nitrosopumilus sp. Nsub	Ca. Cenporiarchaeum stylissum S13	Ca. Nitrosopumilus detritiferus H13	Ca. Nitrosopumilus hexadellus B06	Ca. Nitrosospongia ianthellae	Ca. Nitrosopumilus cymbastellus	Nitrosopumilus maritimus SCM1	Nitrosopumilus koreensis AR1	Nitrosopumilus sediminis AR2	Nitrosoarchaeum koreensis MY1	Nitrosoarchaeum limnia BG20	Nitrosopumilus sp. SJ	Nitrosoarchaeum limnia SFB1	Nitrosotenius chungbukensis MY2	Nitrosopelagicus brevis CN25	Nitrosopumilus piranensis D3C	Nitrosopumilus adriaticus NF5	Nitrosomarinus catalina SPOT01
COGs involved in the hydroxypropionate/4-hydroxybutyrate pathway
COG4799	I	Lipid transport and metabolism	Acetyl-CoA carboxylase, carboxyltransferase component	1	1	1	1	1	1	1	1	1	1	1	1	1	1	1	1	1	1	1	1	1	1	1
COG4770	I	Lipid transport and metabolism	Acetyl/propionyl-CoA carboxylase, alpha subunit	2	2	2	2	2	3	1	2	2	2	2	2	2	2	2	2	2	2	2	2	2	2	2
COG0136	E	Amino acid transport and metabolism	Aspartate-semialdehyde dehydrogenase	1	1	1	1	1	1	0	1	1	1	1	1	1	1	1	1	1	1	1	1	1	1	1
COG1250	I	Lipid transport and metabolism	3-hydroxyacyl-CoA dehydrogenase	1	1	1	1	1	1	1	1	1	1	1	1	1	1	1	1	1	1	1	1	1	1	1
COG0365	I	Lipid transport and metabolism	Acyl-coenzyme A synthetase/AMP-(fatty) acid ligase	0	1	2	2	2	2	0	1	2	2	2	2	2	2	2	2	2	2	1	1	2	2	2
COG1042	C	Energy production and conversion	Acyl-CoA synthetase (NDP forming)	2	2	2	2	2	2	2	2	2	1	2	2	2	2	2	2	2	2	2	2	2	2	2
COG1024	I	Lipid transport and metabolism	Enoyl-CoA hydratase/carnithine racemase	1	1	1	1	1	1	1	1	1	1	1	1	1	1	1	1	1	1	1	1	1	1	1
COG1064	G	Carbohydrate transport and metabolism	D-arabinose 1-dehydrogenase, Zn-dependent alcohol dehydrogenase family	2	3	2	2	2	2	2	3	2	2	2	2	2	2	2	3	2	2	2	2	2	2	2
COG4799	I	Lipid transport and metabolism	Acetyl-CoA carboxylase, carboxyltransferase component	1	1	1	1	1	1	1	1	1	1	1	1	1	1	1	1	1	1	1	1	1	1	1
COG0439	I	Lipid transport and metabolism	Biotin carboxylase	0	0	0	1	0	0	0	0	0	0	0	0	0	0	0	0	0	0	0	0	0	0	0
COG4770	I	Lipid transport and metabolism	Acetyl/propionyl-CoA carboxylase, alpha subunit	2	2	2	2	2	3	1	2	2	2	2	2	2	2	2	2	2	2	2	2	2	2	2
COG0346	Q	Secondary metabolites biosynthesis, transport and catabolism	Catechol 2,3-dioxygenase or other lactoylglutathione lyase family enzyme	2	1	1	1	1	1	1	1	0	1	0	2	1	0	3	1	1	2	1	2	1	2	0
COG1884	I	Lipid transport and metabolism	Methylmalonyl-CoA mutase, N-terminal domain/subunit	1	1	1	1	1	1	1	1	1	1	1	1	1	1	1	1	1	1	1	1	1	1	1
COG2185	I	Lipid transport and metabolism	Methylmalonyl-CoA mutase, C-terminal domain/subunit (cobalamin-binding)	1	1	1	1	1	1	1	1	0	1	1	1	1	1	1	1	1	1	1	1	1	1	1
COG1012	C	Energy production and conversion	Acyl-CoA reductase or other NAD-dependent aldehyde dehydrogenase	0	1	2	1	2	0	0	0	0	0	1	1	1	2	1	2	1	2	2	0	2	2	0
COG0136	E	Amino acid transport and metabolism	Aspartate-semialdehyde dehydrogenase	1	1	1	1	1	1	0	1	1	1	1	1	1	1	1	1	1	1	1	1	1	1	1
COG0365	I	Lipid transport and metabolism	Acyl-coenzyme A synthetase/AMP-(fatty) acid ligase	0	1	2	2	2	2	0	1	2	2	2	2	2	2	2	2	2	2	1	1	2	2	2
COG1042	C	Energy production and conversion	Acyl-CoA synthetase (NDP forming)	2	2	2	2	2	2	2	2	2	1	2	2	2	2	2	2	2	2	2	2	2	2	2
COG2368	Q	Secondary metabolites biosynthesis, transport and catabolism	Aromatic ring hydroxylase	1	1	1	1	1	1	1	1	1	1	1	1	1	1	1	1	1	1	1	1	1	1	1
COG1024	I	Lipid transport and metabolism	Enoyl-CoA hydratase/carnithine racemase	1	1	1	1	1	1	1	1	1	1	1	1	1	1	1	1	1	1	1	1	1	1	1
COG1250	I	Lipid transport and metabolism	3-hydroxyacyl-CoA dehydrogenase	1	1	1	1	1	1	1	1	1	1	1	1	1	1	1	1	1	1	1	1	1	1	1
COG1024	I	Lipid transport and metabolism	Enoyl-CoA hydratase/carnithine racemase	1	1	1	1	1	1	1	1	1	1	1	1	1	1	1	1	1	1	1	1	1	1	1
COG1250	I	Lipid transport and metabolism	3-hydroxyacyl-CoA dehydrogenase	1	1	1	1	1	1	1	1	1	1	1	1	1	1	1	1	1	1	1	1	1	1	1
COG0183	I	Lipid transport and metabolism	Acetyl-CoA acetyltransferase	2	2	2	2	2	2	1	2	2	3	2	2	2	2	2	2	2	2	2	2	2	2	2
Ammonia transporter
COG0004	P	Inorganic ion transport and metabolism	Ammonia channel protein AmtB	2	1	2	1	1	2	1	1	1	1	1	2	2	2	2	2	2	2	2	2	3	2	2
Urease, creatininase, aspartate-ammonia lyase
COG0804	E	Amino acid transport and metabolism	Urease alpha subunit	1	1	2	3	0	0	0	1	1	1	1	0	0	1	0	0	0	0	0	0	1	0	1
COG0831	E	Amino acid transport and metabolism	Urease gamma subunit	1	2	1	1	0	0	0	1	1	1	1	0	0	1	0	0	0	0	0	0	1	0	1
COG0832	E	Amino acid transport and metabolism	Urease beta subunit	1	1	1	2	0	0	0	1	1	1	1	0	0	1	0	0	0	0	0	0	1	0	1
COG0378	O	Posttranslational modification, protein turnover, chaperones	Ni2+-binding GTPase involved in regulation of expression and maturation of urease and hydrogenase	1	1	1	2	0	0	0	1	1	1	1	0	0	1	0	0	0	0	0	0	1	0	1
COG0830	O	Posttranslational modification, protein turnover, chaperones	Urease accessory protein UreF	1	1	1	2	0	0	0	1	1	1	1	0	0	1	0	0	0	0	0	0	1	0	1
COG0829	O	Posttranslational modification, protein turnover, chaperones	Urease accessory protein UreH	1	1	1	1	0	0	0	1	1	1	1	0	0	1	0	0	0	0	0	1	1	0	1
COG2371	O	Posttranslational modification, protein turnover, chaperones	Urease accessory protein UreE	1	1	1	1	0	0	0	1	1	1	1	0	0	1	0	0	0	0	0	0	1	0	1
COG1402	HQ	#N/A	Creatinine amidohydrolase/Fe(II)-dependent formamide hydrolase involved in riboflavin and F420 biosynthesis	1	1	1	1	1	1	1	0	1	1	1	1	1	1	1	1	1	1	1	1	1	1	1
COG0006	E	Amino acid transport and metabolism	Xaa-Pro aminopeptidase	1	1	1	1	1	1	1	1	1	1	0	1	1	1	1	1	1	1	1	1	1	1	1
COG0402	FR	#N/A	Cytosine/adenosine deaminase or related metal-dependent hydrolase	1	0	1	1	1	1	1	1	1	1	1	1	1	1	1	1	1	1	1	1	1	1	1
COG0145	EQ	#N/A	N-methylhydantoinase A/oxoprolinase/acetone carboxylase, beta subunit	0	1	0	0	0	1	1	0	0	0	0	0	1	1	1	2	1	1	1	1	0	0	0
COG1027	E	Amino acid transport and metabolism	Aspartate ammonia-lyase	1	1	1	1	1	1	0	1	1	2	1	1	1	1	1	1	1	1	1	1	1	1	1
Peptide transporters
COG4608	E	Amino acid transport and metabolism	ABC-type oligopeptide transport system, ATPase component	1	0	1	1	1	0	0	1	0	0	1	1	1	1	1	0	1	0	0	0	0	1	0
COG1124	EP	#N/A	ABC-type dipeptide/oligopeptide/nickel transport system, ATPase component	0	1	0	0	0	0	0	0	0	0	0	0	0	0	0	0	0	0	0	0	0	0	0
COG0444	EP	#N/A	ABC-type dipeptide/oligopeptide/nickel transport system, ATPase component	1	1	1	1	1	2	0	1	2	1	1	1	1	1	1	2	1	2	1	1	2	1	2
COG0601	EP	#N/A	ABC-type dipeptide/oligopeptide/nickel transport system, permease component	1	1	1	1	1	1	1	1	1	1	3	1	1	1	1	1	1	1	1	1	1	1	1
COG1173	EP	#N/A	ABC-type dipeptide/oligopeptide/nickel transport system, permease component	1	1	1	1	1	1	1	1	1	1	1	1	1	1	1	1	1	1	1	1	1	1	1
Amino acid transporters
COG0410	E	Amino acid transport and metabolism	ABC-type branched-chain amino acid transport system, ATPase component	1	1	1	0	2	0	1	1	1	1	1	0	0	0	0	0	0	0	0	0	0	0	0
COG4177	E	Amino acid transport and metabolism	ABC-type branched-chain amino acid transport system, permease component	1	1	1	1	2	0	1	0	1	1	1	0	0	0	0	0	0	0	0	0	0	0	0
COG0559	E	Amino acid transport and metabolism	Branched-chain amino acid ABC-type transport system, permease component	1	1	1	1	2	0	1	0	1	1	1	0	0	0	0	0	0	0	0	0	0	0	0
COG0411	E	Amino acid transport and metabolism	ABC-type branched-chain amino acid transport system, ATPase component	1	1	0	0	2	0	1	1	1	1	1	0	0	0	0	0	0	0	0	0	0	0	0
COG0531	E	Amino acid transport and metabolism	Amino acid transporter	0	0	0	0	0	0	0	0	0	0	1	1	1	1	1	2	1	3	2	1	1	1	0
Significantly different distributed COGs
COG0410	E	Amino acid transport and metabolism	ABC-type branched-chain amino acid transport system, ATPase component	1	1	1	0	2	0	1	1	1	1	1	0	0	0	0	0	0	0	0	0	0	0	0
COG4177	E	Amino acid transport and metabolism	ABC-type branched-chain amino acid transport system, permease component	1	1	1	1	2	0	1	0	1	1	1	0	0	0	0	0	0	0	0	0	0	0	0
COG0559	E	Amino acid transport and metabolism	Branched-chain amino acid ABC-type transport system, permease component	1	1	1	1	2	0	1	0	1	1	1	0	0	0	0	0	0	0	0	0	0	0	0
COG0411	E	Amino acid transport and metabolism	ABC-type branched-chain amino acid transport system, ATPase component	1	1	0	0	2	0	1	1	1	1	1	0	0	0	0	0	0	0	0	0	0	0	0
COG0531	E	Amino acid transport and metabolism	Amino acid transporter	0	0	0	0	0	0	0	0	0	0	1	1	1	1	1	2	1	3	2	1	1	1	0
COG3264	M	Cell wall/membrane/envelope biogenesis	Small-conductance mechanosensitive channel	1	1	1	1	1	1	1	1	1	1	1	3	3	2	2	2	3	3	3	1	2	2	1
COG0451	M	Cell wall/membrane/envelope biogenesis	Nucleoside-diphosphate-sugar epimerase	0	1	1	2	5	1	0	0	1	3	3	4	6	5	8	12	6	4	3	7	7	6	2
COG1814	P	Inorganic ion transport and metabolism	Predicted Fe2+/Mn2+ transporter, VIT1/CCC1 family	0	0	0	0	0	0	0	0	0	0	0	0	1	1	1	1	1	1	2	0	1	1	0
COG2860	S	Function unknown	Uncharacterized membrane protein YeiH	0	0	1	0	1	1	0	0	0	0	0	1	1	1	1	1	1	1	1	1	1	1	1
COG3272	S	Function unknown	Uncharacterized conserved protein YbgA, DUF1722 family	0	0	1	0	0	0	0	0	0	0	0	1	1	1	1	1	1	1	0	0	2	1	1
Eukaryotic like proteins
COG0666	T	Signal transduction mechanisms	Ankyrin repeat	0	0	0	1	0	0	0	0	0	0	0	0	0	0	0	0	0	0	0	0	0	0	0
Rhamnose production
COG1088	M	Cell wall/membrane/envelope biogenesis	dTDP-D-glucose 4,6-dehydratase	0	0	0	0	1	0	0	0	0	2	3	1	0	1	0	2	0	1	2	1	0	1	0
COG1091	M	Cell wall/membrane/envelope biogenesis	dTDP-4-dehydrorhamnose reductase	0	0	0	0	2	0	0	0	0	1	0	0	1	2	2	3	1	1	0	0	1	1	0
COG1898	M	Cell wall/membrane/envelope biogenesis	dTDP-4-dehydrorhamnose 3,5-epimerase or related enzyme	0	0	0	0	2	0	0	0	0	2	0	1	1	2	1	3	1	1	0	0	1	1	0
COG1209	M	Cell wall/membrane/envelope biogenesis	dTDP-glucose pyrophosphorylase	0	0	0	0	1	0	0	0	0	0	1	1	0	1	0	2	0	1	1	1	0	1	0
Toxin-antitoxin systems
COG1487	R	General function prediction only	Predicted nucleic acid-binding protein, contains PIN domain	0	0	0	1	0	0	1	0	0	0	0	0	0	0	0	0	0	0	0	0	0	0	0
COG1569	R	General function prediction only	Predicted nucleic acid-binding protein, contains PIN domain	0	1	0	0	0	0	0	0	0	0	0	0	0	0	0	0	0	0	1	0	0	0	0
COG1656	S	Function unknown	Uncharacterized conserved protein, contains PIN domain	0	1	0	0	0	0	0	0	0	0	0	0	0	1	1	1	0	1	1	0	0	1	0
COG1848	R	General function prediction only	Predicted nucleic acid-binding protein, contains PIN domain	1	0	0	0	0	0	0	0	0	0	0	0	0	0	0	0	0	0	2	0	0	0	0
COG2002	KV	#N/A	Bifunctional DNA-binding transcriptional regulator of stationary/sporulation/toxin gene expression and antitoxin component of the YhaV-PrlF toxin-antitoxin module	1	2	2	1	1	1	1	2	1	0	1	2	1	1	1	2	1	1	4	0	1	1	1
COG2026	V	Defense mechanisms	mRNA-degrading endonuclease RelE, toxin component of the RelBE toxin-antitoxin system	0	0	0	1	0	1	0	0	0	0	1	0	0	0	0	0	0	0	4	0	0	0	0
COG2337	V	Defense mechanisms	mRNA-degrading endonuclease, toxin component of the MazEF toxin-antitoxin module	0	1	1	0	0	0	0	0	0	0	0	0	0	0	0	0	0	0	0	0	0	0	0
COG2849	V	Defense mechanisms	Antitoxin component YwqK of the YwqJK toxin-antitoxin module	0	0	0	0	1	0	0	0	0	0	0	0	0	0	0	0	0	0	0	0	0	0	0
COG2867	J	Translation, ribosomal structure and biogenesis	Ribosome association toxin PasT (RatA) of the RatAB toxin-antitoxin module	1	1	0	0	0	0	0	1	0	1	0	0	1	0	0	0	1	0	1	1	1	1	0
COG2886	R	General function prediction only	Predicted antitoxin, contains HTH domain	0	0	0	0	0	0	0	0	1	3	0	0	0	0	0	0	0	0	0	0	0	0	0
COG2931	Q	Secondary metabolites biosynthesis, transport and catabolism	Ca2+-binding protein, RTX toxin-related	0	0	0	2	1	0	0	0	0	0	0	1	0	0	0	3	0	1	3	0	0	1	0
COG3041	J	Translation, ribosomal structure and biogenesis	mRNA-degrading endonuclease (mRNA interferase) YafQ, toxin component of the YafQ-DinJ toxin-antitoxin module	0	0	0	0	0	0	0	0	1	0	0	0	0	0	0	0	0	0	0	0	0	0	0
COG3609	K	Transcription	Transcriptional regulator, contains Arc/MetJ-type RHH (ribbon-helix-helix) DNA-binding domain	0	0	0	0	2	0	0	0	0	0	0	0	0	0	0	0	0	0	0	0	0	0	0
COG4634	R	General function prediction only	Predicted nuclease, contains PIN domain, potential toxin-antitoxin system component	0	0	2	1	1	0	0	0	1	0	1	1	1	1	1	1	1	1	0	0	1	1	0
COG4956	R	General function prediction only	Uncharacterized conserved protein YacL, contains PIN and TRAM domains	0	0	1	0	0	0	0	0	0	0	0	0	0	0	0	0	0	0	0	0	0	0	0
COG5378	R	General function prediction only	Predicted nucleic acid-binding protein, contains PIN domain	0	0	0	0	0	0	0	0	0	0	0	0	0	0	0	0	0	0	1	0	0	0	0
CRISPR-cas systems
COG1203	V	Defense mechanisms	CRISPR/Cas system-associated endonuclease/helicase Cas3	2	1	1	0	1	0	0	0	0	0	0	0	0	0	0	0	0	0	0	0	0	0	0
COG3513	V	Defense mechanisms	CRISPR/Cas system Type II associated protein, contains McrA/HNH and RuvC-like nuclease domains	1	0	0	0	0	0	0	0	1	2	1	0	0	0	0	0	0	0	0	0	0	0	0
COG1343	V	Defense mechanisms	CRISPR/Cas system-associated endoribonuclease Cas2	0	0	0	0	1	0	0	0	0	0	1	0	0	0	0	0	0	0	0	0	0	0	0
COG3649	V	Defense mechanisms	CRISPR/Cas system type I-B associated protein Csh2, Cas7 group, RAMP superfamily	0	0	1	0	1	0	0	0	0	0	0	0	0	0	0	0	0	0	0	0	0	0	0
COG1468	V	Defense mechanisms	CRISPR/Cas system-associated exonuclease Cas4, RecB family	1	0	2	1	2	1	0	1	1	0	1	1	1	0	0	0	1	0	1	0	1	0	1
COG1518	V	Defense mechanisms	CRISPR/Cas system-associated endonuclease Cas1	0	0	1	0	1	0	0	0	0	0	1	0	1	1	0	0	1	0	0	0	0	2	0
COG4343	V	Defense mechanisms	CRISPR/Cas system-associated exonuclease Cas4, RecB family	0	0	0	0	0	0	0	0	0	0	1	0	0	0	0	0	0	0	0	0	0	2	0
Restriction modification system / restriction enzymes
COG2810	V	Defense mechanisms	Predicted type IV restriction endonuclease	0	1	0	0	0	0	0	0	0	0	0	0	0	0	0	0	0	0	0	0	0	0	0
COG3440	V	Defense mechanisms	Predicted restriction endonuclease	0	0	1	0	0	0	0	0	1	0	1	0	0	0	0	0	0	0	0	0	0	0	0
COG3587	V	Defense mechanisms	Restriction endonuclease	0	0	0	0	0	0	0	0	0	1	0	0	0	0	0	0	0	0	0	0	0	0	0
COG3183	V	Defense mechanisms	Predicted restriction endonuclease, HNH family	0	0	0	0	0	0	0	0	0	0	0	0	0	0	0	0	0	0	0	0	0	1	1
COG0732	V	Defense mechanisms	Restriction endonuclease S subunit	0	0	0	0	1	0	0	0	0	0	2	2	0	0	2	0	0	2	0	0	0	0	0
COG1403	V	Defense mechanisms	5-methylcytosine-specific restriction endonuclease McrA	2	0	0	0	0	0	2	0	2	1	0	0	1	0	0	0	1	0	0	0	1	0	0
COG1715	V	Defense mechanisms	Restriction endonuclease Mrr	0	2	0	0	1	0	1	1	0	0	1	0	0	0	1	0	0	0	0	0	0	1	0
COG0610	V	Defense mechanisms	Type I site-specific restriction-modification system, R (restriction) subunit and related helicases ...	0	0	0	0	1	0	0	0	0	0	1	1	0	0	1	0	0	1	0	0	0	0	0
COG1787	V	Defense mechanisms	Endonuclease, HJR/Mrr/RecB family	0	1	0	0	1	1	1	0	0	1	0	0	0	0	0	0	0	0	0	0	0	0	1
Restriction modification system / methylases
COG1002	V	Defense mechanisms	Type II restriction/modification system, DNA methylase subunit YeeA	0	0	0	0	0	0	0	0	0	1	0	0	0	0	0	0	0	0	0	0	0	0	0
COG0286	V	Defense mechanisms	Type I restriction-modification system, DNA methylase subunit	0	0	1	0	2	0	1	0	0	3	2	2	0	0	2	0	0	2	0	0	0	0	0
Transposase
COG3676	X	Mobilome: prophages, transposons	Transposase and inactivated derivatives	0	0	0	6	0	0	0	0	0	0	0	0	0	0	0	0	0	0	0	0	0	0	0
COG2801	X	Mobilome: prophages, transposons	Transposase InsO and inactivated derivatives	0	4	0	0	0	0	0	0	1	0	1	0	0	0	0	0	0	0	0	0	0	0	0
COG2826	X	Mobilome: prophages, transposons	Transposase and inactivated derivatives, IS30 family	0	0	0	1	0	0	0	0	0	0	0	0	0	0	0	0	0	0	0	0	0	0	0
COG2963	X	Mobilome: prophages, transposons	Transposase and inactivated derivatives	0	1	0	0	0	0	0	0	0	0	0	0	0	0	0	0	0	0	0	0	0	0	0
COG3328	X	Mobilome: prophages, transposons	Transposase (or an inactivated derivative)	0	0	0	1	0	0	0	0	0	0	0	0	0	0	0	0	0	0	0	0	0	0	0
COG3335	X	Mobilome: prophages, transposons	Transposase	0	1	0	0	0	0	0	0	0	1	0	0	0	0	0	0	0	0	0	0	0	0	0
COG3385	X	Mobilome: prophages, transposons	IS4 transposase	0	1	0	0	0	0	0	0	0	0	0	0	0	0	0	0	0	0	0	0	0	0	0
COG3547	X	Mobilome: prophages, transposons	Transposase	0	1	0	0	0	0	0	0	0	1	0	0	0	0	0	0	0	0	0	0	0	0	0
COG3677	X	Mobilome: prophages, transposons	Transposase	0	1	0	0	0	0	0	0	0	0	0	0	0	0	0	0	0	0	0	0	0	0	0
COG4644	X	Mobilome: prophages, transposons	Transposase and inactivated derivatives, TnpA family	0	0	0	0	0	0	0	0	0	1	0	0	0	0	0	0	0	0	0	0	0	0	0
COG5558	X	Mobilome: prophages, transposons	Transposase	0	1	0	0	0	0	0	0	0	0	0	0	0	0	0	0	0	0	0	0	0	0	0
COG0675	X	Mobilome: prophages, transposons	Transposase	0	6	0	0	0	0	0	0	0	0	0	0	1	0	0	0	1	0	7	0	0	0	0
COG3316	X	Mobilome: prophages, transposons	Transposase (or an inactivated derivative)	1	2	6	3	2	0	0	0	0	0	4	0	0	0	0	0	0	3	1	0	0	0	0
COG3415	X	Mobilome: prophages, transposons	Transposase	0	3	0	1	0	0	0	0	0	0	0	0	0	1	0	0	0	0	0	0	0	0	0
Glycine cleavage system and lipoate production
COG0509	E	Amino acid transport and metabolism	Glycine cleavage system H protein (lipoate-binding)	0	1	0	1	0	0	0	0	0	0	0	0	0	0	0	0	0	0	0	0	0	0	0
COG0403	E	Amino acid transport and metabolism	Glycine cleavage system protein P (pyridoxal-binding), N-terminal domain	0	1	0	1	0	0	0	0	0	0	0	0	0	0	0	0	0	0	0	0	0	0	0
COG1003	E	Amino acid transport and metabolism	Glycine cleavage system protein P (pyridoxal-binding), C-terminal domain	0	1	0	1	0	0	0	0	0	0	0	0	0	0	0	0	0	0	0	0	0	0	0
COG0404	E	Amino acid transport and metabolism	Glycine cleavage system T protein (aminomethyltransferase)	0	1	0	1	0	0	0	0	0	0	0	0	0	0	0	0	0	0	0	0	0	0	0
COG1249	C	Energy production and conversion	Pyruvate/2-oxoglutarate dehydrogenase complex, dihydrolipoamide dehydrogenase (E3) component or related enzyme	0	1	0	1	0	0	0	0	0	0	0	0	0	0	0	0	0	0	0	0	0	0	0
COG0095	H	Coenzyme transport and metabolism	Lipoate-protein ligase A	0	1	0	1	0	0	0	0	0	0	0	0	0	0	0	0	0	0	0	0	0	0	0
COG0320	H	Coenzyme transport and metabolism	Lipoate synthase	0	1	0	1	0	0	0	0	0	0	0	0	0	0	0	0	0	0	0	0	0	0	0
Phosphorus metabolism genes
COG0248	FTP	#N/A	Exopolyphosphatase/pppGpp-phosphohydrolase	0	1	1	0	0	0	0	0	0	0	0	0	0	0	0	0	0	0	0	0	0	0	0

## Sheet: Table S9 COG class
Supplementary Table S9	Abundance of COG classes in sponge-associated (names highlighted green) and free-living (names highlighted blue) Thaumarchaeota. Significant enriched classes are highlighted.
	Significantly enriched in sponge symbionts
	Significantly enriched in free-living thaumarchaeota
COG class	Function	Cenarchaeum symbiosum	Thaumarchaeon TS	Nitrosopumilus sp. PfA	Nitrosopumilus sp. ESC	Nitrosopumilus sp. LS AOA	Nitrosopumilus sp. Nsub	Ca. Cenporiarchaeum stylissum S13	Ca. Nitrosopumilus detritiferus H13	Ca. Nitrosopumilus hexadellus B06	Ca. Nitrosospongia ianthellae	Ca. Nitrosopumilus cymbastellus	Nitrosopumilus maritimus SCM1	Nitrosopumilus koreensis AR1	Nitrosopumilus sediminis AR2	Nitrosoarchaeum koreensis MY1	Nitrosoarchaeum limnia BG20	Nitrosopumilus sp. SJ	Nitrosoarchaeum limnia SFB1	Nitrosotenius chungbukensis MY2	Nitrosopelagicus brevis CN25	Nitrosopumilus piranensis D3C	Nitrosopumilus adriaticus NF5	Nitrosomarinus catalina SPOT01		Average Sponge	Average FL	Benjamin-Hochberg corrected p-value of T-test
A	RNA processing and modification	1	1	1	1	1	1	0	1	1	0	1	1	1	1	1	1	1	1	1	0	1	1	1		0.818182	0.916667	0.918
B	Chromatin structure and dynamics	2	2	2	2	2	2	1	2	1	2	2	2	2	2	2	2	2	2	3	2	2	2	2		1.81818	2.08333	0.915
C	Energy production and conversion	70	80	91	76	89	79	60	56	66	68	84	99	86	92	89	87	85	90	83	80	94	95	82		74.4545	88.5	0.213
D	Cell cycle control, cell division, chromosome partitioning	19	18	31	22	24	23	15	18	20	20	21	30	26	26	25	26	26	23	22	17	30	29	19		21	24.9167	0.575
E	Amino acid transport and metabolism	110	137	120	115	112	95	89	99	103	111	118	112	108	115	104	123	108	109	111	94	117	109	105		109.909	109.583	0.00681
F	Nucleotide transport and metabolism	58	60	61	58	60	60	46	47	56	64	60	59	60	60	59	60	59	60	59	55	58	59	57		57.2727	58.75	0.00639
G	Carbohydrate transport and metabolism	40	41	45	46	47	38	22	36	40	43	39	48	51	43	48	56	50	53	51	46	52	45	43		39.7273	48.8333	0.091
H	Coenzyme transport and metabolism	113	116	113	117	111	109	88	96	107	111	117	115	112	114	113	132	113	117	121	107	120	117	116		108.909	116.417	0.067
I	Lipid transport and metabolism	30	29	33	45	43	32	21	27	28	32	32	39	34	33	33	50	34	41	38	34	42	40	34		32	37.6667	0.541
J	Translation, ribosomal structure and biogenesis	175	167	181	180	188	173	143	153	161	175	186	180	178	179	177	196	180	173	179	175	179	187	175		171.091	179.833	0.023
K	Transcription	67	70	95	95	90	83	42	59	61	54	84	91	92	105	96	102	94	100	103	58	96	99	75		72.7273	92.5833	0.09
L	Replication, recombination and repair	85	74	76	62	65	55	60	48	54	70	77	62	55	58	65	72	55	58	67	56	65	63	63		66	61.5833	0.00599
M	Cell wall/membrane/envelope biogenesis	27	29	34	40	53	25	18	21	26	59	43	59	59	54	56	91	57	53	53	49	62	69	41		34.0909	58.5833	0.00327
N	Cell motility	7	3	6	7	19	19	2	4	4	4	4	6	8	9	7	20	8	25	20	6	10	23	4		7.18182	12.1667	0.251
O	Posttranslational modification, protein turnover, chaperones	69	72	72	75	68	69	52	54	62	88	86	76	72	76	70	81	72	75	79	66	77	72	70		69.7273	73.8333	0.086
P	Inorganic ion transport and metabolism	48	52	61	54	56	57	36	41	56	49	60	76	59	63	69	65	61	71	68	46	80	74	54		51.8182	65.5	0.071
Q	Secondary metabolites biosynthesis, transport and catabolism	13	17	17	22	20	15	13	8	10	12	17	20	18	17	22	25	18	25	24	15	17	22	14		14.9091	19.75	0.085
R	General function prediction only	120	108	134	124	128	95	98	84	92	137	110	134	121	118	118	119	119	126	139	103	138	126	105		111.818	122.167	0.345
S	Function unknown	82	83	84	85	86	87	88	89	90	91	92	93	94	95	96	97	98	99	100	101	102	103	104		87	98.5	0.813
T	Signal transduction mechanisms	21	24	55	62	97	55	11	13	15	14	34	59	70	71	62	100	68	102	105	16	48	108	22		36.4545	69.25	0.059
U	Intracellular trafficking, secretion, and vesicular transport	15	11	12	12	14	13	10	13	11	14	10	12	17	17	14	14	14	14	20	14	13	13	12		12.2727	14.5	0.787
V	Defense mechanisms	25	20	29	14	28	14	12	13	16	18	30	24	16	18	23	16	17	23	26	12	17	23	16		19.9091	19.25	0.202
W	Extracellular structures	4	0	4	3	5	4	1	2	2	4	4	2	6	5	3	4	6	3	3	6	2	6	2		3	4	0.438
X	Mobilome: prophages, transposons	1	22	12	16	10	1	1	0	3	12	6	3	1	4	1	1	1	5	8	0	0	2	0		7.63636	2.16667	0.06

## Sheet: Table S10 PFAM annotations
Supplementary Table S10	PFAM annotations for all analyzed genomes.
	PFAMs found only in sponge-associated genomes (genome names highlighted in green) are highlighted in green.
	PFAMs found only in free-living genomes (genome names highlighted blue) are highlighted blue.
	PFAMs found in all genomes are highlighted beige.
PFAM	NAME	Description	Cenarchaeum symbiosum	Thaumarchaeon TS	Nitrosopumilus sp. PfA	Nitrosopumilus sp. ESC	Nitrosopumilus sp. LS AOA	Nitrosopumilus sp. Nsub	Ca. Cenporiarchaeum stylissum S13	Ca. Nitrosopumilus detritiferus H13	Ca. Nitrosopumilus hexadellus B06	Ca. Nitrosospongia ianthellae	Ca. Nitrosopumilus cymbastellus	Nitrosopumilus maritimus SCM1	Nitrosopumilus koreensis AR1	Nitrosopumilus sediminis AR2	Nitrosoarchaeum koreensis MY1	Nitrosoarchaeum limnia BG20	Nitrosopumilus sp. SJ	Nitrosoarchaeum limnia SFB1	Nitrosotenius chungbukensis MY2	Nitrosopelagicus brevis CN25	Nitrosopumilus piranensis D3C	Nitrosopumilus adriaticus NF5	Nitrosomarinus catalina SPOT01
PF02653	BPD_transp_2	Branched-chain amino acid transport system / permease component	2	2	2	2	4	0	3	1	2	2	2	0	0	0	0	0	0	0	0	0	0	0	0
PF02661	Fic	Fic/DOC family	0	4	1	0	0	4	3	3	0	1	2	0	0	0	0	0	0	0	0	0	0	0	0
PF03235	DUF262	Protein of unknown function DUF262	5	0	0	2	3	0	2	2	0	1	6	0	0	0	0	0	0	0	0	0	0	0	0
PF13245	AAA_19	AAA domain	2	2	0	0	1	1	0	1	0	2	1	0	0	0	0	0	0	0	0	0	0	0	0
PF08843	AbiEii	Nucleotidyl transferase AbiEii toxin, Type IV TA system	5	2	1	0	0	0	0	0	2	2	2	0	0	0	0	0	0	0	0	0	0	0	0
PF09818	ABC_ATPase	Predicted ATPase of the ABC class	0	0	1	0	1	0	1	1	1	0	0	0	0	0	0	0	0	0	0	0	0	0	0
PF12686	DUF3800	Protein of unknown function (DUF3800)	0	0	1	2	0	0	4	0	1	5	0	0	0	0	0	0	0	0	0	0	0	0	0
PF13635	DUF4143	Domain of unknown function (DUF4143)	0	4	1	0	0	0	1	2	2	0	0	0	0	0	0	0	0	0	0	0	0	0	0
PF02481	DNA_processg_A	DNA recombination-mediator protein A	0	1	1	0	0	0	0	0	1	1	1	0	0	0	0	0	0	0	0	0	0	0	0
PF00580	UvrD-helicase	UvrD/REP helicase N-terminal domain	3	1	0	2	0	0	0	0	0	2	2	0	0	0	0	0	0	0	0	0	0	0	0
PF00665	rve	Integrase core domain	1	7	0	5	0	0	0	0	0	1	2	0	0	0	0	0	0	0	0	0	0	0	0
PF13087	AAA_12	AAA domain	1	0	2	0	2	0	0	0	0	1	3	0	0	0	0	0	0	0	0	0	0	0	0
PF03704	BTAD	Bacterial transcriptional activator domain	0	1	0	0	0	0	10	0	1	10	0	0	0	0	0	0	0	0	0	0	0	0	0
PF10046	BLOC1_2	Biogenesis of lysosome-related organelles complex-1 subunit 2	0	0	0	0	0	1	5	2	2	0	0	0	0	0	0	0	0	0	0	0	0	0	0
PF13458	Peripla_BP_6	Periplasmic binding protein	2	12	0	0	0	0	2	5	0	0	0	0	0	0	0	0	0	0	0	0	0	0	0
PF13784	Fic_N	Fic/DOC family N-terminal	0	3	0	0	0	0	2	2	0	1	0	0	0	0	0	0	0	0	0	0	0	0	0
PF06723	MreB_Mbl	MreB/Mbl protein	2	0	5	0	0	0	0	2	0	8	0	0	0	0	0	0	0	0	0	0	0	0	0
PF13506	Glyco_transf_21	Glycosyl transferase family 21	2	0	1	0	0	0	0	1	0	5	0	0	0	0	0	0	0	0	0	0	0	0	0
PF14470	bPH_3	Bacterial PH domain	2	0	0	0	1	0	0	1	0	1	0	0	0	0	0	0	0	0	0	0	0	0	0
PF03050	DDE_Tnp_IS66	Transposase IS66 family	7	3	0	0	0	0	0	0	1	1	0	0	0	0	0	0	0	0	0	0	0	0	0
PF13274	DUF4065	Protein of unknown function (DUF4065)	0	1	0	0	1	0	0	0	2	8	0	0	0	0	0	0	0	0	0	0	0	0	0
PF13358	DDE_3	DDE superfamily endonuclease	0	4	0	1	0	0	0	0	1	2	0	0	0	0	0	0	0	0	0	0	0	0	0
PF13195	DUF4011	Protein of unknown function (DUF4011)	1	0	0	0	1	0	0	0	0	1	1	0	0	0	0	0	0	0	0	0	0	0	0
PF05626	DUF790	Protein of unknown function (DUF790)	0	0	1	1	1	0	0	0	0	0	1	0	0	0	0	0	0	0	0	0	0	0	0
PF13182	DUF4007	Protein of unknown function (DUF4007)	1	1	0	1	0	0	0	0	0	0	1	0	0	0	0	0	0	0	0	0	0	0	0
PF16203	ERCC3_RAD25_C	ERCC3/RAD25/XPB C-terminal helicase	0	0	1	2	1	0	0	0	0	0	1	0	0	0	0	0	0	0	0	0	0	0	0
PF18019	HD_6	HD domain	3	2	2	0	1	0	0	0	0	0	0	0	0	0	0	0	0	0	0	0	0	0	0
PF00629	MAM	MAM domain, meprin/A5/mu	0	0	2	0	0	0	4	0	0	0	9	0	0	0	0	0	0	0	0	0	0	0	0
PF01128	IspD	2-C-methyl-D-erythritol 4-phosphate cytidylyltransferase	0	0	0	0	0	0	1	0	0	2	1	0	0	0	0	0	0	0	0	0	0	0	0
PF01155	HypA	Hydrogenase/urease nickel incorporation, metallochaperone, hypA	0	0	0	0	1	0	1	0	0	0	1	0	0	0	0	0	0	0	0	0	0	0	0
PF01609	DDE_Tnp_1	Transposase DDE domain	0	3	0	45	0	0	1	0	0	0	0	0	0	0	0	0	0	0	0	0	0	0	0
PF07510	DUF1524	Protein of unknown function (DUF1524)	3	0	0	0	0	0	2	0	0	0	1	0	0	0	0	0	0	0	0	0	0	0	0
PF07721	TPR_4	Tetratricopeptide repeat	0	0	0	0	2	0	2	0	0	4	0	0	0	0	0	0	0	0	0	0	0	0	0
PF05869	Dam	DNA N-6-adenine-methyltransferase (Dam)	1	0	0	1	2	0	0	0	0	0	0	0	0	0	0	0	0	0	0	0	0	0	0
PF13537	GATase_7	Glutamine amidotransferase domain	0	0	0	1	0	0	0	1	1	0	0	0	0	0	0	0	0	0	0	0	0	0	0
PF18135	Type_ISP_C	Type ISP C-terminal specificity domain	1	0	0	0	0	0	0	0	0	1	5	0	0	0	0	0	0	0	0	0	0	0	0
PF05701	WEMBL	Weak chloroplast movement under blue light	0	0	2	0	0	0	0	2	2	0	0	0	0	0	0	0	0	0	0	0	0	0	0
PF14441	OTT_1508_deam	OTT_1508-like deaminase	0	0	0	0	0	0	0	6	4	4	0	0	0	0	0	0	0	0	0	0	0	0	0
PF14523	Syntaxin_2	Syntaxin-like protein	0	1	0	0	2	0	0	1	0	0	0	0	0	0	0	0	0	0	0	0	0	0	0
PF17989	ALP_N	Actin like proteins N terminal domain	0	0	1	0	0	0	0	2	0	2	0	0	0	0	0	0	0	0	0	0	0	0	0
PF17262	Cas6b_C	Cas6b C-terminal domain	0	0	1	0	1	0	0	0	0	0	1	0	0	0	0	0	0	0	0	0	0	0	0
PF03683	UPF0175	Uncharacterised protein family (UPF0175)	0	0	0	0	0	0	0	0	1	24	1	0	0	0	0	0	0	0	0	0	0	0	0
PF11236	DUF3037	Protein of unknown function (DUF3037)	0	0	0	0	0	0	0	0	1	2	1	0	0	0	0	0	0	0	0	0	0	0	0
PF04151	PPC	Bacterial pre-peptidase C-terminal domain	0	1	0	0	0	0	0	0	0	5	3	0	0	0	0	0	0	0	0	0	0	0	0
PF05621	TniB	Bacterial TniB protein	1	1	0	0	0	0	0	0	0	0	1	0	0	0	0	0	0	0	0	0	0	0	0
PF07514	TraI_2	Putative helicase	1	1	0	0	0	0	0	0	0	0	2	0	0	0	0	0	0	0	0	0	0	0	0
PF07669	Eco57I	Eco57I restriction-modification methylase	2	0	0	0	1	0	0	0	0	0	2	0	0	0	0	0	0	0	0	0	0	0	0
PF13899	Thioredoxin_7	Thioredoxin-like	2	0	0	0	1	0	0	0	0	0	1	0	0	0	0	0	0	0	0	0	0	0	0
PF18458	XPB_DRD	Xeroderma pigmentosum group B helicase damage recognition domain	0	0	1	0	1	0	0	0	0	0	1	0	0	0	0	0	0	0	0	0	0	0	0
PF00400	WD40	WD domain, G-beta repeat	7	0	7	0	2	0	0	0	0	0	0	0	0	0	0	0	0	0	0	0	0	0	0
PF01939	NucS	Endonuclease NucS	0	1	1	0	0	2	0	0	0	0	0	0	0	0	0	0	0	0	0	0	0	0	0
PF02452	PemK_toxin	PemK-like, MazF-like toxin of type II toxin-antitoxin system	0	1	1	0	0	1	0	0	0	0	0	0	0	0	0	0	0	0	0	0	0	0	0
PF08309	LVIVD	LVIVD repeat	0	61	0	2	8	0	0	0	0	0	0	0	0	0	0	0	0	0	0	0	0	0	0
PF01757	Acyl_transf_3	Acyltransferase family	0	0	2	0	0	0	1	0	0	0	0	0	0	0	0	0	0	0	0	0	0	0	0
PF03486	HI0933_like	HI0933-like protein	0	0	0	1	0	0	1	0	0	0	0	0	0	0	0	0	0	0	0	0	0	0	0
PF13560	HTH_31	Helix-turn-helix domain	0	0	0	0	0	0	1	1	0	0	0	0	0	0	0	0	0	0	0	0	0	0	0
PF14312	FG-GAP_2	FG-GAP repeat	0	0	2	0	0	0	10	0	0	0	0	0	0	0	0	0	0	0	0	0	0	0	0
PF17762	HTH_ParB	HTH domain found in ParB protein	0	0	1	0	0	0	1	0	0	0	0	0	0	0	0	0	0	0	0	0	0	0	0
PF10108	DNA_pol_B_exo2	Predicted 3'-5' exonuclease related to the exonuclease domain of PolB	0	0	0	0	0	0	0	0	1	3	0	0	0	0	0	0	0	0	0	0	0	0	0
PF01737	Ycf9	YCF9	0	0	0	0	0	0	0	2	2	0	0	0	0	0	0	0	0	0	0	0	0	0	0
PF02674	Colicin_V	Colicin V production protein	0	0	0	0	0	0	0	1	0	0	1	0	0	0	0	0	0	0	0	0	0	0	0
PF03660	PHF5	PHF5-like protein	0	0	0	0	0	1	0	1	0	0	0	0	0	0	0	0	0	0	0	0	0	0	0
PF04102	SlyX	SlyX	0	0	0	0	0	0	0	5	1	0	0	0	0	0	0	0	0	0	0	0	0	0	0
PF05729	NACHT	NACHT domain	0	0	0	0	0	0	0	1	1	0	0	0	0	0	0	0	0	0	0	0	0	0	0
PF10107	Endonuc_Holl	Endonuclease related to archaeal Holliday junction resolvase	0	0	0	0	0	0	0	1	2	0	0	0	0	0	0	0	0	0	0	0	0	0	0
PF15418	DUF4625	Domain of unknown function (DUF4625)	0	0	0	0	0	0	0	1	1	0	0	0	0	0	0	0	0	0	0	0	0	0	0
PF09827	CRISPR_Cas2	CRISPR associated protein Cas2	0	0	0	0	1	0	0	0	0	0	1	0	0	0	0	0	0	0	0	0	0	0	0
PF13565	HTH_32	Homeodomain-like domain	0	4	0	0	0	0	0	0	0	0	4	0	0	0	0	0	0	0	0	0	0	0	0
PF16043	DUF4795	Domain of unknown function (DUF4795)	0	0	0	0	1	0	0	0	1	0	0	0	0	0	0	0	0	0	0	0	0	0	0
PF17942	Morc6_S5	Morc6 ribosomal protein S5 domain 2-like	0	0	0	0	0	0	0	0	1	0	2	0	0	0	0	0	0	0	0	0	0	0	0
PF01548	DEDD_Tnp_IS110	Transposase	0	2	0	0	0	0	0	0	0	1	0	0	0	0	0	0	0	0	0	0	0	0	0
PF02371	Transposase_20	Transposase IS116/IS110/IS902 family	0	3	0	0	0	0	0	0	0	3	0	0	0	0	0	0	0	0	0	0	0	0	0
PF08937	DUF1863	MTH538 TIR-like domain (DUF1863)	0	0	0	0	1	0	0	0	0	2	0	0	0	0	0	0	0	0	0	0	0	0	0
PF10011	DUF2254	Predicted membrane protein (DUF2254)	3	0	0	0	0	0	0	0	0	3	0	0	0	0	0	0	0	0	0	0	0	0	0
PF12837	Fer4_6	4Fe-4S binding domain	1	0	0	0	0	0	0	0	0	1	0	0	0	0	0	0	0	0	0	0	0	0	0
PF13676	TIR_2	TIR domain	0	1	0	0	0	0	0	0	0	1	0	0	0	0	0	0	0	0	0	0	0	0	0
PF14168	YjzC	YjzC-like protein	0	0	0	1	0	0	0	0	0	2	0	0	0	0	0	0	0	0	0	0	0	0	0
PF02388	FemAB	FemAB family	0	0	0	3	0	0	0	0	0	0	3	0	0	0	0	0	0	0	0	0	0	0	0
PF04072	LCM	Leucine carboxyl methyltransferase	0	1	0	0	0	0	0	0	0	0	1	0	0	0	0	0	0	0	0	0	0	0	0
PF08689	Med5	Mediator complex subunit Med5	0	0	0	1	0	0	0	0	0	0	1	0	0	0	0	0	0	0	0	0	0	0	0
PF11463	R-HINP1I	R.HinP1I restriction endonuclease	0	1	0	0	0	0	0	0	0	0	1	0	0	0	0	0	0	0	0	0	0	0	0
PF12775	AAA_7	P-loop containing dynein motor region	0	1	0	0	0	0	0	0	0	0	1	0	0	0	0	0	0	0	0	0	0	0	0
PF13276	HTH_21	HTH-like domain	0	1	0	0	0	0	0	0	0	0	3	0	0	0	0	0	0	0	0	0	0	0	0
PF05694	SBP56	56kDa selenium binding protein (SBP56)	1	2	0	0	0	0	0	0	0	0	0	0	0	0	0	0	0	0	0	0	0	0	0
PF09407	AbiEi_1	AbiEi antitoxin C-terminal domain	8	0	1	0	0	0	0	0	0	0	0	0	0	0	0	0	0	0	0	0	0	0	0
PF13020	DUF3883	Domain of unknown function (DUF3883)	1	2	0	0	0	0	0	0	0	0	0	0	0	0	0	0	0	0	0	0	0	0	0
PF13359	DDE_Tnp_4	DDE superfamily endonuclease	1	4	0	0	0	0	0	0	0	0	0	0	0	0	0	0	0	0	0	0	0	0	0
PF13613	HTH_Tnp_4	Helix-turn-helix of DDE superfamily endonuclease	3	1	0	0	0	0	0	0	0	0	0	0	0	0	0	0	0	0	0	0	0	0	0
PF13737	DDE_Tnp_1_5	Transposase DDE domain	1	0	0	2	0	0	0	0	0	0	0	0	0	0	0	0	0	0	0	0	0	0	0
PF00872	Transposase_mut	Transposase, Mutator family	0	2	0	1	0	0	0	0	0	0	0	0	0	0	0	0	0	0	0	0	0	0	0
PF01571	GCV_T	Aminomethyltransferase folate-binding domain	0	1	0	1	0	0	0	0	0	0	0	0	0	0	0	0	0	0	0	0	0	0	0
PF01597	GCV_H	Glycine cleavage H-protein	0	1	0	1	0	0	0	0	0	0	0	0	0	0	0	0	0	0	0	0	0	0	0
PF02347	GDC-P	Glycine cleavage system P-protein	0	2	0	1	0	0	0	0	0	0	0	0	0	0	0	0	0	0	0	0	0	0	0
PF02852	Pyr_redox_dim	Pyridine nucleotide-disulphide oxidoreductase, dimerisation domain	0	1	0	1	0	0	0	0	0	0	0	0	0	0	0	0	0	0	0	0	0	0	0
PF03382	DUF285	Mycoplasma protein of unknown function, DUF285	0	26	0	1	0	0	0	0	0	0	0	0	0	0	0	0	0	0	0	0	0	0	0
PF08269	dCache_2	Cache domain	0	5	0	0	1	0	0	0	0	0	0	0	0	0	0	0	0	0	0	0	0	0	0
PF08541	ACP_syn_III_C	3-Oxoacyl-[acyl-carrier-protein (ACP)] synthase III C terminal	0	1	0	1	0	0	0	0	0	0	0	0	0	0	0	0	0	0	0	0	0	0	0
PF08669	GCV_T_C	Glycine cleavage T-protein C-terminal barrel domain	0	1	0	1	0	0	0	0	0	0	0	0	0	0	0	0	0	0	0	0	0	0	0
PF13592	HTH_33	Winged helix-turn helix	0	1	0	1	0	0	0	0	0	0	0	0	0	0	0	0	0	0	0	0	0	0	0
PF16881	LIAS_N	N-terminal domain of lipoyl synthase of Radical_SAM family	0	1	0	1	0	0	0	0	0	0	0	0	0	0	0	0	0	0	0	0	0	0	0
PF17200	sCache_2	Single Cache domain 2	0	20	1	0	0	0	0	0	0	0	0	0	0	0	0	0	0	0	0	0	0	0	0
PF05107	Cas_Cas7	CRISPR-associated protein Cas7	0	0	1	0	1	0	0	0	0	0	0	0	0	0	0	0	0	0	0	0	0	0	0
PF09704	Cas_Cas5d	CRISPR-associated protein (Cas_Cas5)	0	0	1	0	1	0	0	0	0	0	0	0	0	0	0	0	0	0	0	0	0	0	0
PF17955	Cas6b_N	Cas6b N-terminal domain	0	0	1	0	1	0	0	0	0	0	0	0	0	0	0	0	0	0	0	0	0	0	0
PF00431	CUB	CUB domain	0	0	0	1	1	0	0	0	0	0	0	0	0	0	0	0	0	0	0	0	0	0	0
PF00025	Arf	ADP-ribosylation factor family	0	0	0	0	0	0	1	0	0	0	0	0	0	0	0	0	0	0	0	0	0	0	0
PF00392	GntR	Bacterial regulatory proteins, gntR family	0	0	0	0	0	0	1	0	0	0	0	0	0	0	0	0	0	0	0	0	0	0	0
PF01011	PQQ	PQQ enzyme repeat	0	0	0	0	0	0	4	0	0	0	0	0	0	0	0	0	0	0	0	0	0	0	0
PF01519	DUF16	Protein of unknown function DUF16	0	0	0	0	0	0	4	0	0	0	0	0	0	0	0	0	0	0	0	0	0	0	0
PF03168	LEA_2	Late embryogenesis abundant protein	0	0	0	0	0	0	1	0	0	0	0	0	0	0	0	0	0	0	0	0	0	0	0
PF04912	Dynamitin	Dynamitin	0	0	0	0	0	0	1	0	0	0	0	0	0	0	0	0	0	0	0	0	0	0	0
PF07893	DUF1668	Protein of unknown function (DUF1668)	0	0	0	0	0	0	1	0	0	0	0	0	0	0	0	0	0	0	0	0	0	0	0
PF09477	Type_III_YscG	Bacterial type II secretion system chaperone protein (type_III_yscG)	0	0	0	0	0	0	1	0	0	0	0	0	0	0	0	0	0	0	0	0	0	0	0
PF09538	FYDLN_acid	Protein of unknown function (FYDLN_acid)	0	0	0	0	0	0	2	0	0	0	0	0	0	0	0	0	0	0	0	0	0	0	0
PF09573	RE_TaqI	TaqI restriction endonuclease	0	0	0	0	0	0	1	0	0	0	0	0	0	0	0	0	0	0	0	0	0	0	0
PF13083	KH_4	KH domain	0	0	0	0	0	0	1	0	0	0	0	0	0	0	0	0	0	0	0	0	0	0	0
PF13570	PQQ_3	PQQ-like domain	0	0	0	0	0	0	4	0	0	0	0	0	0	0	0	0	0	0	0	0	0	0	0
PF13586	DDE_Tnp_1_2	Transposase DDE domain	0	0	0	0	0	0	1	0	0	0	0	0	0	0	0	0	0	0	0	0	0	0	0
PF13753	SWM_repeat	Putative flagellar system-associated repeat	0	0	0	0	0	0	5	0	0	0	0	0	0	0	0	0	0	0	0	0	0	0	0
PF13975	gag-asp_proteas	gag-polyprotein putative aspartyl protease	0	0	0	0	0	0	1	0	0	0	0	0	0	0	0	0	0	0	0	0	0	0	0
PF01070	FMN_dh	FMN-dependent dehydrogenase	0	0	0	1	0	0	0	0	0	0	0	0	0	0	0	0	0	0	0	0	0	0	0
PF08308	PEGA	PEGA domain	0	1	0	0	0	0	0	0	0	0	0	0	0	0	0	0	0	0	0	0	0	0	0
PF13768	VWA_3	von Willebrand factor type A domain	1	0	0	0	0	0	0	0	0	0	0	0	0	0	0	0	0	0	0	0	0	0	0
PF14247	DUF4344	Putative metallopeptidase	1	0	0	0	0	0	0	0	0	0	0	0	0	0	0	0	0	0	0	0	0	0	0
PF16331	TolA_bind_tri	TolA binding protein trimerisation	0	0	0	0	0	0	0	0	0	0	1	0	0	0	0	0	0	0	0	0	0	0	0
PF16640	Big_3_5	Bacterial Ig-like domain (group 3)	0	0	0	0	6	0	0	0	0	0	0	0	0	0	0	0	0	0	0	0	0	0	0
PF01535	PPR	PPR repeat	0	0	0	0	0	0	0	1	0	0	0	0	0	0	0	0	0	0	0	0	0	0	0
PF10738	Lpp-LpqN	Probable lipoprotein LpqN	0	0	0	0	0	0	0	1	0	0	0	0	0	0	0	0	0	0	0	0	0	0	0
PF13679	Methyltransf_32	Methyltransferase domain	0	0	0	0	0	0	0	1	0	0	0	0	0	0	0	0	0	0	0	0	0	0	0
PF14066	DUF4256	Protein of unknown function (DUF4256)	0	0	0	0	0	0	0	3	0	0	0	0	0	0	0	0	0	0	0	0	0	0	0
PF00303	Thymidylat_synt	Thymidylate synthase	0	0	0	0	0	0	0	0	1	0	0	0	0	0	0	0	0	0	0	0	0	0	0
PF04677	CwfJ_C_1	Protein similar to CwfJ C-terminus 1	0	0	0	0	0	0	0	0	1	0	0	0	0	0	0	0	0	0	0	0	0	0	0
PF06433	Me-amine-dh_H	Methylamine dehydrogenase heavy chain (MADH)	0	0	0	0	0	0	0	0	1	0	0	0	0	0	0	0	0	0	0	0	0	0	0
PF07495	Y_Y_Y	Y_Y_Y domain	0	0	0	0	0	0	0	0	3	0	0	0	0	0	0	0	0	0	0	0	0	0	0
PF07695	7TMR-DISM_7TM	7TM diverse intracellular signalling	0	0	0	0	0	0	0	0	2	0	0	0	0	0	0	0	0	0	0	0	0	0	0
PF09492	Pec_lyase	Pectic acid lyase	0	0	0	0	0	0	0	0	2	0	0	0	0	0	0	0	0	0	0	0	0	0	0
PF12245	Big_3_2	Bacterial Ig-like domain	0	0	0	0	0	0	0	0	2	0	0	0	0	0	0	0	0	0	0	0	0	0	0
PF12296	HsbA	Hydrophobic surface binding protein A	0	0	0	0	0	0	0	0	1	0	0	0	0	0	0	0	0	0	0	0	0	0	0
PF12670	DUF3792	Protein of unknown function (DUF3792)	0	0	0	0	0	0	0	0	1	0	0	0	0	0	0	0	0	0	0	0	0	0	0
PF12797	Fer4_2	4Fe-4S binding domain	0	0	0	0	0	0	0	0	1	0	0	0	0	0	0	0	0	0	0	0	0	0	0
PF14933	CEP19	CEP19-like protein	0	0	0	0	0	0	0	0	1	0	0	0	0	0	0	0	0	0	0	0	0	0	0
PF15738	YafQ_toxin	Bacterial toxin of type II toxin-antitoxin system, YafQ	0	0	0	0	0	0	0	0	1	0	0	0	0	0	0	0	0	0	0	0	0	0	0
PF16289	PIN_12	PIN domain	0	0	0	0	0	0	0	0	1	0	0	0	0	0	0	0	0	0	0	0	0	0	0
PF17140	DUF5113	Domain of unknown function (DUF5113)	0	0	0	0	0	0	0	0	1	0	0	0	0	0	0	0	0	0	0	0	0	0	0
PF18595	DHR10	Designed helical repeat protein 10 domain	0	0	0	0	0	0	0	0	1	0	0	0	0	0	0	0	0	0	0	0	0	0	0
PF17675	APG6_N	Apg6 coiled-coil region	0	0	0	1	0	0	0	0	0	0	0	0	0	0	0	0	0	0	0	0	0	0	0
PF00529	HlyD	HlyD membrane-fusion protein of T1SS	0	0	0	0	0	0	0	0	0	1	0	0	0	0	0	0	0	0	0	0	0	0	0
PF00781	DAGK_cat	Diacylglycerol kinase catalytic domain	0	0	0	0	0	0	0	0	0	1	0	0	0	0	0	0	0	0	0	0	0	0	0
PF03380	DUF282	Caenorhabditis protein of unknown function, DUF282	0	0	0	0	0	0	0	0	0	1	0	0	0	0	0	0	0	0	0	0	0	0	0
PF03799	FtsQ	Cell division protein FtsQ	0	0	0	0	0	0	0	0	0	1	0	0	0	0	0	0	0	0	0	0	0	0	0
PF05970	PIF1	PIF1-like helicase	0	0	0	0	0	0	0	0	0	1	0	0	0	0	0	0	0	0	0	0	0	0	0
PF06094	GGACT	Gamma-glutamyl cyclotransferase, AIG2-like	0	0	0	0	0	0	0	0	0	1	0	0	0	0	0	0	0	0	0	0	0	0	0
PF06259	Abhydrolase_8	Alpha/beta hydrolase	0	0	0	0	0	0	0	0	0	1	0	0	0	0	0	0	0	0	0	0	0	0	0
PF08889	WbqC	WbqC-like protein family	0	0	0	0	0	0	0	0	0	2	0	0	0	0	0	0	0	0	0	0	0	0	0
PF12688	TPR_5	Tetratrico peptide repeat	0	0	0	0	0	0	0	0	0	1	0	0	0	0	0	0	0	0	0	0	0	0	0
PF12868	DUF3824	Domain of unknwon function (DUF3824)	0	0	0	0	0	0	0	0	0	1	0	0	0	0	0	0	0	0	0	0	0	0	0
PF12950	TaqI_C	TaqI-like C-terminal specificity domain	0	0	0	0	0	0	0	0	0	3	0	0	0	0	0	0	0	0	0	0	0	0	0
PF13538	UvrD_C_2	UvrD-like helicase C-terminal domain	0	0	0	0	0	0	0	0	0	1	0	0	0	0	0	0	0	0	0	0	0	0	0
PF14276	DUF4363	Domain of unknown function (DUF4363)	0	0	0	0	0	0	0	0	0	5	0	0	0	0	0	0	0	0	0	0	0	0	0
PF16740	SKA2	Spindle and kinetochore-associated protein 2	0	0	0	0	0	0	0	0	0	1	0	0	0	0	0	0	0	0	0	0	0	0	0
PF18165	pP_pnuc_1	Predicted pPIWI-associating nuclease	0	0	0	0	0	0	0	0	0	5	0	0	0	0	0	0	0	0	0	0	0	0	0
PF18460	HetR_C	Heterocyst differentiation regulator C-terminal Hood domain	0	0	0	0	0	0	0	0	0	1	0	0	0	0	0	0	0	0	0	0	0	0	0
PF00109	ketoacyl-synt	Beta-ketoacyl synthase, N-terminal domain	0	0	0	0	0	0	0	0	0	0	1	0	0	0	0	0	0	0	0	0	0	0	0
PF00166	Cpn10	Chaperonin 10 Kd subunit	0	0	0	0	0	0	0	0	0	0	2	0	0	0	0	0	0	0	0	0	0	0	0
PF00191	Annexin	Annexin	0	0	0	0	0	0	0	0	0	0	1	0	0	0	0	0	0	0	0	0	0	0	0
PF00204	DNA_gyraseB	DNA gyrase B	0	0	0	0	0	0	0	0	0	0	1	0	0	0	0	0	0	0	0	0	0	0	0
PF00359	PTS_EIIA_2	Phosphoenolpyruvate-dependent sugar phosphotransferase system, EIIA 2	0	0	0	0	0	0	0	0	0	0	1	0	0	0	0	0	0	0	0	0	0	0	0
PF00593	TonB_dep_Rec	TonB dependent receptor	0	0	0	0	0	0	0	0	0	0	1	0	0	0	0	0	0	0	0	0	0	0	0
PF00692	dUTPase	dUTPase	0	0	0	0	0	0	0	0	0	0	1	0	0	0	0	0	0	0	0	0	0	0	0
PF01018	GTP1_OBG	GTP1/OBG	0	0	0	0	0	0	0	0	0	0	1	0	0	0	0	0	0	0	0	0	0	0	0
PF01088	Peptidase_C12	Ubiquitin carboxyl-terminal hydrolase, family 1	0	0	0	0	0	0	0	0	0	0	2	0	0	0	0	0	0	0	0	0	0	0	0
PF01189	Methyltr_RsmB-F	16S rRNA methyltransferase RsmB/F	0	0	0	0	0	0	0	0	0	0	1	0	0	0	0	0	0	0	0	0	0	0	0
PF01262	AlaDh_PNT_C	Alanine dehydrogenase/PNT, C-terminal domain	0	0	0	0	0	0	0	0	0	0	1	0	0	0	0	0	0	0	0	0	0	0	0
PF01709	Transcrip_reg	Transcriptional regulator	0	0	0	0	0	0	0	0	0	0	1	0	0	0	0	0	0	0	0	0	0	0	0
PF01972	SDH_sah	Serine dehydrogenase proteinase	0	0	0	0	0	0	0	0	0	0	1	0	0	0	0	0	0	0	0	0	0	0	0
PF02075	RuvC	Crossover junction endodeoxyribonuclease RuvC	0	0	0	0	0	0	0	0	0	0	1	0	0	0	0	0	0	0	0	0	0	0	0
PF02113	Peptidase_S13	D-Ala-D-Ala carboxypeptidase 3 (S13) family	0	0	0	0	0	0	0	0	0	0	1	0	0	0	0	0	0	0	0	0	0	0	0
PF02217	T_Ag_DNA_bind	Origin of replication binding protein	0	0	0	0	0	0	0	0	0	0	1	0	0	0	0	0	0	0	0	0	0	0	0
PF02417	Chromate_transp	Chromate transporter	0	0	0	0	0	0	0	0	0	0	2	0	0	0	0	0	0	0	0	0	0	0	0
PF02563	Poly_export	Polysaccharide biosynthesis/export protein	0	0	0	0	0	0	0	0	0	0	1	0	0	0	0	0	0	0	0	0	0	0	0
PF02649	GCHY-1	Type I GTP cyclohydrolase folE2	0	0	0	0	0	0	0	0	0	0	1	0	0	0	0	0	0	0	0	0	0	0	0
PF02954	HTH_8	Bacterial regulatory protein, Fis family	0	0	0	0	0	0	0	0	0	0	2	0	0	0	0	0	0	0	0	0	0	0	0
PF03127	GAT	GAT domain	0	0	0	0	0	0	0	0	0	0	1	0	0	0	0	0	0	0	0	0	0	0	0
PF03200	Glyco_hydro_63	Glycosyl hydrolase family 63 C-terminal domain	0	0	0	0	0	0	0	0	0	0	2	0	0	0	0	0	0	0	0	0	0	0	0
PF03466	LysR_substrate	LysR substrate binding domain	0	0	0	0	0	0	0	0	0	0	1	0	0	0	0	0	0	0	0	0	0	0	0
PF04139	Rad9	Rad9	0	0	0	0	0	0	0	0	0	0	1	0	0	0	0	0	0	0	0	0	0	0	0
PF04205	FMN_bind	FMN-binding domain	0	0	0	0	0	0	0	0	0	0	1	0	0	0	0	0	0	0	0	0	0	0	0
PF04343	DUF488	Protein of unknown function, DUF488	0	0	0	0	0	0	0	0	0	0	1	0	0	0	0	0	0	0	0	0	0	0	0
PF04442	CtaG_Cox11	Cytochrome c oxidase assembly protein CtaG/Cox11	0	0	0	0	0	0	0	0	0	0	1	0	0	0	0	0	0	0	0	0	0	0	0
PF04754	Transposase_31	Putative transposase, YhgA-like	0	0	0	0	0	0	0	0	0	0	2	0	0	0	0	0	0	0	0	0	0	0	0
PF04930	FUN14	FUN14 family	0	0	0	0	0	0	0	0	0	0	1	0	0	0	0	0	0	0	0	0	0	0	0
PF05066	HARE-HTH	HB1, ASXL, restriction endonuclease HTH domain	0	0	0	0	0	0	0	0	0	0	2	0	0	0	0	0	0	0	0	0	0	0	0
PF05597	Phasin	Poly(hydroxyalcanoate) granule associated protein (phasin)	0	0	0	0	0	0	0	0	0	0	1	0	0	0	0	0	0	0	0	0	0	0	0
PF05697	Trigger_N	Bacterial trigger factor protein (TF)	0	0	0	0	0	0	0	0	0	0	1	0	0	0	0	0	0	0	0	0	0	0	0
PF06114	Peptidase_M78	IrrE N-terminal-like domain	0	0	0	0	0	0	0	0	0	0	2	0	0	0	0	0	0	0	0	0	0	0	0
PF06325	PrmA	Ribosomal protein L11 methyltransferase (PrmA)	0	0	0	0	0	0	0	0	0	0	1	0	0	0	0	0	0	0	0	0	0	0	0
PF06568	DUF1127	Domain of unknown function (DUF1127)	0	0	0	0	0	0	0	0	0	0	1	0	0	0	0	0	0	0	0	0	0	0	0
PF06616	BsuBI_PstI_RE	BsuBI/PstI restriction endonuclease domain	0	0	0	0	0	0	0	0	0	0	2	0	0	0	0	0	0	0	0	0	0	0	0
PF07374	DUF1492	Protein of unknown function (DUF1492)	0	0	0	0	0	0	0	0	0	0	1	0	0	0	0	0	0	0	0	0	0	0	0
PF07652	Flavi_DEAD	Flavivirus DEAD domain	0	0	0	0	0	0	0	0	0	0	1	0	0	0	0	0	0	0	0	0	0	0	0
PF08863	YolD	YolD-like protein	0	0	0	0	0	0	0	0	0	0	1	0	0	0	0	0	0	0	0	0	0	0	0
PF08951	EntA_Immun	Enterocin A Immunity	0	0	0	0	0	0	0	0	0	0	1	0	0	0	0	0	0	0	0	0	0	0	0
PF09657	Cas_Csx8	CRISPR-associated protein Csx8 (Cas_Csx8)	0	0	0	0	0	0	0	0	0	0	1	0	0	0	0	0	0	0	0	0	0	0	0
PF10023	Aminopep	Putative aminopeptidase	0	0	0	0	0	0	0	0	0	0	1	0	0	0	0	0	0	0	0	0	0	0	0
PF10133	CooT	CO dehydrogenase accessory protein CooT	0	0	0	0	0	0	0	0	0	0	1	0	0	0	0	0	0	0	0	0	0	0	0
PF10224	DUF2205	Short coiled-coil protein	0	0	0	0	0	0	0	0	0	0	2	0	0	0	0	0	0	0	0	0	0	0	0
PF10590	PNP_phzG_C	Pyridoxine 5'-phosphate oxidase C-terminal dimerisation region	0	0	0	0	0	0	0	0	0	0	1	0	0	0	0	0	0	0	0	0	0	0	0
PF11303	DUF3105	Protein of unknown function (DUF3105)	0	0	0	0	0	0	0	0	0	0	1	0	0	0	0	0	0	0	0	0	0	0	0
PF11928	DUF3446	Early growth response N-terminal domain	0	0	0	0	0	0	0	0	0	0	1	0	0	0	0	0	0	0	0	0	0	0	0
PF12698	ABC2_membrane_3	ABC-2 family transporter protein	0	0	0	0	0	0	0	0	0	0	1	0	0	0	0	0	0	0	0	0	0	0	0
PF12854	PPR_1	PPR repeat	0	0	0	0	0	0	0	0	0	0	3	0	0	0	0	0	0	0	0	0	0	0	0
PF13239	2TM	2TM domain	0	0	0	0	0	0	0	0	0	0	1	0	0	0	0	0	0	0	0	0	0	0	0
PF13603	tRNA-synt_1_2	Leucyl-tRNA synthetase, Domain 2	0	0	0	0	0	0	0	0	0	0	3	0	0	0	0	0	0	0	0	0	0	0	0
PF13811	DUF4186	Domain of unknown function (DUF4186)	0	0	0	0	0	0	0	0	0	0	1	0	0	0	0	0	0	0	0	0	0	0	0
PF14013	MT0933_antitox	MT0933-like antitoxin protein	0	0	0	0	0	0	0	0	0	0	1	0	0	0	0	0	0	0	0	0	0	0	0
PF14088	DUF4268	Domain of unknown function (DUF4268)	0	0	0	0	0	0	0	0	0	0	2	0	0	0	0	0	0	0	0	0	0	0	0
PF14213	DUF4325	STAS-like domain of unknown function (DUF4325)	0	0	0	0	0	0	0	0	0	0	1	0	0	0	0	0	0	0	0	0	0	0	0
PF14367	DUF4411	Domain of unknown function (DUF4411)	0	0	0	0	0	0	0	0	0	0	2	0	0	0	0	0	0	0	0	0	0	0	0
PF14390	DUF4420	Putative PD-(D/E)XK family member, (DUF4420)	0	0	0	0	0	0	0	0	0	0	1	0	0	0	0	0	0	0	0	0	0	0	0
PF14681	UPRTase	Uracil phosphoribosyltransferase	0	0	0	0	0	0	0	0	0	0	1	0	0	0	0	0	0	0	0	0	0	0	0
PF14907	NTP_transf_5	Uncharacterised nucleotidyltransferase	0	0	0	0	0	0	0	0	0	0	2	0	0	0	0	0	0	0	0	0	0	0	0
PF15514	ThaI	Restriction endonuclease ThaI	0	0	0	0	0	0	0	0	0	0	1	0	0	0	0	0	0	0	0	0	0	0	0
PF15781	ParE-like_toxin	ParE-like toxin of type II bacterial toxin-antitoxin system	0	0	0	0	0	0	0	0	0	0	1	0	0	0	0	0	0	0	0	0	0	0	0
PF16123	HAGH_C	Hydroxyacylglutathione hydrolase C-terminus	0	0	0	0	0	0	0	0	0	0	1	0	0	0	0	0	0	0	0	0	0	0	0
PF16321	Ribosom_S30AE_C	Sigma 54 modulation/S30EA ribosomal protein C terminus	0	0	0	0	0	0	0	0	0	0	1	0	0	0	0	0	0	0	0	0	0	0	0
PF16658	RF3_C	Class II release factor RF3, C-terminal domain	0	0	0	0	0	0	0	0	0	0	1	0	0	0	0	0	0	0	0	0	0	0	0
PF17728	BsuBI_PstI_RE_N	BsuBI/PstI restriction endonuclease HTH domain	0	0	0	0	0	0	0	0	0	0	1	0	0	0	0	0	0	0	0	0	0	0	0
PF17883	MBG	MBG domain	0	0	0	0	0	0	0	0	0	0	3	0	0	0	0	0	0	0	0	0	0	0	0
PF18862	ApeA_NTD1	ApeA N-terminal domain 1	0	0	0	0	0	0	0	0	0	0	1	0	0	0	0	0	0	0	0	0	0	0	0
PF00691	OmpA	OmpA family	0	0	0	1	0	0	0	0	0	0	0	0	0	0	0	0	0	0	0	0	0	0	0
PF04893	Yip1	Yip1 domain	0	4	0	0	0	0	0	0	0	0	0	0	0	0	0	0	0	0	0	0	0	0	0
PF00481	PP2C	Protein phosphatase 2C	2	0	0	0	0	0	0	0	0	0	0	0	0	0	0	0	0	0	0	0	0	0	0
PF02893	GRAM	GRAM domain	4	0	0	0	0	0	0	0	0	0	0	0	0	0	0	0	0	0	0	0	0	0	0
PF02991	Atg8	Autophagy protein Atg8 ubiquitin like	1	0	0	0	0	0	0	0	0	0	0	0	0	0	0	0	0	0	0	0	0	0	0
PF03088	Str_synth	Strictosidine synthase	22	0	0	0	0	0	0	0	0	0	0	0	0	0	0	0	0	0	0	0	0	0	0
PF03961	FapA	Flagellar Assembly Protein A	2	0	0	0	0	0	0	0	0	0	0	0	0	0	0	0	0	0	0	0	0	0	0
PF05547	Peptidase_M6	Immune inhibitor A peptidase M6	3	0	0	0	0	0	0	0	0	0	0	0	0	0	0	0	0	0	0	0	0	0	0
PF06300	Tsp45I	Tsp45I type II restriction enzyme	2	0	0	0	0	0	0	0	0	0	0	0	0	0	0	0	0	0	0	0	0	0	0
PF06827	zf-FPG_IleRS	Zinc finger found in FPG and IleRS	2	0	0	0	0	0	0	0	0	0	0	0	0	0	0	0	0	0	0	0	0	0	0
PF07202	Tcp10_C	T-complex protein 10 C-terminus	1	0	0	0	0	0	0	0	0	0	0	0	0	0	0	0	0	0	0	0	0	0	0
PF07859	Abhydrolase_3	alpha/beta hydrolase fold	3	0	0	0	0	0	0	0	0	0	0	0	0	0	0	0	0	0	0	0	0	0	0
PF07926	TPR_MLP1_2	TPR/MLP1/MLP2-like protein	3	0	0	0	0	0	0	0	0	0	0	0	0	0	0	0	0	0	0	0	0	0	0
PF08659	KR	KR domain	1	0	0	0	0	0	0	0	0	0	0	0	0	0	0	0	0	0	0	0	0	0	0
PF09853	DUF2080	Putative transposon-encoded protein (DUF2080)	1	0	0	0	0	0	0	0	0	0	0	0	0	0	0	0	0	0	0	0	0	0	0
PF12396	DUF3659	Protein of unknown function (DUF3659)	3	0	0	0	0	0	0	0	0	0	0	0	0	0	0	0	0	0	0	0	0	0	0
PF13338	AbiEi_4	Transcriptional regulator, AbiEi antitoxin	2	0	0	0	0	0	0	0	0	0	0	0	0	0	0	0	0	0	0	0	0	0	0
PF13719	zinc_ribbon_5	zinc-ribbon domain	2	0	0	0	0	0	0	0	0	0	0	0	0	0	0	0	0	0	0	0	0	0	0
PF14248	DUF4345	Domain of unknown function (DUF4345)	1	0	0	0	0	0	0	0	0	0	0	0	0	0	0	0	0	0	0	0	0	0	0
PF14369	zinc_ribbon_9	zinc-ribbon	1	0	0	0	0	0	0	0	0	0	0	0	0	0	0	0	0	0	0	0	0	0	0
PF14532	Sigma54_activ_2	Sigma-54 interaction domain	1	0	0	0	0	0	0	0	0	0	0	0	0	0	0	0	0	0	0	0	0	0	0
PF14703	PHM7_cyt	Cytosolic domain of 10TM putative phosphate transporter	1	0	0	0	0	0	0	0	0	0	0	0	0	0	0	0	0	0	0	0	0	0	0
PF16529	Ge1_WD40	WD40 region of Ge1, enhancer of mRNA-decapping protein	3	0	0	0	0	0	0	0	0	0	0	0	0	0	0	0	0	0	0	0	0	0	0
PF16999	V-ATPase_G_2	Vacuolar (H+)-ATPase G subunit	1	0	0	0	0	0	0	0	0	0	0	0	0	0	0	0	0	0	0	0	0	0	0
PF18578	Raf1_N	Rubisco accumulation factor 1 alpha helical domain	6	0	0	0	0	0	0	0	0	0	0	0	0	0	0	0	0	0	0	0	0	0	0
PF18859	acVLRF1	Actinobacteria/chloroflexi VLRF1 release factor	1	0	0	0	0	0	0	0	0	0	0	0	0	0	0	0	0	0	0	0	0	0	0
PF00126	HTH_1	Bacterial regulatory helix-turn-helix protein, lysR family	0	1	0	0	0	0	0	0	0	0	0	0	0	0	0	0	0	0	0	0	0	0	0
PF00929	RNase_T	Exonuclease	0	1	0	0	0	0	0	0	0	0	0	0	0	0	0	0	0	0	0	0	0	0	0
PF01202	SKI	Shikimate kinase	0	1	0	0	0	0	0	0	0	0	0	0	0	0	0	0	0	0	0	0	0	0	0
PF01212	Beta_elim_lyase	Beta-eliminating lyase	0	1	0	0	0	0	0	0	0	0	0	0	0	0	0	0	0	0	0	0	0	0	0
PF01226	Form_Nir_trans	Formate/nitrite transporter	0	1	0	0	0	0	0	0	0	0	0	0	0	0	0	0	0	0	0	0	0	0	0
PF01527	HTH_Tnp_1	Transposase	0	1	0	0	0	0	0	0	0	0	0	0	0	0	0	0	0	0	0	0	0	0	0
PF02541	Ppx-GppA	Ppx/GppA phosphatase family	0	1	0	0	0	0	0	0	0	0	0	0	0	0	0	0	0	0	0	0	0	0	0
PF03736	EPTP	EPTP domain	0	30	0	0	0	0	0	0	0	0	0	0	0	0	0	0	0	0	0	0	0	0	0
PF03749	SfsA	Sugar fermentation stimulation protein RE domain	0	1	0	0	0	0	0	0	0	0	0	0	0	0	0	0	0	0	0	0	0	0	0
PF04465	DUF499	Protein of unknown function (DUF499)	0	1	0	0	0	0	0	0	0	0	0	0	0	0	0	0	0	0	0	0	0	0	0
PF04610	TrbL	TrbL/VirB6 plasmid conjugal transfer protein	0	2	0	0	0	0	0	0	0	0	0	0	0	0	0	0	0	0	0	0	0	0	0
PF05014	Nuc_deoxyrib_tr	Nucleoside 2-deoxyribosyltransferase	0	1	0	0	0	0	0	0	0	0	0	0	0	0	0	0	0	0	0	0	0	0	0
PF06634	DUF1156	Protein of unknown function (DUF1156)	0	1	0	0	0	0	0	0	0	0	0	0	0	0	0	0	0	0	0	0	0	0	0
PF08545	ACP_syn_III	3-Oxoacyl-[acyl-carrier-protein (ACP)] synthase III	0	2	0	0	0	0	0	0	0	0	0	0	0	0	0	0	0	0	0	0	0	0	0
PF09609	Cas_GSU0054	CRISPR-associated protein, GSU0054 family (Cas_GSU0054)	0	5	0	0	0	0	0	0	0	0	0	0	0	0	0	0	0	0	0	0	0	0	0
PF09976	TPR_21	Tetratricopeptide repeat-like domain	0	1	0	0	0	0	0	0	0	0	0	0	0	0	0	0	0	0	0	0	0	0	0
PF11972	HTH_13	HTH DNA binding domain	0	1	0	0	0	0	0	0	0	0	0	0	0	0	0	0	0	0	0	0	0	0	0
PF12419	DUF3670	SNF2 Helicase protein	0	1	0	0	0	0	0	0	0	0	0	0	0	0	0	0	0	0	0	0	0	0	0
PF13333	rve_2	Integrase core domain	0	1	0	0	0	0	0	0	0	0	0	0	0	0	0	0	0	0	0	0	0	0	0
PF13518	HTH_28	Helix-turn-helix domain	0	6	0	0	0	0	0	0	0	0	0	0	0	0	0	0	0	0	0	0	0	0	0
PF13720	Acetyltransf_11	Udp N-acetylglucosamine O-acyltransferase; Domain 2	0	1	0	0	0	0	0	0	0	0	0	0	0	0	0	0	0	0	0	0	0	0	0
PF17746	SfsA_N	SfsA N-terminal OB domain	0	1	0	0	0	0	0	0	0	0	0	0	0	0	0	0	0	0	0	0	0	0	0
PF17881	DUF5590	Domain of unknown function (DUF5590)	0	1	0	0	0	0	0	0	0	0	0	0	0	0	0	0	0	0	0	0	0	0	0
PF02221	E1_DerP2_DerF2	ML domain	0	0	1	0	0	0	0	0	0	0	0	0	0	0	0	0	0	0	0	0	0	0	0
PF03152	UFD1	Ubiquitin fusion degradation protein UFD1	0	0	1	0	0	0	0	0	0	0	0	0	0	0	0	0	0	0	0	0	0	0	0
PF03796	DnaB_C	DnaB-like helicase C terminal domain	0	0	1	0	0	0	0	0	0	0	0	0	0	0	0	0	0	0	0	0	0	0	0
PF04722	Ssu72	Ssu72-like protein	0	0	2	0	0	0	0	0	0	0	0	0	0	0	0	0	0	0	0	0	0	0	0
PF04762	IKI3	IKI3 family	0	0	2	0	0	0	0	0	0	0	0	0	0	0	0	0	0	0	0	0	0	0	0
PF05864	Chordopox_RPO7	Chordopoxvirus DNA-directed RNA polymerase 7 kDa polypeptide (RPO7)	0	0	1	0	0	0	0	0	0	0	0	0	0	0	0	0	0	0	0	0	0	0	0
PF05873	Mt_ATP-synt_D	ATP synthase D chain, mitochondrial (ATP5H)	0	0	1	0	0	0	0	0	0	0	0	0	0	0	0	0	0	0	0	0	0	0	0
PF06056	Terminase_5	Putative ATPase subunit of terminase (gpP-like)	0	0	1	0	0	0	0	0	0	0	0	0	0	0	0	0	0	0	0	0	0	0	0
PF06067	DUF932	Domain of unknown function (DUF932)	0	0	1	0	0	0	0	0	0	0	0	0	0	0	0	0	0	0	0	0	0	0	0
PF07332	Phage_holin_3_6	Putative Actinobacterial Holin-X, holin superfamily III	0	0	1	0	0	0	0	0	0	0	0	0	0	0	0	0	0	0	0	0	0	0	0
PF07638	Sigma70_ECF	ECF sigma factor	0	0	1	0	0	0	0	0	0	0	0	0	0	0	0	0	0	0	0	0	0	0	0
PF07683	CobW_C	Cobalamin synthesis protein cobW C-terminal domain	0	0	1	0	0	0	0	0	0	0	0	0	0	0	0	0	0	0	0	0	0	0	0
PF08662	eIF2A	Eukaryotic translation initiation factor eIF2A	0	0	1	0	0	0	0	0	0	0	0	0	0	0	0	0	0	0	0	0	0	0	0
PF09664	DUF2399	Protein of unknown function C-terminus (DUF2399)	0	0	1	0	0	0	0	0	0	0	0	0	0	0	0	0	0	0	0	0	0	0	0
PF10049	DUF2283	Protein of unknown function (DUF2283)	0	0	1	0	0	0	0	0	0	0	0	0	0	0	0	0	0	0	0	0	0	0	0
PF10790	DUF2604	Protein of Unknown function (DUF2604)	0	0	1	0	0	0	0	0	0	0	0	0	0	0	0	0	0	0	0	0	0	0	0
PF12395	DUF3658	Protein of unknown function	0	0	2	0	0	0	0	0	0	0	0	0	0	0	0	0	0	0	0	0	0	0	0
PF12894	ANAPC4_WD40	Anaphase-promoting complex subunit 4 WD40 domain	0	0	1	0	0	0	0	0	0	0	0	0	0	0	0	0	0	0	0	0	0	0	0
PF13759	2OG-FeII_Oxy_5	Putative 2OG-Fe(II) oxygenase	0	0	1	0	0	0	0	0	0	0	0	0	0	0	0	0	0	0	0	0	0	0	0
PF13977	TetR_C_6	BetI-type transcriptional repressor, C-terminal	0	0	1	0	0	0	0	0	0	0	0	0	0	0	0	0	0	0	0	0	0	0	0
PF14281	PDDEXK_4	PD-(D/E)XK nuclease superfamily	0	0	1	0	0	0	0	0	0	0	0	0	0	0	0	0	0	0	0	0	0	0	0
PF15869	TolB_like	TolB-like 6-blade propeller-like	0	0	3	0	0	0	0	0	0	0	0	0	0	0	0	0	0	0	0	0	0	0	0
PF16722	SAPIS-gp6	Pathogenicity island protein gp6 in Staphylococcus	0	0	1	0	0	0	0	0	0	0	0	0	0	0	0	0	0	0	0	0	0	0	0
PF00003	7tm_3	7 transmembrane sweet-taste receptor of 3 GCPR	0	0	0	0	1	0	0	0	0	0	0	0	0	0	0	0	0	0	0	0	0	0	0
PF00028	Cadherin	Cadherin domain	0	0	0	0	5	0	0	0	0	0	0	0	0	0	0	0	0	0	0	0	0	0	0
PF00130	C1_1	Phorbol esters/diacylglycerol binding domain (C1 domain)	0	0	0	0	2	0	0	0	0	0	0	0	0	0	0	0	0	0	0	0	0	0	0
PF00233	PDEase_I	3'5'-cyclic nucleotide phosphodiesterase	0	0	0	0	2	0	0	0	0	0	0	0	0	0	0	0	0	0	0	0	0	0	0
PF00630	Filamin	Filamin/ABP280 repeat	0	0	0	0	1	0	0	0	0	0	0	0	0	0	0	0	0	0	0	0	0	0	0
PF00754	F5_F8_type_C	F5/8 type C domain	0	0	0	0	2	0	0	0	0	0	0	0	0	0	0	0	0	0	0	0	0	0	0
PF00891	Methyltransf_2	O-methyltransferase domain	0	0	0	0	1	0	0	0	0	0	0	0	0	0	0	0	0	0	0	0	0	0	0
PF01057	Parvo_NS1	Parvovirus non-structural protein NS1	0	0	0	0	1	0	0	0	0	0	0	0	0	0	0	0	0	0	0	0	0	0	0
PF01108	Tissue_fac	Tissue factor	0	0	0	0	1	0	0	0	0	0	0	0	0	0	0	0	0	0	0	0	0	0	0
PF01839	FG-GAP	FG-GAP repeat	0	0	0	0	11	0	0	0	0	0	0	0	0	0	0	0	0	0	0	0	0	0	0
PF02138	Beach	Beige/BEACH domain	0	0	0	0	2	0	0	0	0	0	0	0	0	0	0	0	0	0	0	0	0	0	0
PF03172	HSR	HSR domain	0	0	0	0	1	0	0	0	0	0	0	0	0	0	0	0	0	0	0	0	0	0	0
PF03795	YCII	YCII-related domain	0	0	0	0	1	0	0	0	0	0	0	0	0	0	0	0	0	0	0	0	0	0	0
PF04133	Vps55	Vacuolar protein sorting 55	0	0	0	0	2	0	0	0	0	0	0	0	0	0	0	0	0	0	0	0	0	0	0
PF04914	DltD	DltD protein	0	0	0	0	1	0	0	0	0	0	0	0	0	0	0	0	0	0	0	0	0	0	0
PF06434	Aconitase_2_N	Aconitate hydratase 2 N-terminus	0	0	0	0	1	0	0	0	0	0	0	0	0	0	0	0	0	0	0	0	0	0	0
PF06742	DUF1214	Protein of unknown function (DUF1214)	0	0	0	0	1	0	0	0	0	0	0	0	0	0	0	0	0	0	0	0	0	0	0
PF06863	DUF1254	Protein of unknown function (DUF1254)	0	0	0	0	2	0	0	0	0	0	0	0	0	0	0	0	0	0	0	0	0	0	0
PF07028	DUF1319	Protein of unknown function (DUF1319)	0	0	0	0	2	0	0	0	0	0	0	0	0	0	0	0	0	0	0	0	0	0	0
PF07503	zf-HYPF	HypF finger	0	0	0	0	2	0	0	0	0	0	0	0	0	0	0	0	0	0	0	0	0	0	0
PF07661	MORN_2	MORN repeat variant	0	0	0	0	9	0	0	0	0	0	0	0	0	0	0	0	0	0	0	0	0	0	0
PF07755	DUF1611	Domain of unknown function (DUF1611_C) P-loop domain	0	0	0	0	1	0	0	0	0	0	0	0	0	0	0	0	0	0	0	0	0	0	0
PF08000	bPH_1	Bacterial PH domain	0	0	0	0	1	0	0	0	0	0	0	0	0	0	0	0	0	0	0	0	0	0	0
PF08285	DPM3	Dolichol-phosphate mannosyltransferase subunit 3 (DPM3)	0	0	0	0	2	0	0	0	0	0	0	0	0	0	0	0	0	0	0	0	0	0	0
PF08706	D5_N	D5 N terminal like	0	0	0	0	2	0	0	0	0	0	0	0	0	0	0	0	0	0	0	0	0	0	0
PF09250	Prim-Pol	Bifunctional DNA primase/polymerase, N-terminal	0	0	0	0	1	0	0	0	0	0	0	0	0	0	0	0	0	0	0	0	0	0	0
PF09361	Phasin_2	Phasin protein	0	0	0	0	2	0	0	0	0	0	0	0	0	0	0	0	0	0	0	0	0	0	0
PF10579	Rapsyn_N	Rapsyn N-terminal myristoylation and linker region	0	0	0	0	1	0	0	0	0	0	0	0	0	0	0	0	0	0	0	0	0	0	0
PF10648	Gmad2	Immunoglobulin-like domain of bacterial spore germination	0	0	0	0	2	0	0	0	0	0	0	0	0	0	0	0	0	0	0	0	0	0	0
PF10771	DUF2582	Winged helix-turn-helix domain (DUF2582)	0	0	0	0	2	0	0	0	0	0	0	0	0	0	0	0	0	0	0	0	0	0	0
PF11779	SPT_ssu-like	Small subunit of serine palmitoyltransferase-like	0	0	0	0	1	0	0	0	0	0	0	0	0	0	0	0	0	0	0	0	0	0	0
PF12520	DUF3723	Protein of unknown function (DUF3723)	0	0	0	0	1	0	0	0	0	0	0	0	0	0	0	0	0	0	0	0	0	0	0
PF12847	Methyltransf_18	Methyltransferase domain	0	0	0	0	3	0	0	0	0	0	0	0	0	0	0	0	0	0	0	0	0	0	0
PF13581	HATPase_c_2	Histidine kinase-like ATPase domain	0	0	0	0	1	0	0	0	0	0	0	0	0	0	0	0	0	0	0	0	0	0	0
PF13712	Glyco_tranf_2_5	Glycosyltransferase like family	0	0	0	0	1	0	0	0	0	0	0	0	0	0	0	0	0	0	0	0	0	0	0
PF14462	Prok-E2_E	Prokaryotic E2 family E	0	0	0	0	1	0	0	0	0	0	0	0	0	0	0	0	0	0	0	0	0	0	0
PF14864	Alkyl_sulf_C	Alkyl sulfatase C-terminal	0	0	0	0	1	0	0	0	0	0	0	0	0	0	0	0	0	0	0	0	0	0	0
PF14915	CCDC144C	CCDC144C protein coiled-coil region	0	0	0	0	1	0	0	0	0	0	0	0	0	0	0	0	0	0	0	0	0	0	0
PF16184	Cadherin_3	Cadherin-like	0	0	0	0	2	0	0	0	0	0	0	0	0	0	0	0	0	0	0	0	0	0	0
PF16288	DUF4934	Domain of unknown function (DUF4934)	0	0	0	0	2	0	0	0	0	0	0	0	0	0	0	0	0	0	0	0	0	0	0
PF00639	Rotamase	PPIC-type PPIASE domain	0	0	0	0	0	1	0	0	0	0	0	0	0	0	0	0	0	0	0	0	0	0	0
PF02176	zf-TRAF	TRAF-type zinc finger	0	0	0	0	0	2	0	0	0	0	0	0	0	0	0	0	0	0	0	0	0	0	0
PF04480	DUF559	Protein of unknown function (DUF559)	0	0	0	0	0	1	0	0	0	0	0	0	0	0	0	0	0	0	0	0	0	0	0
PF04606	Ogr_Delta	Ogr/Delta-like zinc finger	0	0	0	0	0	1	0	0	0	0	0	0	0	0	0	0	0	0	0	0	0	0	0
PF07088	GvpD	GvpD gas vesicle protein	0	0	0	0	0	2	0	0	0	0	0	0	0	0	0	0	0	0	0	0	0	0	0
PF07996	T4SS	Type IV secretion system proteins	0	0	0	0	0	3	0	0	0	0	0	0	0	0	0	0	0	0	0	0	0	0	0
PF08145	BOP1NT	BOP1NT (NUC169) domain	0	0	0	0	0	1	0	0	0	0	0	0	0	0	0	0	0	0	0	0	0	0	0
PF08590	DUF1771	Domain of unknown function (DUF1771)	0	0	0	0	0	3	0	0	0	0	0	0	0	0	0	0	0	0	0	0	0	0	0
PF09986	DUF2225	Uncharacterized protein conserved in bacteria (DUF2225)	0	0	0	0	0	1	0	0	0	0	0	0	0	0	0	0	0	0	0	0	0	0	0
PF10012	DUF2255	Uncharacterized protein conserved in bacteria (DUF2255)	0	0	0	0	0	1	0	0	0	0	0	0	0	0	0	0	0	0	0	0	0	0	0
PF10431	ClpB_D2-small	C-terminal, D2-small domain, of ClpB protein	0	0	0	0	0	1	0	0	0	0	0	0	0	0	0	0	0	0	0	0	0	0	0
PF14296	O-ag_pol_Wzy	O-antigen polysaccharide polymerase Wzy	0	0	0	0	0	1	0	0	0	0	0	0	0	0	0	0	0	0	0	0	0	0	0
PF14555	UBA_4	UBA-like domain	0	0	0	0	0	1	0	0	0	0	0	0	0	0	0	0	0	0	0	0	0	0	0
PF15892	BNR_4	BNR repeat-containing family member	0	0	0	0	0	1	0	0	0	0	0	0	0	0	0	0	0	0	0	0	0	0	0
PF17169	NRBF2_MIT	MIT domain of nuclear receptor-binding factor 2	0	0	0	0	0	1	0	0	0	0	0	0	0	0	0	0	0	0	0	0	0	0	0
PF17410	Stevor	Subtelomeric Variable Open Reading frame	0	0	0	0	0	1	0	0	0	0	0	0	0	0	0	0	0	0	0	0	0	0	0
PF01833	TIG	IPT/TIG domain	0	0	0	3	0	0	0	0	0	0	0	0	0	0	0	0	0	0	0	0	0	0	0
PF01841	Transglut_core	Transglutaminase-like superfamily	0	0	0	1	0	0	0	0	0	0	0	0	0	0	0	0	0	0	0	0	0	0	0
PF02498	Bro-N	BRO family, N-terminal domain	0	0	0	3	0	0	0	0	0	0	0	0	0	0	0	0	0	0	0	0	0	0	0
PF02829	3H	3H domain	0	0	0	1	0	0	0	0	0	0	0	0	0	0	0	0	0	0	0	0	0	0	0
PF02945	Endonuclease_7	Recombination endonuclease VII	0	0	0	1	0	0	0	0	0	0	0	0	0	0	0	0	0	0	0	0	0	0	0
PF03372	Exo_endo_phos	Endonuclease/Exonuclease/phosphatase family	0	0	0	1	0	0	0	0	0	0	0	0	0	0	0	0	0	0	0	0	0	0	0
PF03797	Autotransporter	Autotransporter beta-domain	0	0	0	2	0	0	0	0	0	0	0	0	0	0	0	0	0	0	0	0	0	0	0
PF04965	GPW_gp25	Gene 25-like lysozyme	0	0	0	1	0	0	0	0	0	0	0	0	0	0	0	0	0	0	0	0	0	0	0
PF04984	Phage_sheath_1	Phage tail sheath protein subtilisin-like domain	0	0	0	1	0	0	0	0	0	0	0	0	0	0	0	0	0	0	0	0	0	0	0
PF05380	Peptidase_A17	Pao retrotransposon peptidase	0	0	0	1	0	0	0	0	0	0	0	0	0	0	0	0	0	0	0	0	0	0	0
PF05585	DUF1758	Putative peptidase (DUF1758)	0	0	0	1	0	0	0	0	0	0	0	0	0	0	0	0	0	0	0	0	0	0	0
PF05593	RHS_repeat	RHS Repeat	0	0	0	9	0	0	0	0	0	0	0	0	0	0	0	0	0	0	0	0	0	0	0
PF05727	UPF0228	Uncharacterised protein family (UPF0228)	0	0	0	1	0	0	0	0	0	0	0	0	0	0	0	0	0	0	0	0	0	0	0
PF05954	Phage_GPD	Phage late control gene D protein (GPD)	0	0	0	1	0	0	0	0	0	0	0	0	0	0	0	0	0	0	0	0	0	0	0
PF06144	DNA_pol3_delta	DNA polymerase III, delta subunit	0	0	0	1	0	0	0	0	0	0	0	0	0	0	0	0	0	0	0	0	0	0	0
PF06464	DMAP_binding	DMAP1-binding Domain	0	0	0	1	0	0	0	0	0	0	0	0	0	0	0	0	0	0	0	0	0	0	0
PF06841	Phage_T4_gp19	T4-like virus tail tube protein gp19	0	0	0	1	0	0	0	0	0	0	0	0	0	0	0	0	0	0	0	0	0	0	0
PF07679	I-set	Immunoglobulin I-set domain	0	0	0	1	0	0	0	0	0	0	0	0	0	0	0	0	0	0	0	0	0	0	0
PF10437	Lip_prot_lig_C	Bacterial lipoate protein ligase C-terminus	0	0	0	1	0	0	0	0	0	0	0	0	0	0	0	0	0	0	0	0	0	0	0
PF10543	ORF6N	ORF6N domain	0	0	0	1	0	0	0	0	0	0	0	0	0	0	0	0	0	0	0	0	0	0	0
PF10843	RGI1	Respiratory growth induced protein 1	0	0	0	1	0	0	0	0	0	0	0	0	0	0	0	0	0	0	0	0	0	0	0
PF11599	AviRa	RRNA methyltransferase AviRa	0	0	0	1	0	0	0	0	0	0	0	0	0	0	0	0	0	0	0	0	0	0	0
PF11699	CENP-C_C	Mif2/CENP-C like	0	0	0	1	0	0	0	0	0	0	0	0	0	0	0	0	0	0	0	0	0	0	0
PF12017	Tnp_P_element	Transposase protein	0	0	0	1	0	0	0	0	0	0	0	0	0	0	0	0	0	0	0	0	0	0	0
PF12733	Cadherin-like	Cadherin-like beta sandwich domain	0	0	0	15	0	0	0	0	0	0	0	0	0	0	0	0	0	0	0	0	0	0	0
PF12762	DDE_Tnp_IS1595	ISXO2-like transposase domain	0	0	0	6	0	0	0	0	0	0	0	0	0	0	0	0	0	0	0	0	0	0	0
PF12796	Ank_2	Ankyrin repeats (3 copies)	0	0	0	5	0	0	0	0	0	0	0	0	0	0	0	0	0	0	0	0	0	0	0
PF13480	Acetyltransf_6	Acetyltransferase (GNAT) domain	0	0	0	1	0	0	0	0	0	0	0	0	0	0	0	0	0	0	0	0	0	0	0
PF13699	DUF4157	Domain of unknown function (DUF4157)	0	0	0	1	0	0	0	0	0	0	0	0	0	0	0	0	0	0	0	0	0	0	0
PF13751	DDE_Tnp_1_6	Transposase DDE domain	0	0	0	1	0	0	0	0	0	0	0	0	0	0	0	0	0	0	0	0	0	0	0
PF14065	DUF4255	Protein of unknown function (DUF4255)	0	0	0	1	0	0	0	0	0	0	0	0	0	0	0	0	0	0	0	0	0	0	0
PF14107	DUF4280	Domain of unknown function (DUF4280)	0	0	0	1	0	0	0	0	0	0	0	0	0	0	0	0	0	0	0	0	0	0	0
PF14214	Helitron_like_N	Helitron helicase-like domain at N-terminus	0	0	0	1	0	0	0	0	0	0	0	0	0	0	0	0	0	0	0	0	0	0	0
PF14769	CLAMP	Flagellar C1a complex subunit C1a-32	0	0	0	1	0	0	0	0	0	0	0	0	0	0	0	0	0	0	0	0	0	0	0
PF16316	DUF4956	Domain of unknown function (DUF4956)	0	0	0	1	0	0	0	0	0	0	0	0	0	0	0	0	0	0	0	0	0	0	0
PF17482	Phage_sheath_1C	Phage tail sheath C-terminal domain	0	0	0	1	0	0	0	0	0	0	0	0	0	0	0	0	0	0	0	0	0	0	0
PF18689	PriX	Primase X	0	0	0	2	0	0	0	0	0	0	0	0	0	0	0	0	0	0	0	0	0	0	0
PF00004	AAA	ATPase family associated with various cellular activities (AAA)	9	12	15	11	11	12	12	11	11	15	12	12	15	10	13	11	15	12	10	11	13	11	11
PF00005	ABC_tran	ABC transporter	18	18	18	15	20	14	13	16	18	16	21	17	15	17	18	12	16	15	19	14	20	16	14
PF00006	ATP-synt_ab	ATP synthase alpha/beta family, nucleotide-binding domain	2	2	2	2	2	2	2	2	2	2	2	2	2	2	2	2	2	2	2	2	2	2	2
PF00009	GTP_EFTU	Elongation factor Tu GTP binding domain	5	3	4	4	4	4	3	3	4	4	5	4	4	4	4	3	4	4	4	4	4	4	4
PF00011	HSP20	Hsp20/alpha crystallin family	1	2	4	2	2	3	1	3	2	1	2	2	5	6	4	4	5	5	5	1	3	3	2
PF00013	KH_1	KH domain	4	5	5	5	5	5	5	4	5	4	6	5	4	4	5	4	4	4	4	6	4	3	5
PF00033	Cytochrome_B	Cytochrome b/b6/petB	2	2	3	3	2	3	2	3	3	3	3	3	3	3	3	3	3	3	3	3	3	3	3
PF00037	Fer4	4Fe-4S binding domain	6	10	14	14	12	11	9	6	5	12	11	10	14	11	13	8	14	12	11	12	12	11	11
PF00056	Ldh_1_N	lactate/malate dehydrogenase, NAD binding domain	1	1	2	2	2	2	2	1	1	1	1	2	2	2	3	2	2	2	2	1	2	2	1
PF00081	Sod_Fe_N	Iron/manganese superoxide dismutases, alpha-hairpin domain	1	1	2	2	2	2	1	1	2	1	2	2	2	2	2	2	2	2	1	1	2	3	2
PF00082	Peptidase_S8	Subtilase family	5	3	4	3	7	2	1	2	2	8	5	2	2	2	3	7	2	4	6	2	2	6	2
PF00085	Thioredoxin	Thioredoxin	2	2	2	2	3	1	2	1	2	2	2	2	2	2	2	2	2	2	2	2	2	2	2
PF00091	Tubulin	Tubulin/FtsZ family, GTPase domain	2	2	2	2	2	2	2	3	2	3	2	2	2	3	3	3	2	4	3	3	3	2	2
PF00106	adh_short	short chain dehydrogenase	3	6	7	8	7	5	5	6	6	7	7	5	5	5	6	8	5	6	6	4	7	6	5
PF00107	ADH_zinc_N	Zinc-binding dehydrogenase	5	4	5	5	5	5	3	6	4	6	7	5	5	5	6	6	5	5	5	5	5	5	7
PF00108	Thiolase_N	Thiolase, N-terminal domain	3	3	2	3	2	4	1	3	3	3	4	3	2	3	3	3	2	3	4	2	3	4	3
PF00113	Enolase_C	Enolase, C-terminal TIM barrel domain	1	1	1	1	1	1	1	1	1	1	1	1	1	1	1	1	1	1	1	1	1	1	1
PF00117	GATase	Glutamine amidotransferase class-I	7	7	7	8	7	8	7	7	6	9	8	7	7	8	8	9	7	7	6	7	7	7	7
PF00118	Cpn60_TCP1	TCP-1/cpn60 chaperonin family	2	3	3	2	2	2	2	2	2	3	4	2	2	2	2	3	2	3	4	2	2	2	2
PF00120	Gln-synt_C	Glutamine synthetase, catalytic domain	2	2	2	1	2	2	2	2	2	2	3	2	2	2	2	1	2	2	2	1	2	2	2
PF00121	TIM	Triosephosphate isomerase	2	2	2	2	2	2	1	2	2	2	2	2	2	2	2	2	2	2	2	2	2	2	2
PF00127	Copper-bind	Copper binding proteins, plastocyanin/azurin family	9	10	13	10	16	14	4	4	5	11	10	20	15	15	12	14	15	12	11	10	17	21	9
PF00133	tRNA-synt_1	tRNA synthetases class I (I, L, M and V)	4	4	3	4	4	3	3	3	3	4	5	3	3	5	3	2	3	3	4	4	4	3	3
PF00136	DNA_pol_B	DNA polymerase family B	1	2	1	1	1	1	1	1	1	1	1	1	1	1	1	1	1	1	1	1	1	1	1
PF00146	NADHdh	NADH dehydrogenase	1	1	2	2	2	2	2	2	2	2	2	1	1	2	2	1	1	1	1	1	2	2	1
PF00152	tRNA-synt_2	tRNA synthetases class II (D, K and N)	2	2	2	2	2	2	2	2	2	2	2	2	2	2	2	2	2	2	2	2	2	2	2
PF00155	Aminotran_1_2	Aminotransferase class I and II	5	5	6	7	6	6	4	5	6	6	6	6	6	6	6	7	6	5	5	5	7	7	6
PF00156	Pribosyltran	Phosphoribosyl transferase domain	3	4	3	4	7	5	3	3	4	6	3	5	6	5	7	6	6	8	8	4	6	6	6
PF00160	Pro_isomerase	Cyclophilin type peptidyl-prolyl cis-trans isomerase/CLD	1	2	2	2	2	2	1	3	2	2	3	2	2	2	2	1	2	1	4	2	2	2	2
PF00162	PGK	Phosphoglycerate kinase	1	1	1	1	1	1	1	1	1	1	1	1	1	1	1	1	1	1	1	1	1	1	1
PF00175	NAD_binding_1	Oxidoreductase NAD-binding domain	4	4	4	4	4	4	2	3	3	3	4	4	4	4	3	4	4	4	3	5	4	4	5
PF00176	SNF2_N	SNF2 family N-terminal domain	3	5	1	3	1	1	4	1	2	1	4	1	1	1	1	1	1	1	1	1	1	1	2
PF00177	Ribosomal_S7	Ribosomal protein S7p/S5e	1	1	1	1	1	1	1	1	1	1	1	1	1	1	1	1	1	1	1	1	1	1	1
PF00180	Iso_dh	Isocitrate/isopropylmalate dehydrogenase	2	2	2	2	2	2	2	2	2	2	2	2	2	2	2	2	2	2	2	2	2	2	2
PF00185	OTCace	Aspartate/ornithine carbamoyltransferase, Asp/Orn binding domain	2	2	2	2	2	2	2	1	1	2	2	2	2	2	2	2	2	2	2	2	2	2	2
PF00189	Ribosomal_S3_C	Ribosomal protein S3, C-terminal domain	2	2	1	1	3	1	2	2	3	2	3	1	2	3	1	1	2	1	1	1	1	3	1
PF00202	Aminotran_3	Aminotransferase class-III	4	4	4	4	4	4	3	4	4	5	4	6	5	5	4	3	5	4	4	4	5	4	4
PF00203	Ribosomal_S19	Ribosomal protein S19	1	1	1	1	1	1	1	1	1	1	1	1	1	1	1	1	1	1	1	1	1	1	1
PF00206	Lyase_1	Lyase	3	3	3	4	3	4	2	2	3	5	4	3	4	3	4	4	4	4	5	3	3	4	4
PF00208	ELFV_dehydrog	Glutamate/Leucine/Phenylalanine/Valine dehydrogenase	1	1	1	1	1	2	1	1	1	1	1	1	2	1	1	1	2	1	3	2	1	2	2
PF00226	DnaJ	DnaJ domain	5	6	6	4	7	5	5	4	4	5	5	5	5	6	5	6	5	5	11	6	6	6	8
PF00227	Proteasome	Proteasome subunit	5	4	4	4	4	4	4	3	4	4	4	4	4	4	4	4	4	4	6	4	5	4	4
PF00237	Ribosomal_L22	Ribosomal protein L22p/L17e	1	1	1	1	1	1	1	1	1	1	1	1	1	1	1	1	1	1	1	1	1	1	1
PF00248	Aldo_ket_red	Aldo/keto reductase family	4	3	2	3	4	2	1	2	3	3	4	3	2	4	3	5	2	4	4	4	2	3	3
PF00252	Ribosomal_L16	Ribosomal protein L16p/L10e	1	1	1	1	1	1	1	1	1	1	1	1	1	1	1	1	1	1	1	1	1	1	1
PF00266	Aminotran_5	Aminotransferase class-V	5	7	4	6	4	4	4	4	4	6	7	4	4	4	4	4	4	4	4	4	4	4	5
PF00270	DEAD	DEAD/DEAH box helicase	13	11	11	8	11	9	6	4	5	5	12	11	9	12	10	9	9	9	7	8	9	9	9
PF00271	Helicase_C	Helicase conserved C-terminal domain	15	19	16	15	11	8	9	6	10	8	17	13	14	10	10	11	13	12	11	11	11	14	12
PF00275	EPSP_synthase	EPSP synthase (3-phosphoshikimate 1-carboxyvinyltransferase)	1	1	1	1	1	1	1	1	1	1	1	1	1	1	1	1	1	1	1	1	1	1	1
PF00276	Ribosomal_L23	Ribosomal protein L23	1	1	1	1	1	1	1	1	1	1	1	1	1	1	1	1	1	1	1	1	1	1	1
PF00281	Ribosomal_L5	Ribosomal protein L5	1	1	1	1	1	1	1	2	1	1	1	1	1	1	1	1	1	1	1	1	1	1	1
PF00285	Citrate_synt	Citrate synthase, C-terminal domain	1	1	1	1	1	1	1	1	1	1	1	1	1	1	1	1	1	1	1	1	1	1	1
PF00289	Biotin_carb_N	Biotin carboxylase, N-terminal domain	1	1	1	1	1	2	1	1	1	1	1	1	1	1	1	1	1	1	1	1	1	1	1
PF00291	PALP	Pyridoxal-phosphate dependent enzyme	7	8	8	8	6	5	5	8	7	6	8	8	8	8	7	8	8	7	5	6	8	8	6
PF00293	NUDIX	NUDIX domain	3	4	5	5	5	5	4	6	3	4	5	5	6	5	5	5	6	6	6	5	5	5	5
PF00294	PfkB	pfkB family carbohydrate kinase	1	3	2	2	2	2	3	2	2	2	2	2	2	2	2	2	2	2	2	2	2	2	2
PF00296	Bac_luciferase	Luciferase-like monooxygenase	2	4	2	4	2	2	1	2	2	3	2	2	2	2	2	2	2	2	3	2	2	2	2
PF00297	Ribosomal_L3	Ribosomal protein L3	2	1	1	1	1	1	1	1	1	1	1	1	1	1	1	1	1	1	1	1	1	1	1
PF00298	Ribosomal_L11	Ribosomal protein L11, RNA binding domain	1	1	1	1	1	1	1	1	1	1	2	1	1	1	1	1	1	1	1	1	1	1	1
PF00312	Ribosomal_S15	Ribosomal protein S15	1	1	1	1	1	1	1	1	1	1	1	1	1	1	1	1	1	1	1	1	1	1	1
PF00317	Ribonuc_red_lgN	Ribonucleotide reductase, all-alpha domain	2	1	1	1	1	1	1	1	1	1	1	1	1	1	1	1	1	1	1	1	1	1	1
PF00318	Ribosomal_S2	Ribosomal protein S2	2	2	2	2	2	2	2	2	2	2	2	2	2	2	2	2	2	2	2	2	2	2	2
PF00327	Ribosomal_L30	Ribosomal protein L30p/L7e	1	1	1	1	1	1	1	1	1	1	1	1	1	1	1	1	1	1	2	1	1	1	1
PF00329	Complex1_30kDa	Respiratory-chain NADH dehydrogenase, 30 Kd subunit	1	1	2	1	1	1	1	1	1	1	1	1	1	1	2	1	1	1	1	1	1	1	1
PF00330	Aconitase	Aconitase family (aconitate hydratase)	3	3	3	3	3	3	3	2	3	3	3	3	3	3	3	4	3	4	3	3	3	3	3
PF00333	Ribosomal_S5	Ribosomal protein S5, N-terminal domain	1	2	1	1	1	1	1	1	1	1	1	1	1	1	1	1	1	1	1	1	1	1	1
PF00344	SecY	SecY translocase	1	1	1	1	1	1	1	1	1	1	1	1	1	1	1	1	1	1	1	1	1	1	1
PF00346	Complex1_49kDa	Respiratory-chain NADH dehydrogenase, 49 Kd subunit	1	2	3	2	2	2	2	2	2	2	2	1	1	2	4	4	1	2	2	2	1	2	2
PF00347	Ribosomal_L6	Ribosomal protein L6	2	2	2	2	2	2	2	2	2	2	2	2	2	2	2	2	2	2	2	2	2	2	2
PF00348	polyprenyl_synt	Polyprenyl synthetase	2	2	2	2	2	2	2	2	2	2	2	2	2	2	2	1	2	2	2	2	2	2	2
PF00352	TBP	Transcription factor TFIID (or TATA-binding protein, TBP)	8	4	14	7	6	5	2	4	6	2	10	4	6	6	10	8	6	7	6	4	4	6	6
PF00355	Rieske	Rieske [2Fe-2S] domain	3	4	4	5	4	4	4	3	3	4	4	4	5	4	6	4	5	4	5	4	4	4	4
PF00361	Proton_antipo_M	Proton-conducting membrane transporter	5	7	7	6	5	7	5	8	7	6	6	8	8	6	13	4	8	7	7	8	7	6	7
PF00364	Biotin_lipoyl	Biotin-requiring enzyme	1	1	2	1	2	1	1	1	1	1	1	2	2	2	1	1	2	1	1	2	2	2	1
PF00366	Ribosomal_S17	Ribosomal protein S17	1	1	1	1	1	2	1	1	1	1	1	1	1	1	1	1	1	1	1	2	1	1	2
PF00368	HMG-CoA_red	Hydroxymethylglutaryl-coenzyme A reductase	1	1	1	1	1	1	1	1	1	1	1	1	1	1	1	1	1	1	1	1	1	1	1
PF00378	ECH_1	Enoyl-CoA hydratase/isomerase	1	1	1	1	1	1	1	1	1	1	1	1	1	1	1	1	1	1	1	1	1	1	1
PF00380	Ribosomal_S9	Ribosomal protein S9/S16	1	1	1	1	1	1	1	1	1	1	1	1	1	1	1	1	1	1	1	1	1	1	1
PF00382	TFIIB	Transcription factor TFIIB repeat	10	12	18	18	10	9	6	8	8	8	12	16	23	20	16	20	23	18	15	8	16	20	12
PF00398	RrnaAD	Ribosomal RNA adenine dimethylase	1	1	2	1	1	1	1	1	1	1	1	2	2	1	1	1	2	1	1	1	1	1	1
PF00408	PGM_PMM_IV	Phosphoglucomutase/phosphomannomutase, C-terminal domain	2	1	2	2	2	2	1	1	2	2	2	2	2	2	2	2	2	2	2	2	2	2	2
PF00410	Ribosomal_S8	Ribosomal protein S8	1	1	1	1	1	1	1	1	1	1	1	1	1	1	1	1	1	1	1	1	1	1	1
PF00411	Ribosomal_S11	Ribosomal protein S11	1	1	1	1	1	1	1	2	1	1	1	1	1	1	1	1	1	1	1	1	1	1	1
PF00413	Peptidase_M10	Matrixin	2	6	3	2	5	1	1	2	3	3	4	3	5	5	6	2	6	4	5	1	2	6	2
PF00416	Ribosomal_S13	Ribosomal protein S13/S18	1	1	1	1	1	1	1	1	1	1	1	1	1	1	1	1	1	1	1	1	1	1	1
PF00420	Oxidored_q2	NADH-ubiquinone/plastoquinone oxidoreductase chain 4L	1	1	1	1	1	1	1	1	1	1	1	1	1	1	3	1	1	1	1	1	1	1	1
PF00425	Chorismate_bind	chorismate binding enzyme	1	2	2	2	2	2	2	3	2	1	3	2	2	2	3	2	2	3	2	3	3	2	2
PF00428	Ribosomal_60s	60s Acidic ribosomal protein	1	1	1	1	1	1	1	1	1	1	1	1	1	1	1	1	1	1	1	1	1	1	1
PF00437	T2SSE	Type II/IV secretion system protein	2	2	2	1	2	2	2	2	1	1	2	1	3	4	3	3	3	3	5	1	2	3	1
PF00448	SRP54	SRP54-type protein, GTPase domain	2	1	1	2	3	2	1	2	1	3	1	2	2	2	3	1	1	3	2	2	2	2	2
PF00459	Inositol_P	Inositol monophosphatase family	2	2	2	2	2	2	1	2	2	2	2	2	2	2	2	2	2	2	2	2	2	2	2
PF00464	SHMT	Serine hydroxymethyltransferase	1	1	1	1	1	1	1	1	1	1	1	1	1	1	1	1	1	1	1	1	1	1	1
PF00465	Fe-ADH	Iron-containing alcohol dehydrogenase	2	2	1	1	1	1	2	1	4	3	2	4	2	1	1	1	2	2	1	2	1	1	3
PF00467	KOW	KOW motif	1	1	2	3	1	1	1	1	2	2	1	2	2	1	2	1	2	2	1	1	2	1	1
PF00475	IGPD	Imidazoleglycerol-phosphate dehydratase	1	1	1	1	1	1	1	1	1	1	1	1	1	1	1	2	1	1	1	1	1	1	1
PF00483	NTP_transferase	Nucleotidyl transferase	3	3	3	3	5	3	2	3	4	4	4	6	4	5	4	6	4	4	5	4	4	4	5
PF00490	ALAD	Delta-aminolevulinic acid dehydratase	1	2	1	1	1	1	1	1	1	1	1	1	1	1	1	1	1	1	1	1	1	1	1
PF00491	Arginase	Arginase family	1	2	3	1	2	1	1	1	1	2	1	1	1	2	1	2	1	2	2	1	2	2	1
PF00493	MCM	MCM P-loop domain	1	1	2	1	1	1	1	1	1	1	1	1	2	2	1	1	2	1	1	1	1	1	1
PF00499	Oxidored_q3	NADH-ubiquinone/plastoquinone oxidoreductase chain 6	2	1	4	1	1	1	2	1	1	1	2	2	2	2	1	1	2	1	1	1	2	2	1
PF00515	TPR_1	Tetratricopeptide repeat	17	30	62	30	50	34	124	31	48	140	25	40	44	42	36	40	44	53	50	53	50	42	46
PF00528	BPD_transp_1	Binding-protein-dependent transport system inner membrane component	11	12	12	8	6	10	8	5	13	10	13	11	5	6	10	6	5	11	12	5	13	11	7
PF00535	Glycos_transf_2	Glycosyl transferase family 2	3	2	6	2	5	3	1	3	3	7	3	4	8	9	6	8	8	7	5	6	10	5	2
PF00549	Ligase_CoA	CoA-ligase	2	2	2	2	2	2	2	2	2	2	2	2	2	2	2	2	2	2	2	2	2	2	2
PF00551	Formyl_trans_N	Formyl transferase	2	2	2	2	2	2	2	1	2	2	2	3	3	2	2	3	3	2	2	3	2	2	3
PF00557	Peptidase_M24	Metallopeptidase family M24	2	2	2	2	2	2	2	2	2	2	1	2	2	2	2	2	2	2	2	2	2	2	2
PF00562	RNA_pol_Rpb2_6	RNA polymerase Rpb2, domain 6	1	1	1	1	1	1	1	1	1	1	1	1	1	1	1	1	1	1	1	1	1	1	1
PF00571	CBS	CBS domain	10	8	20	15	19	25	6	6	6	6	16	28	26	40	32	54	26	49	54	6	30	24	12
PF00572	Ribosomal_L13	Ribosomal protein L13	1	1	1	1	1	1	1	1	1	1	1	1	1	1	1	1	1	2	1	2	1	1	1
PF00573	Ribosomal_L4	Ribosomal protein L4/L1 family	1	1	1	1	1	1	1	1	1	1	1	1	1	1	1	1	1	1	1	1	1	1	1
PF00575	S1	S1 RNA binding domain	2	3	2	3	2	2	3	2	2	3	2	2	2	2	2	3	2	2	3	2	2	2	2
PF00578	AhpC-TSA	AhpC/TSA family	5	5	2	4	5	6	4	6	3	4	4	4	4	5	5	4	4	4	6	8	4	6	5
PF00579	tRNA-synt_1b	tRNA synthetases class I (W and Y)	2	2	2	2	2	2	2	2	2	2	2	2	2	2	2	2	2	2	1	2	2	2	2
PF00581	Rhodanese	Rhodanese-like domain	6	2	8	6	7	5	4	6	6	4	6	8	7	7	12	10	7	11	10	5	14	13	7
PF00583	Acetyltransf_1	Acetyltransferase (GNAT) family	4	6	6	6	7	5	3	3	5	6	4	6	8	7	6	6	8	5	6	4	5	6	5
PF00586	AIRS	AIR synthase related protein, N-terminal domain	4	5	4	4	5	4	4	5	4	5	3	4	4	4	4	5	4	2	4	4	4	4	4
PF00587	tRNA-synt_2b	tRNA synthetase class II core domain (G, H, P, S and T)	5	5	4	5	5	5	4	5	5	5	5	4	4	5	4	5	4	4	7	7	4	4	6
PF00590	TP_methylase	Tetrapyrrole (Corrin/Porphyrin) Methylases	6	8	7	7	7	7	8	7	7	6	7	7	7	7	7	9	7	7	7	6	7	7	7
PF00591	Glycos_transf_3	Glycosyl transferase family, a/b domain	1	1	2	1	1	1	2	1	1	1	2	2	2	2	1	1	2	2	2	1	2	1	2
PF00673	Ribosomal_L5_C	ribosomal L5P family C-terminus	1	1	1	1	1	2	1	1	1	1	2	2	1	1	1	1	1	1	1	1	1	1	2
PF00677	Lum_binding	Lumazine binding domain	2	2	2	2	2	2	2	2	2	2	2	2	2	2	2	2	2	2	2	2	2	2	2
PF00679	EFG_C	Elongation factor G C-terminus	1	1	1	1	1	1	2	1	1	1	3	1	1	1	1	1	1	1	1	1	1	1	1
PF00682	HMGL-like	HMGL-like	2	2	2	2	2	2	3	2	2	2	2	4	2	2	2	1	2	2	2	2	2	2	2
PF00694	Aconitase_C	Aconitase C-terminal domain	4	3	4	3	5	6	4	3	3	2	5	7	6	4	5	4	6	4	4	4	5	5	5
PF00696	AA_kinase	Amino acid kinase family	6	6	7	6	6	7	5	4	5	5	5	7	6	6	6	6	6	5	6	5	6	6	7
PF00705	PCNA_N	Proliferating cell nuclear antigen, N-terminal domain	1	1	1	2	1	1	1	1	1	3	3	1	1	1	1	1	1	1	2	2	2	1	1
PF00709	Adenylsucc_synt	Adenylosuccinate synthetase	3	3	3	3	3	3	3	3	3	3	3	3	3	3	3	3	3	3	3	3	3	3	3
PF00710	Asparaginase	Asparaginase, N-terminal	1	1	1	1	1	1	1	1	1	1	1	1	1	1	1	2	1	1	1	1	1	1	1
PF00717	Peptidase_S24	Peptidase S24-like	1	1	5	1	2	2	1	2	2	1	1	2	2	2	3	4	1	3	2	2	1	2	2
PF00725	3HCDH	3-hydroxyacyl-CoA dehydrogenase, C-terminal domain	2	2	2	2	2	2	2	2	2	2	2	2	2	2	2	2	2	2	2	2	2	2	2
PF00730	HhH-GPD	HhH-GPD superfamily base excision DNA repair protein	2	2	3	2	2	2	3	2	2	2	2	3	3	3	2	4	3	2	3	3	4	2	5
PF00731	AIRC	AIR carboxylase	2	2	2	2	3	2	3	2	2	3	3	3	2	2	2	2	2	2	2	2	2	3	2
PF00733	Asn_synthase	Asparagine synthase	4	6	5	6	6	4	6	2	4	2	4	5	5	4	7	8	5	5	7	5	5	4	5
PF00736	EF1_GNE	EF-1 guanine nucleotide exchange domain	1	1	1	1	1	1	1	1	1	1	1	1	1	1	1	1	1	1	1	1	1	1	1
PF00750	tRNA-synt_1d	tRNA synthetases class I (R)	2	2	2	2	2	2	2	2	2	2	2	2	2	2	2	2	2	2	2	2	2	2	2
PF00753	Lactamase_B	Metallo-beta-lactamase superfamily	2	3	3	2	5	3	5	1	4	3	2	5	3	3	3	1	3	4	6	1	7	4	3
PF00764	Arginosuc_synth	Arginosuccinate synthase	1	1	1	1	1	1	1	1	1	1	1	1	1	1	1	1	1	1	1	1	1	1	1
PF00782	DSPc	Dual specificity phosphatase, catalytic domain	1	1	1	1	1	1	1	1	1	1	1	1	1	1	1	1	1	1	1	1	1	1	1
PF00795	CN_hydrolase	Carbon-nitrogen hydrolase	1	1	2	2	2	2	1	1	1	1	1	2	2	2	1	1	2	1	2	1	2	2	1
PF00809	Pterin_bind	Pterin binding enzyme	2	1	2	2	2	2	2	2	2	1	2	2	2	2	2	3	2	2	2	2	2	2	2
PF00815	Histidinol_dh	Histidinol dehydrogenase	1	1	1	1	1	1	1	1	1	1	1	1	1	1	1	2	1	1	1	1	1	1	1
PF00817	IMS	impB/mucB/samB family	1	1	2	2	2	2	1	2	1	1	2	2	2	2	2	2	2	2	1	2	2	2	2
PF00827	Ribosomal_L15e	Ribosomal L15	1	1	1	1	1	1	1	1	1	1	1	1	1	1	1	1	1	1	1	1	1	1	1
PF00828	Ribosomal_L27A	Ribosomal proteins 50S-L15, 50S-L18e, 60S-L27A	2	2	1	1	1	1	3	1	1	1	1	1	1	1	1	1	1	1	2	1	1	1	1
PF00831	Ribosomal_L29	Ribosomal L29 protein	1	1	1	1	1	1	1	1	1	2	1	1	1	1	1	1	1	1	1	1	1	1	1
PF00834	Ribul_P_3_epim	Ribulose-phosphate 3 epimerase family	1	1	1	1	1	1	1	1	1	1	1	1	1	1	1	1	1	1	1	1	1	1	1
PF00883	Peptidase_M17	Cytosol aminopeptidase family, catalytic domain	1	1	1	1	1	2	1	1	1	1	1	1	1	1	1	2	1	1	1	1	1	1	1
PF00885	DMRL_synthase	6,7-dimethyl-8-ribityllumazine synthase	1	1	1	1	1	1	1	1	1	1	1	1	1	1	1	1	1	1	1	1	1	1	1
PF00890	FAD_binding_2	FAD binding domain	1	2	1	3	3	3	3	3	3	1	3	3	4	3	3	3	4	3	3	3	3	3	1
PF00909	Ammonium_transp	Ammonium Transporter Family	3	1	4	1	1	2	2	2	1	1	1	2	3	2	3	2	3	2	3	2	4	2	4
PF00920	ILVD_EDD	Dehydratase family	1	1	1	1	1	1	1	1	1	1	1	1	1	1	1	2	1	1	1	1	1	1	1
PF00924	MS_channel	Mechanosensitive ion channel	2	1	3	1	1	2	1	3	3	3	2	7	7	5	2	2	7	4	3	1	4	5	2
PF00926	DHBP_synthase	3,4-dihydroxy-2-butanone 4-phosphate synthase	1	1	1	1	1	2	1	1	1	1	1	1	1	1	1	1	1	1	1	1	1	1	1
PF00935	Ribosomal_L44	Ribosomal protein L44	2	2	2	2	2	2	1	2	2	2	2	2	2	2	2	2	2	2	1	2	2	2	2
PF00953	Glycos_transf_4	Glycosyl transferase family 4	1	1	3	3	3	3	1	1	2	1	2	3	2	3	2	2	2	2	3	3	1	3	2
PF00958	GMP_synt_C	GMP synthase C terminal domain	1	1	1	1	1	1	1	1	2	2	2	1	1	1	1	2	1	1	1	2	1	1	1
PF00970	FAD_binding_6	Oxidoreductase FAD-binding domain	2	1	3	2	2	2	1	2	2	2	2	2	2	2	2	2	2	2	3	3	3	2	3
PF00977	His_biosynth	Histidine biosynthesis protein	2	2	2	2	2	2	1	2	2	3	2	3	2	2	2	2	2	2	2	2	2	2	2
PF00988	CPSase_sm_chain	Carbamoyl-phosphate synthase small chain, CPSase domain	1	2	1	1	1	2	1	1	1	1	1	2	3	1	1	2	3	2	1	1	1	1	1
PF00999	Na_H_Exchanger	Sodium/hydrogen exchanger family	3	3	2	2	3	3	3	2	3	3	3	3	5	5	5	4	4	4	5	3	4	6	3
PF01000	RNA_pol_A_bac	RNA polymerase Rpb3/RpoA insert domain	1	1	2	1	1	1	1	1	1	1	2	2	2	1	1	1	2	1	1	1	2	1	1
PF01022	HTH_5	Bacterial regulatory protein, arsR family	1	2	7	7	2	3	2	2	2	2	8	12	8	9	8	6	8	5	5	3	7	8	1
PF01025	GrpE	GrpE	1	1	1	1	1	1	1	1	1	1	1	1	1	1	1	1	1	1	1	1	1	1	1
PF01035	DNA_binding_1	6-O-methylguanine DNA methyltransferase, DNA binding domain	1	1	1	1	1	1	1	1	1	1	1	1	1	1	1	1	1	1	1	1	1	1	1
PF01037	AsnC_trans_reg	Lrp/AsnC ligand binding domain	10	8	13	14	14	19	4	9	9	7	11	12	14	21	21	15	15	17	13	9	18	15	12
PF01039	Carboxyl_trans	Carboxyl transferase domain	1	1	1	1	1	1	1	1	1	1	1	1	1	1	1	1	1	1	1	1	1	1	1
PF01040	UbiA	UbiA prenyltransferase family	3	4	3	4	3	3	1	1	3	3	3	3	5	3	5	5	5	5	5	3	5	3	4
PF01058	Oxidored_q6	NADH ubiquinone oxidoreductase, 20 Kd subunit	1	1	1	1	1	1	1	1	1	1	1	1	1	1	3	1	1	1	1	1	1	1	1
PF01063	Aminotran_4	Amino-transferase class IV	2	1	2	3	2	2	1	1	2	2	2	2	2	2	2	2	2	2	2	2	2	2	2
PF01066	CDP-OH_P_transf	CDP-alcohol phosphatidyltransferase	2	2	2	2	2	2	2	2	2	2	2	2	2	2	2	2	2	2	2	2	2	2	2
PF01068	DNA_ligase_A_M	ATP dependent DNA ligase domain	1	1	1	2	1	2	1	1	1	1	1	2	1	1	1	1	1	1	1	2	1	1	3
PF01077	NIR_SIR	Nitrite and sulphite reductase 4Fe-4S domain	4	3	2	2	2	2	2	2	2	2	2	2	2	2	2	2	2	2	2	2	2	2	2
PF01090	Ribosomal_S19e	Ribosomal protein S19e	1	1	1	1	1	1	1	1	1	1	1	1	1	1	1	1	1	1	1	1	1	1	1
PF01092	Ribosomal_S6e	Ribosomal protein S6e	1	1	1	1	1	1	1	1	1	1	1	1	1	1	1	1	1	1	1	1	1	1	1
PF01118	Semialdhyde_dh	Semialdehyde dehydrogenase, NAD binding domain	2	2	2	2	2	2	1	2	2	2	2	2	2	2	2	2	2	2	2	2	2	2	2
PF01127	Sdh_cyt	Succinate dehydrogenase/Fumarate reductase transmembrane subunit	2	2	2	2	2	2	2	2	2	2	3	2	2	2	2	2	2	2	2	3	3	2	4
PF01138	RNase_PH	3' exoribonuclease family, domain 1	2	2	2	2	2	2	2	2	2	2	2	2	2	2	2	2	2	2	3	3	2	2	3
PF01139	RtcB	tRNA-splicing ligase RtcB	1	1	1	1	1	1	1	1	1	1	1	1	1	1	1	1	1	1	2	1	1	1	1
PF01142	TruD	tRNA pseudouridine synthase D (TruD)	1	1	1	1	1	1	1	1	1	1	1	1	1	1	1	1	1	1	1	1	1	1	1
PF01154	HMG_CoA_synt_N	Hydroxymethylglutaryl-coenzyme A synthase N terminal	1	1	1	1	1	1	1	1	1	2	1	1	1	1	1	1	1	1	1	1	1	1	1
PF01161	PBP	Phosphatidylethanolamine-binding protein	1	1	1	1	1	1	1	1	1	1	1	1	1	1	1	1	1	1	1	1	1	1	1
PF01163	RIO1	RIO1 family	1	2	2	2	3	4	1	2	2	1	1	2	3	3	2	2	3	2	2	2	3	3	1
PF01172	SBDS	Shwachman-Bodian-Diamond syndrome (SBDS) protein	1	1	2	1	3	1	1	2	2	2	1	2	2	1	1	1	2	1	1	1	2	2	1
PF01174	SNO	SNO glutamine amidotransferase family	1	1	1	1	1	1	1	1	1	1	1	1	1	1	1	1	1	1	1	1	1	1	1
PF01180	DHO_dh	Dihydroorotate dehydrogenase	1	1	1	1	1	1	1	1	1	1	1	1	1	1	1	1	1	1	1	1	1	1	1
PF01191	RNA_pol_Rpb5_C	RNA polymerase Rpb5, C-terminal domain	1	1	1	1	1	1	1	1	1	1	1	1	1	1	1	1	1	1	1	1	1	1	1
PF01192	RNA_pol_Rpb6	RNA polymerase Rpb6	1	2	2	2	2	2	1	2	2	2	2	3	3	2	2	2	3	2	2	1	3	2	2
PF01194	RNA_pol_N	RNA polymerases N / 8 kDa subunit	2	1	1	1	1	1	1	1	1	1	1	1	1	1	1	1	1	1	1	2	1	1	1
PF01201	Ribosomal_S8e	Ribosomal protein S8e	1	1	1	1	1	1	1	1	1	1	1	1	1	1	1	1	1	1	1	1	1	1	1
PF01206	TusA	Sulfurtransferase TusA	1	1	1	1	1	1	1	1	1	1	1	1	1	1	1	1	1	1	1	1	1	1	1
PF01209	Ubie_methyltran	ubiE/COQ5 methyltransferase family	2	1	1	3	1	2	1	1	2	1	2	2	2	3	4	3	2	4	3	1	3	2	2
PF01227	GTP_cyclohydroI	GTP cyclohydrolase I	1	1	1	1	1	1	1	1	1	1	1	1	1	1	1	1	1	1	1	1	1	1	1
PF01230	HIT	HIT domain	2	3	3	3	3	3	1	3	4	3	3	3	3	3	3	2	3	2	4	4	3	2	3
PF01242	PTPS	6-pyruvoyl tetrahydropterin synthase	2	1	2	2	2	2	1	1	2	1	2	2	2	2	2	3	2	2	2	1	2	2	2
PF01243	Putative_PNPOx	Pyridoxamine 5'-phosphate oxidase	6	2	6	6	7	5	3	3	5	4	5	5	5	6	4	6	5	6	7	4	7	7	4
PF01248	Ribosomal_L7Ae	Ribosomal protein L7Ae/L30e/S12e/Gadd45 family	2	2	2	2	2	2	2	1	2	2	2	2	2	2	2	2	2	2	2	2	2	2	2
PF01253	SUI1	Translation initiation factor SUI1	1	1	1	1	1	1	1	1	1	1	1	1	1	1	1	1	1	1	1	1	1	1	1
PF01259	SAICAR_synt	SAICAR synthetase	1	1	1	1	1	1	1	1	1	1	1	1	1	1	1	1	1	1	1	1	1	1	1
PF01261	AP_endonuc_2	Xylose isomerase-like TIM barrel	2	1	2	2	4	2	2	2	2	2	2	3	2	1	4	4	2	3	2	2	2	2	6
PF01264	Chorismate_synt	Chorismate synthase	1	1	1	1	1	1	1	1	1	1	1	1	1	1	1	1	1	1	1	1	1	1	1
PF01266	DAO	FAD dependent oxidoreductase	4	3	3	2	5	2	3	3	3	7	4	5	2	4	3	3	2	2	3	1	4	1	1
PF01280	Ribosomal_L19e	Ribosomal protein L19e	1	1	1	1	1	1	1	1	1	1	1	1	1	1	1	1	1	1	1	1	1	1	1
PF01283	Ribosomal_S26e	Ribosomal protein S26e	1	1	1	1	1	1	1	1	1	1	1	1	1	1	1	1	1	1	1	1	1	1	1
PF01287	eIF-5a	Eukaryotic elongation factor 5A hypusine, DNA-binding OB fold	1	1	1	1	1	1	1	1	1	1	1	1	1	1	1	1	1	1	1	1	1	1	1
PF01293	PEPCK_ATP	Phosphoenolpyruvate carboxykinase	1	1	1	1	1	1	1	1	1	1	1	1	1	1	1	1	1	1	1	1	1	1	1
PF01325	Fe_dep_repress	Iron dependent repressor, N-terminal DNA binding domain	2	3	3	3	2	2	1	1	2	3	2	4	2	2	2	1	2	2	3	3	3	2	2
PF01336	tRNA_anti-codon	OB-fold nucleic acid binding domain	6	6	5	6	5	5	7	6	7	6	8	6	7	6	6	8	6	7	5	5	6	6	3
PF01361	Tautomerase	Tautomerase enzyme	1	1	1	1	1	1	1	1	1	1	1	1	1	1	1	1	1	1	1	1	1	1	1
PF01380	SIS	SIS domain	6	8	5	5	5	2	3	4	2	4	3	5	5	5	5	6	5	5	6	3	5	5	3
PF01406	tRNA-synt_1e	tRNA synthetases class I (C) catalytic domain	1	1	3	3	4	3	2	1	2	1	2	3	2	3	3	2	2	3	3	2	4	3	3
PF01409	tRNA-synt_2d	tRNA synthetases class II core domain (F)	1	1	1	1	1	1	1	1	1	1	1	1	1	1	1	1	1	1	1	2	1	1	1
PF01411	tRNA-synt_2c	tRNA synthetases class II (A)	2	3	2	2	1	2	3	1	1	3	1	2	2	2	2	2	2	2	1	2	2	2	2
PF01423	LSM	LSM domain	2	2	3	3	3	3	2	2	3	3	3	3	3	3	3	3	3	3	2	2	3	3	3
PF01425	Amidase	Amidase	1	1	1	1	1	1	1	1	1	1	1	1	1	1	1	1	1	1	1	1	1	1	1
PF01432	Peptidase_M3	Peptidase family M3	1	2	1	1	1	2	1	1	1	1	2	1	1	2	1	1	1	1	1	1	1	1	2
PF01433	Peptidase_M1	Peptidase family M1 domain	1	1	1	1	1	2	1	1	1	1	1	1	1	1	1	1	1	1	1	2	1	2	2
PF01458	UPF0051	Uncharacterized protein family (UPF0051)	2	2	2	2	2	2	2	2	2	2	2	2	2	2	2	2	2	2	2	2	2	2	2
PF01467	CTP_transf_like	Cytidylyltransferase-like	4	4	5	4	3	4	3	3	3	4	3	4	3	3	4	4	4	4	3	4	5	4	4
PF01472	PUA	PUA domain	4	3	3	5	4	3	2	2	4	3	3	3	4	4	4	4	4	4	4	3	4	4	3
PF01479	S4	S4 domain	3	3	2	3	4	3	2	3	1	2	3	3	4	3	3	2	4	2	4	2	2	4	2
PF01488	Shikimate_DH	Shikimate / quinate 5-dehydrogenase	3	2	3	4	4	3	2	2	4	2	4	5	4	4	7	1	4	5	4	5	3	4	4
PF01496	V_ATPase_I	V-type ATPase 116kDa subunit family	3	3	3	3	3	3	3	3	3	3	3	3	3	3	3	3	3	3	3	3	3	3	3
PF01502	PRA-CH	Phosphoribosyl-AMP cyclohydrolase	1	1	1	1	1	1	1	1	1	1	1	1	1	1	1	2	1	1	1	1	1	1	1
PF01507	PAPS_reduct	Phosphoadenosine phosphosulfate reductase family	3	4	1	2	1	1	2	1	1	3	4	1	1	1	1	1	1	1	1	1	3	2	3
PF01509	TruB_N	TruB family pseudouridylate synthase (N terminal domain)	1	2	2	2	2	1	3	2	2	1	3	3	2	3	2	2	2	2	2	2	3	3	1
PF01513	NAD_kinase	ATP-NAD kinase	2	3	2	2	2	3	2	2	1	3	2	2	3	3	3	3	3	3	2	2	2	2	2
PF01521	Fe-S_biosyn	Iron-sulphur cluster biosynthesis	1	1	1	1	1	1	1	1	1	1	2	1	1	1	1	1	1	1	1	1	1	1	1
PF01541	GIY-YIG	GIY-YIG catalytic domain	1	1	3	4	4	2	1	1	1	1	4	4	3	2	3	1	3	1	2	1	3	3	3
PF01544	CorA	CorA-like Mg2+ transporter protein	1	4	1	1	1	1	1	1	1	1	1	3	3	3	1	3	3	3	1	1	3	3	1
PF01546	Peptidase_M20	Peptidase family M20/M25/M40	2	4	4	2	2	2	1	1	1	1	1	3	4	3	2	2	4	2	2	2	3	3	2
PF01555	N6_N4_Mtase	DNA methylase	19	3	7	2	18	2	9	3	2	5	7	1	1	1	2	2	1	4	4	1	1	4	2
PF01556	DnaJ_C	DnaJ C terminal domain	1	1	1	1	1	1	1	1	1	2	1	1	1	1	1	2	1	1	1	1	1	1	1
PF01558	POR	Pyruvate ferredoxin/flavodoxin oxidoreductase	1	1	1	1	1	1	1	1	1	1	1	1	1	1	1	1	1	1	1	1	1	1	1
PF01569	PAP2	PAP2 superfamily	2	2	1	1	2	3	1	1	2	2	2	1	2	2	1	2	2	2	2	1	1	1	1
PF01583	APS_kinase	Adenylylsulphate kinase	1	1	1	1	1	1	1	1	1	1	1	1	1	1	1	1	1	1	1	1	1	1	1
PF01592	NifU_N	NifU-like N terminal domain	1	1	1	1	1	1	1	1	1	1	1	1	1	1	1	1	1	1	1	1	1	1	1
PF01599	Ribosomal_S27	Ribosomal protein S27a	1	1	1	1	1	1	1	1	1	1	1	1	1	1	1	1	1	1	1	1	1	1	1
PF01625	PMSR	Peptide methionine sulfoxide reductase	1	1	1	1	1	1	1	1	1	1	1	1	1	1	1	1	1	1	1	1	1	1	1
PF01634	HisG	ATP phosphoribosyltransferase	1	1	1	1	1	1	1	1	1	1	1	1	1	1	1	2	1	1	1	1	1	1	1
PF01642	MM_CoA_mutase	Methylmalonyl-CoA mutase	1	1	1	1	1	1	1	1	1	1	1	1	1	1	1	1	1	1	1	1	1	1	1
PF01655	Ribosomal_L32e	Ribosomal protein L32	1	1	1	1	1	1	1	1	1	1	1	1	1	1	1	1	1	1	1	1	1	1	1
PF01658	Inos-1-P_synth	Myo-inositol-1-phosphate synthase	2	1	2	2	2	2	2	2	2	1	2	2	2	2	2	2	2	2	2	1	2	2	2
PF01680	SOR_SNZ	SOR/SNZ family	1	1	1	2	2	1	1	1	1	1	1	2	2	2	2	1	2	1	2	1	1	2	1
PF01729	QRPTase_C	Quinolinate phosphoribosyl transferase, C-terminal domain	1	1	1	2	1	1	1	1	1	1	1	2	1	1	1	1	1	1	1	2	1	1	2
PF01747	ATP-sulfurylase	ATP-sulfurylase	1	1	1	1	1	2	1	1	1	1	1	2	1	1	2	1	1	2	1	2	1	1	2
PF01780	Ribosomal_L37ae	Ribosomal L37ae protein family	1	1	1	1	1	1	1	1	1	1	1	1	1	1	1	1	1	1	1	1	1	1	1
PF01796	OB_aCoA_assoc	DUF35 OB-fold domain, acyl-CoA-associated	1	1	1	1	1	1	1	1	1	1	1	1	1	1	1	1	1	1	1	1	1	1	1
PF01812	5-FTHF_cyc-lig	5-formyltetrahydrofolate cyclo-ligase family	1	1	1	1	1	1	1	1	1	1	1	1	1	1	1	1	1	1	1	1	1	1	1
PF01814	Hemerythrin	Hemerythrin HHE cation binding domain	4	1	3	1	4	3	2	1	1	1	2	4	6	6	4	4	6	4	2	4	4	4	3
PF01835	MG2	MG2 domain	15	8	14	24	19	7	7	23	16	21	3	21	21	16	25	13	19	18	19	9	19	31	7
PF01849	NAC	NAC domain	2	1	2	2	1	2	2	2	2	1	2	2	2	2	2	2	2	2	2	2	2	1	2
PF01855	POR_N	Pyruvate flavodoxin/ferredoxin oxidoreductase, thiamine diP-bdg	1	1	2	1	1	1	2	1	1	2	1	1	2	1	1	1	2	1	1	1	1	1	1
PF01873	eIF-5_eIF-2B	Domain found in IF2B/IF5	1	1	1	1	1	1	1	1	1	1	1	1	1	1	1	1	1	1	1	1	1	1	1
PF01877	RNA_binding	RNA binding	2	2	2	2	2	2	1	2	2	2	2	2	2	2	2	2	2	2	2	2	2	2	2
PF01883	FeS_assembly_P	Iron-sulfur cluster assembly protein	3	5	3	3	4	3	3	2	2	2	4	3	4	3	3	3	4	3	4	3	3	3	3
PF01884	PcrB	PcrB family	1	1	1	1	1	1	1	1	1	1	1	1	1	1	1	1	1	1	1	1	1	1	1
PF01888	CbiD	CbiD	1	1	1	1	1	1	1	1	1	1	1	1	1	1	1	1	1	1	1	1	1	1	1
PF01890	CbiG_C	Cobalamin synthesis G C-terminus	1	1	1	1	2	1	1	1	1	1	1	1	1	1	1	2	1	1	1	1	1	1	1
PF01895	PhoU	PhoU domain	6	8	8	4	4	6	4	4	6	7	4	6	4	4	9	4	4	9	10	6	8	10	4
PF01902	Diphthami_syn_2	Diphthamide synthase	1	1	1	1	1	1	1	1	1	1	1	1	1	1	1	1	1	1	1	1	1	1	1
PF01909	NTP_transf_2	Nucleotidyltransferase domain	1	6	1	3	2	2	1	1	1	1	1	1	2	3	1	1	3	1	2	1	3	1	2
PF01916	DS	Deoxyhypusine synthase	2	1	3	2	2	2	2	1	2	3	2	2	2	2	2	2	2	2	2	2	2	2	2
PF01918	Alba	Alba	4	1	4	3	2	5	1	2	2	2	3	3	3	4	3	4	4	4	4	4	4	5	5
PF01920	Prefoldin_2	Prefoldin subunit	1	1	2	1	1	1	1	1	1	1	1	2	1	1	1	1	1	1	1	1	1	1	1
PF01921	tRNA-synt_1f	tRNA synthetases class I (K)	1	1	2	2	1	2	1	1	1	1	1	2	2	1	2	2	2	2	1	1	1	1	2
PF01922	SRP19	SRP19 protein	1	1	1	1	1	1	1	1	1	1	1	1	1	1	1	1	1	1	1	1	1	1	1
PF01923	Cob_adeno_trans	Cobalamin adenosyltransferase	1	1	2	1	1	1	1	1	1	1	1	1	1	1	1	1	1	1	1	1	1	1	1
PF01925	TauE	Sulfite exporter TauE/SafE	1	2	1	1	1	1	1	1	1	1	1	1	1	1	1	1	1	2	1	1	2	1	1
PF01926	MMR_HSR1	50S ribosome-binding GTPase	6	5	7	8	7	5	3	5	3	4	8	8	7	9	8	8	7	8	6	8	8	7	6
PF01933	UPF0052	Uncharacterised protein family UPF0052	1	1	1	1	1	1	1	1	1	1	1	1	1	1	1	1	1	1	1	1	1	1	1
PF01946	Thi4	Thi4 family	1	1	1	1	1	1	1	1	1	1	1	1	1	1	1	3	1	1	2	1	1	1	1
PF01956	EMC3_TMCO1	Integral membrane protein EMC3/TMCO1-like	1	1	1	1	1	1	1	1	1	1	1	1	2	3	1	1	2	1	1	1	1	1	1
PF01958	DUF108	Domain of unknown function DUF108	1	2	2	2	2	2	2	2	2	1	2	1	2	2	2	1	2	2	2	1	2	2	2
PF01966	HD	HD domain	2	3	3	2	2	2	1	5	2	1	8	5	2	2	3	2	2	2	4	3	2	2	3
PF01969	DUF111	Protein of unknown function DUF111	1	1	1	1	1	1	1	1	1	1	1	1	1	1	1	1	1	1	1	1	1	1	1
PF01973	MAF_flag10	Protein of unknown function DUF115	1	1	1	1	2	1	1	1	1	1	1	1	1	1	1	3	1	2	1	1	1	1	1
PF01974	tRNA_int_endo	tRNA intron endonuclease, catalytic C-terminal domain	2	2	3	3	3	2	1	3	3	2	2	3	3	3	3	3	3	3	3	3	3	3	3
PF01977	UbiD	3-octaprenyl-4-hydroxybenzoate carboxy-lyase	2	2	2	2	2	3	2	3	2	2	2	2	2	2	2	2	2	2	2	2	2	2	2
PF01978	TrmB	Sugar-specific transcriptional regulator TrmB	4	5	9	19	13	8	3	3	6	5	6	13	12	17	14	18	12	13	14	4	11	20	8
PF01979	Amidohydro_1	Amidohydrolase family	5	3	5	6	4	4	1	3	4	4	5	3	3	5	3	3	3	4	3	4	4	3	5
PF01982	CTP-dep_RFKase	Domain of unknown function DUF120	1	1	1	1	1	1	1	1	1	1	1	1	1	1	1	1	1	1	1	1	1	1	1
PF01983	CofC	Guanylyl transferase CofC like	1	1	1	1	1	1	1	1	1	1	1	1	1	1	1	1	1	1	1	1	1	1	1
PF01984	dsDNA_bind	Double-stranded DNA-binding domain	2	2	2	2	2	2	2	2	2	1	2	2	2	1	2	2	2	2	2	2	2	2	2
PF01989	DUF126	Aconitase X swivel domain	1	1	2	1	1	1	1	1	1	1	1	1	1	1	1	1	1	1	1	1	1	1	1
PF01990	ATP-synt_F	ATP synthase (F/14-kDa) subunit	1	1	1	1	1	1	1	1	1	1	1	1	1	1	1	1	1	1	1	1	1	1	1
PF01991	vATP-synt_E	ATP synthase (E/31 kDa) subunit	1	1	2	1	2	2	1	1	1	1	2	1	2	2	2	2	2	2	1	2	2	2	1
PF01992	vATP-synt_AC39	ATP synthase (C/AC39) subunit	1	1	1	1	1	2	1	1	1	1	1	1	1	1	1	1	1	1	2	1	1	1	2
PF01994	Trm56	tRNA ribose 2'-O-methyltransferase, aTrm56	1	1	1	1	1	2	1	1	1	1	1	1	1	2	1	2	1	2	1	1	1	1	2
PF01996	F420_ligase	F420-0:Gamma-glutamyl ligase	2	2	2	2	2	2	2	2	2	2	2	2	2	2	2	1	2	2	2	2	2	2	2
PF02002	TFIIE_alpha	TFIIE alpha subunit	3	1	2	2	1	2	1	1	1	2	2	2	2	2	2	2	2	2	2	2	3	3	2
PF02006	PPS_PS	Phosphopantothenate/pantothenate synthetase	1	1	1	1	1	1	1	1	1	1	1	1	1	1	1	1	1	1	1	1	1	1	1
PF02086	MethyltransfD12	D12 class N6 adenine-specific DNA methyltransferase	5	2	4	1	3	1	2	2	2	4	2	1	2	1	1	1	2	1	2	1	2	1	1
PF02151	UVR	UvrB/uvrC motif	2	2	4	2	2	2	3	2	1	2	3	4	3	3	3	2	3	1	2	2	2	2	3
PF02153	PDH	Prephenate dehydrogenase	1	1	1	1	1	1	1	1	1	1	1	1	1	1	1	1	1	1	1	1	1	1	1
PF02163	Peptidase_M50	Peptidase family M50	3	3	4	4	3	4	3	2	3	4	4	4	3	4	4	4	3	3	3	3	4	4	4
PF02223	Thymidylate_kin	Thymidylate kinase	1	3	1	1	1	1	1	1	1	1	1	1	1	1	1	1	1	1	1	1	1	1	1
PF02245	Pur_DNA_glyco	Methylpurine-DNA glycosylase (MPG)	1	1	1	1	1	1	1	1	1	1	1	1	1	1	1	1	1	1	1	1	1	1	1
PF02272	DHHA1	DHHA1 domain	4	2	5	4	4	6	5	4	5	2	4	4	5	6	7	7	6	6	3	5	5	4	6
PF02310	B12-binding	B12 binding domain	3	2	4	2	3	2	2	2	1	2	3	3	5	4	4	3	5	4	3	7	3	3	4
PF02359	CDC48_N	Cell division protein 48 (CDC48), N-terminal domain	3	3	5	3	3	4	3	3	3	3	4	3	4	3	3	2	4	4	5	2	4	3	4
PF02416	MttA_Hcf106	mttA/Hcf106 family	3	2	2	2	2	2	3	2	2	2	2	2	2	2	2	2	2	2	2	3	2	2	2
PF02445	NadA	Quinolinate synthetase A protein	1	1	1	1	1	1	1	1	1	1	1	1	1	1	1	1	1	1	1	1	1	1	1
PF02463	SMC_N	RecF/RecN/SMC N terminal domain	7	8	7	6	7	4	8	5	5	8	6	4	8	9	5	4	8	5	3	8	7	7	7
PF02516	STT3	Oligosaccharyl transferase STT3 subunit	1	1	1	1	1	1	1	1	1	1	3	1	1	2	1	1	1	1	1	1	1	3	1
PF02517	CPBP	CPBP intramembrane metalloprotease	3	2	2	1	1	2	2	3	3	1	1	1	1	2	1	1	1	1	2	2	1	2	2
PF02518	HATPase_c	Histidine kinase-, DNA gyrase B-, and HSP90-like ATPase	4	3	10	18	43	9	3	1	1	4	4	17	19	7	14	31	20	27	30	1	4	40	1
PF02540	NAD_synthase	NAD synthase	3	3	3	3	3	4	3	3	2	2	3	3	3	3	3	5	3	5	2	2	3	5	3
PF02548	Pantoate_transf	Ketopantoate hydroxymethyltransferase	1	1	1	1	1	1	1	1	1	1	1	1	1	1	1	1	1	1	1	1	1	1	1
PF02570	CbiC	Precorrin-8X methylmutase	1	1	1	1	1	1	1	1	1	1	1	1	1	1	1	3	1	1	1	1	1	1	1
PF02572	CobA_CobO_BtuR	ATP:corrinoid adenosyltransferase BtuR/CobO/CobP	1	1	1	1	1	1	1	1	1	1	1	1	1	1	1	2	1	1	1	1	1	1	1
PF02577	DNase-RNase	Bifunctional nuclease	1	1	1	1	1	1	1	1	1	1	1	1	1	2	2	2	1	2	2	1	1	1	1
PF02598	Methyltrn_RNA_3	Putative RNA methyltransferase	1	1	1	1	1	1	1	1	1	1	1	1	1	1	1	1	1	1	1	1	1	1	1
PF02607	B12-binding_2	B12 binding domain	1	1	4	1	3	2	1	2	1	2	2	3	3	3	2	2	3	3	1	3	3	4	3
PF02621	VitK2_biosynth	Menaquinone biosynthesis	1	1	1	1	1	1	1	2	1	1	1	2	1	1	1	1	1	1	1	1	1	1	1
PF02629	CoA_binding	CoA binding domain	2	4	2	2	3	2	2	2	2	3	3	2	2	2	2	2	2	2	5	2	2	2	2
PF02637	GatB_Yqey	GatB domain	2	2	1	3	2	3	3	2	3	2	2	2	1	3	2	4	1	2	2	3	2	2	3
PF02643	DUF192	Uncharacterized ACR, COG1430	1	1	2	1	1	1	1	1	1	1	1	1	1	1	1	1	1	1	1	1	1	1	1
PF02683	DsbD	Cytochrome C biogenesis protein transmembrane region	2	3	1	1	1	4	2	1	1	1	1	3	2	3	3	2	2	3	1	3	3	2	2
PF02687	FtsX	FtsX-like permease family	1	2	2	2	1	1	3	2	2	2	2	1	1	2	2	2	1	2	2	2	1	2	2
PF02729	OTCace_N	Aspartate/ornithine carbamoyltransferase, carbamoyl-P binding domain	2	2	2	2	2	2	2	2	1	3	2	2	2	2	2	2	2	2	2	2	2	2	2
PF02732	ERCC4	ERCC4 domain	1	1	1	2	1	1	1	1	1	1	1	1	1	1	1	1	1	1	1	1	1	1	1
PF02737	3HCDH_N	3-hydroxyacyl-CoA dehydrogenase, NAD binding domain	2	2	3	2	2	2	1	2	1	1	2	3	4	2	2	3	4	3	1	2	4	3	2
PF02742	Fe_dep_repr_C	Iron dependent repressor, metal binding and dimerisation domain	2	2	3	3	3	2	1	1	2	2	2	4	2	2	2	2	2	2	2	2	3	2	2
PF02747	PCNA_C	Proliferating cell nuclear antigen, C-terminal domain	2	1	2	1	1	1	1	1	1	3	1	1	1	1	1	1	1	1	1	1	1	1	1
PF02749	QRPTase_N	Quinolinate phosphoribosyl transferase, N-terminal domain	1	1	1	1	1	1	1	1	1	1	1	1	1	1	1	1	1	1	1	1	1	1	1
PF02769	AIRS_C	AIR synthase related protein, C-terminal domain	5	4	4	3	3	3	4	4	4	3	4	4	3	4	3	4	3	3	4	3	4	3	3
PF02773	S-AdoMet_synt_C	S-adenosylmethionine synthetase, C-terminal domain	2	1	2	2	2	2	1	2	1	2	2	2	2	2	2	4	2	2	2	2	2	2	2
PF02774	Semialdhyde_dhC	Semialdehyde dehydrogenase, dimerisation domain	2	2	2	2	2	2	1	2	2	2	2	2	2	2	2	2	2	2	2	2	2	2	2
PF02777	Sod_Fe_C	Iron/manganese superoxide dismutases, C-terminal domain	2	2	2	2	2	3	1	1	2	2	3	3	2	2	2	2	2	2	2	1	2	3	3
PF02778	tRNA_int_endo_N	tRNA intron endonuclease, N-terminal domain	2	2	2	2	2	2	1	2	2	2	2	1	2	2	2	2	2	2	2	2	2	2	2
PF02779	Transket_pyr	Transketolase, pyrimidine binding domain	1	1	1	1	1	1	1	1	1	1	1	1	1	1	1	2	1	1	1	1	1	1	1
PF02780	Transketolase_C	Transketolase, C-terminal domain	1	1	1	1	1	1	1	1	1	1	1	1	1	1	1	2	1	1	1	1	3	1	1
PF02785	Biotin_carb_C	Biotin carboxylase C-terminal domain	1	1	1	1	1	2	1	1	1	1	1	1	1	1	1	1	1	1	1	1	1	1	2
PF02786	CPSase_L_D2	Carbamoyl-phosphate synthase L chain, ATP binding domain	3	4	4	4	4	5	4	3	3	4	2	3	4	3	3	3	4	3	3	3	3	3	4
PF02789	Peptidase_M17_N	Cytosol aminopeptidase family, N-terminal domain	2	1	1	1	1	1	2	1	1	1	1	1	1	1	1	1	1	1	1	1	1	1	1
PF02803	Thiolase_C	Thiolase, C-terminal domain	3	4	4	3	3	3	2	3	3	5	3	4	3	3	4	5	3	5	3	2	3	3	3
PF02812	ELFV_dehydrog_N	Glu/Leu/Phe/Val dehydrogenase, dimerisation domain	1	1	1	1	1	1	1	1	1	1	1	1	1	1	1	1	1	1	1	1	1	1	1
PF02824	TGS	TGS domain	3	2	2	4	3	2	2	2	1	2	4	3	3	3	4	3	3	3	4	2	3	3	2
PF02826	2-Hacid_dh_C	D-isomer specific 2-hydroxyacid dehydrogenase, NAD binding domain	2	1	3	4	2	2	1	2	2	4	3	3	3	2	3	3	3	3	2	2	3	2	2
PF02866	Ldh_1_C	lactate/malate dehydrogenase, alpha/beta C-terminal domain	1	1	2	1	2	2	1	1	1	1	1	2	2	2	2	2	2	2	2	1	2	2	1
PF02867	Ribonuc_red_lgC	Ribonucleotide reductase, barrel domain	1	2	1	1	1	1	1	1	1	2	5	1	1	1	2	1	1	2	1	1	1	1	1
PF02874	ATP-synt_ab_N	ATP synthase alpha/beta family, beta-barrel domain	4	2	1	2	3	2	1	2	2	2	2	2	2	2	2	2	2	2	2	3	2	2	2
PF02879	PGM_PMM_II	Phosphoglucomutase/phosphomannomutase, alpha/beta/alpha domain II	2	2	2	3	3	3	1	1	2	2	1	2	2	3	3	2	2	4	2	2	2	3	3
PF02880	PGM_PMM_III	Phosphoglucomutase/phosphomannomutase, alpha/beta/alpha domain III	2	2	2	2	2	2	1	1	2	2	2	2	2	2	2	2	2	3	2	2	2	2	2
PF02882	THF_DHG_CYH_C	Tetrahydrofolate dehydrogenase/cyclohydrolase, NAD(P)-binding domain	1	1	1	1	1	1	1	3	3	2	1	1	1	1	1	1	1	1	1	1	1	1	1
PF02910	Succ_DH_flav_C	Fumarate reductase flavoprotein C-term	1	1	1	1	1	1	1	1	1	1	1	1	1	1	1	1	1	1	1	1	1	1	1
PF02934	GatB_N	GatB/GatE catalytic domain	2	2	3	3	4	2	3	2	3	2	3	3	3	3	3	4	3	3	3	2	3	4	2
PF02996	Prefoldin	Prefoldin subunit	1	1	1	1	1	1	2	1	1	1	1	1	1	2	1	1	1	1	1	1	1	1	1
PF03029	ATP_bind_1	Conserved hypothetical ATP binding protein	1	1	1	1	1	1	1	1	1	1	1	1	1	1	1	1	1	1	1	1	1	1	1
PF03030	H_PPase	Inorganic H+ pyrophosphatase	1	1	1	1	1	1	1	1	1	1	1	1	1	1	1	1	1	1	1	1	1	1	1
PF03099	BPL_LplA_LipB	Biotin/lipoate A/B protein ligase family	1	2	1	2	1	1	1	1	1	1	2	2	1	1	1	2	1	2	1	1	1	1	1
PF03104	DNA_pol_B_exo1	DNA polymerase family B, exonuclease domain	1	1	1	1	1	1	1	1	1	1	1	1	1	1	1	1	1	1	1	1	1	1	1
PF03109	ABC1	ABC1 family	2	1	2	1	2	3	1	2	1	1	2	2	2	2	2	2	2	2	2	2	2	2	2
PF03129	HGTP_anticodon	Anticodon binding domain	4	4	5	5	5	5	4	3	3	4	4	6	5	6	4	6	5	4	5	5	5	6	4
PF03144	GTP_EFTU_D2	Elongation factor Tu domain 2	4	5	5	6	5	5	3	5	6	4	5	5	5	6	6	6	5	5	6	5	5	5	5
PF03167	UDG	Uracil DNA glycosylase superfamily	2	1	2	2	1	1	1	1	2	1	2	2	2	2	1	1	2	3	2	1	2	2	1
PF03241	HpaB	4-hydroxyphenylacetate 3-hydroxylase C terminal	1	1	1	1	1	1	1	1	1	1	1	1	1	1	1	1	1	1	1	1	1	1	1
PF03297	Ribosomal_S25	S25 ribosomal protein	1	1	1	1	1	1	1	1	1	1	1	1	1	1	1	1	1	1	1	1	1	1	1
PF03308	MeaB	Methylmalonyl Co-A mutase-associated GTPase MeaB	1	1	1	1	1	2	1	1	1	1	1	1	1	1	1	1	1	1	1	1	1	1	2
PF03358	FMN_red	NADPH-dependent FMN reductase	1	2	1	1	2	1	1	1	1	1	1	2	2	2	3	2	2	2	2	1	2	2	1
PF03439	Spt5-NGN	Early transcription elongation factor of RNA pol II, NGN section	2	2	2	1	2	1	2	1	1	1	1	1	2	1	1	1	2	1	1	1	2	1	1
PF03447	NAD_binding_3	Homoserine dehydrogenase, NAD binding domain	2	2	2	2	2	1	2	1	2	2	2	2	1	2	2	1	1	2	1	2	2	1	1
PF03460	NIR_SIR_ferr	Nitrite/Sulfite reductase ferredoxin-like half domain	4	2	2	3	2	2	3	3	2	3	3	2	2	2	2	1	2	2	2	3	2	2	2
PF03463	eRF1_1	eRF1 domain 1	2	2	2	2	2	2	1	1	2	2	2	3	2	2	3	1	2	3	3	2	3	3	2
PF03465	eRF1_3	eRF1 domain 3	4	4	4	4	4	4	2	2	4	3	4	5	4	2	4	3	4	4	4	4	5	4	4
PF03699	UPF0182	Uncharacterised protein family (UPF0182)	1	1	1	2	1	1	1	2	2	2	1	1	1	1	1	1	1	1	1	1	1	1	1
PF03706	LPG_synthase_TM	Lysylphosphatidylglycerol synthase TM region	1	1	1	1	1	1	4	1	1	1	1	1	1	2	1	1	1	1	1	2	1	1	1
PF03719	Ribosomal_S5_C	Ribosomal protein S5, C-terminal domain	1	1	1	1	1	1	1	1	1	1	2	1	1	1	1	1	1	1	1	1	1	1	1
PF03725	RNase_PH_C	3' exoribonuclease family, domain 2	2	2	3	2	3	3	2	2	3	3	3	3	3	3	2	2	3	2	1	2	2	2	3
PF03764	EFG_IV	Elongation factor G, domain IV	2	2	2	2	2	2	2	2	2	2	3	2	2	2	2	2	2	2	2	2	2	2	2
PF03781	FGE-sulfatase	Sulfatase-modifying factor enzyme 1	1	1	1	1	1	1	1	1	1	1	1	1	1	1	1	1	1	1	1	1	1	1	1
PF03833	PolC_DP2	DNA polymerase II large subunit DP2	1	1	1	1	1	1	2	1	1	2	1	1	1	1	1	1	1	1	1	1	1	1	1
PF03853	YjeF_N	YjeF-related protein N-terminus	1	1	1	1	1	1	1	1	1	1	1	1	1	1	1	1	1	1	1	1	1	1	1
PF03874	RNA_pol_Rpb4	RNA polymerase Rpb4	1	1	1	1	1	1	1	1	1	1	1	1	1	1	1	1	1	1	1	1	1	1	1
PF03876	SHS2_Rpb7-N	SHS2 domain found in N terminus of Rpb7p/Rpc25p/MJ0397	2	2	1	2	2	2	1	1	2	2	2	2	2	2	1	2	2	2	2	1	1	2	1
PF03946	Ribosomal_L11_N	Ribosomal protein L11, N-terminal domain	2	2	2	2	1	2	2	2	2	1	3	2	2	2	2	2	2	2	2	1	2	1	2
PF03947	Ribosomal_L2_C	Ribosomal Proteins L2, C-terminal domain	1	1	2	1	1	1	1	1	1	1	2	2	2	2	1	1	2	1	2	1	2	2	1
PF03952	Enolase_N	Enolase, N-terminal domain	1	1	1	1	1	1	1	1	1	1	1	1	1	1	1	1	1	1	1	1	1	1	1
PF03966	Trm112p	Trm112p-like protein	1	1	2	2	1	3	1	1	1	1	1	1	2	4	3	5	2	1	1	2	3	3	3
PF04007	DUF354	Protein of unknown function (DUF354)	1	1	1	1	1	1	1	1	1	1	1	1	1	1	1	1	1	1	1	1	1	1	1
PF04014	MazE_antitoxin	Antidote-toxin recognition MazE, bacterial antitoxin	5	4	9	2	5	4	2	4	3	8	2	4	6	3	5	3	6	3	5	5	5	5	4
PF04019	DUF359	Protein of unknown function (DUF359)	2	1	1	1	1	1	1	1	1	1	1	1	1	1	1	1	1	1	1	1	1	1	1
PF04055	Radical_SAM	Radical SAM superfamily	23	18	18	22	20	19	19	12	14	23	19	23	22	25	24	31	23	30	26	25	23	17	18
PF04079	SMC_ScpB	Segregation and condensation complex subunit ScpB	1	1	1	1	1	1	1	1	1	1	2	1	1	1	1	1	1	1	1	1	1	1	1
PF04104	DNA_primase_lrg	Eukaryotic and archaeal DNA primase, large subunit	1	1	2	1	1	1	1	2	2	1	1	1	1	1	1	2	1	1	2	1	1	2	1
PF04123	DUF373	Domain of unknown function (DUF373)	1	1	1	1	1	1	1	1	1	1	2	1	1	1	1	1	1	1	1	1	1	1	2
PF04138	GtrA	GtrA-like protein	1	2	2	1	1	1	1	1	1	1	1	1	2	2	1	1	2	1	1	1	2	1	1
PF04212	MIT	MIT (microtubule interacting and transport) domain	1	1	2	1	1	1	1	2	1	2	1	1	1	1	1	1	1	1	1	1	1	1	1
PF04242	DUF424	Protein of unknown function (DUF424)	1	1	1	1	1	1	1	1	1	1	1	1	1	1	1	1	1	1	1	1	1	1	1
PF04406	TP6A_N	Type IIB DNA topoisomerase	1	1	1	1	1	1	1	1	1	1	1	1	1	1	1	1	1	1	1	1	1	1	1
PF04414	tRNA_deacylase	D-aminoacyl-tRNA deacylase	1	1	1	1	1	1	1	1	1	1	1	1	1	1	1	1	1	1	1	2	1	1	1
PF04472	SepF	Cell division protein SepF	1	1	1	1	1	1	1	1	1	1	1	1	1	1	1	1	1	1	1	1	1	1	1
PF04560	RNA_pol_Rpb2_7	RNA polymerase Rpb2, domain 7	1	1	1	1	1	1	1	1	1	1	1	1	1	1	1	1	1	1	1	1	1	1	1
PF04563	RNA_pol_Rpb2_1	RNA polymerase beta subunit	1	1	1	1	1	1	1	1	1	1	1	1	1	1	1	1	1	1	1	1	1	1	1
PF04565	RNA_pol_Rpb2_3	RNA polymerase Rpb2, domain 3	1	1	1	1	1	1	1	1	1	1	1	1	1	1	1	1	1	1	1	1	1	1	1
PF04566	RNA_pol_Rpb2_4	RNA polymerase Rpb2, domain 4	1	1	1	1	1	1	1	1	1	1	1	1	1	1	1	1	1	1	1	1	1	1	1
PF04567	RNA_pol_Rpb2_5	RNA polymerase Rpb2, domain 5	1	1	1	1	1	1	1	1	1	1	1	1	1	1	1	1	1	1	1	1	1	1	1
PF04675	DNA_ligase_A_N	DNA ligase N terminus	2	2	2	1	2	2	2	1	1	1	2	1	2	2	2	2	2	2	2	1	1	2	1
PF04679	DNA_ligase_A_C	ATP dependent DNA ligase C terminal region	1	1	1	1	1	1	1	1	1	1	1	1	1	1	1	1	1	1	1	1	1	1	1
PF04715	Anth_synt_I_N	Anthranilate synthase component I, N terminal region	1	1	1	1	1	1	1	1	1	1	1	1	1	1	1	1	1	1	1	1	1	1	1
PF04851	ResIII	Type III restriction enzyme, res subunit	10	7	12	10	9	7	10	6	1	8	14	4	6	5	6	5	6	7	9	9	4	7	8
PF04919	DUF655	Protein of unknown function (DUF655)	1	1	1	1	1	1	1	1	1	1	1	1	1	1	1	1	1	1	1	1	1	1	1
PF05165	GCH_III	GTP cyclohydrolase III	1	1	1	1	2	2	1	1	1	2	1	1	1	1	1	1	1	1	1	1	1	1	1
PF05201	GlutR_N	Glutamyl-tRNAGlu reductase, N-terminal domain	3	1	2	2	2	3	1	1	2	3	2	2	2	2	2	1	2	2	2	2	2	2	2
PF05221	AdoHcyase	S-adenosyl-L-homocysteine hydrolase	2	4	1	1	1	2	3	2	1	1	1	2	2	1	1	1	2	1	3	2	2	1	1
PF05425	CopD	Copper resistance protein D	4	6	5	5	3	4	6	4	5	5	5	5	5	4	5	5	7	5	3	4	4	4	4
PF05670	NFACT-R_1	NFACT protein RNA binding domain	1	1	1	1	1	1	1	1	1	1	1	1	1	1	1	1	1	1	1	1	1	1	1
PF05746	DALR_1	DALR anticodon binding domain	1	2	2	2	3	2	1	1	1	1	2	3	3	3	2	3	3	2	2	2	2	3	2
PF05916	Sld5	GINS complex protein	1	1	1	1	1	1	1	1	1	1	1	1	1	1	1	1	1	1	1	1	1	1	1
PF06093	Spt4	Spt4/RpoE2 zinc finger	1	1	1	1	1	1	1	1	1	1	1	1	1	1	1	1	2	1	1	1	1	1	1
PF06508	QueC	Queuosine biosynthesis protein QueC	2	1	3	3	4	1	1	3	2	4	3	3	3	3	3	5	3	3	3	4	4	3	3
PF06778	Chlor_dismutase	Chlorite dismutase	1	1	1	1	1	1	1	1	1	1	1	1	1	1	1	2	1	1	1	1	1	1	1
PF06849	DUF1246	Protein of unknown function (DUF1246)	2	2	2	2	2	2	2	1	2	2	2	2	2	2	2	2	2	2	2	2	2	2	2
PF06973	DUF1297	Domain of unknown function (DUF1297)	2	2	2	2	2	2	2	1	2	2	2	2	2	2	2	1	2	2	2	2	2	2	2
PF07521	RMMBL	Zn-dependent metallo-hydrolase RNA specificity domain	4	2	3	2	2	3	2	3	3	4	3	3	2	2	2	3	2	3	4	4	4	2	3
PF07541	EIF_2_alpha	Eukaryotic translation initiation factor 2 alpha subunit	1	2	1	1	1	1	1	1	1	2	2	1	1	2	2	4	1	2	1	3	1	1	1
PF07650	KH_2	KH domain	4	3	5	5	3	4	4	4	4	3	6	5	4	5	5	5	4	5	3	3	5	5	4
PF07685	GATase_3	CobB/CobQ-like glutamine amidotransferase domain	1	1	1	1	1	1	1	1	1	1	1	1	1	1	1	3	1	1	1	1	1	1	1
PF07690	MFS_1	Major Facilitator Superfamily	5	6	6	4	2	3	2	2	2	1	5	3	4	2	9	11	4	11	10	5	3	4	4
PF07719	TPR_2	Tetratricopeptide repeat	22	47	15	13	15	20	83	15	11	175	18	16	22	16	12	17	22	10	21	11	10	20	22
PF07728	AAA_5	AAA domain (dynein-related subfamily)	3	3	2	2	1	2	1	1	1	1	1	3	3	2	3	3	3	2	5	1	2	2	2
PF07732	Cu-oxidase_3	Multicopper oxidase	2	10	5	6	4	4	4	5	7	5	4	14	11	16	7	7	11	10	5	4	10	13	6
PF07883	Cupin_2	Cupin domain	2	3	6	5	5	4	1	2	2	1	2	7	4	4	4	1	4	4	6	3	5	7	3
PF07973	tRNA_SAD	Threonyl and Alanyl tRNA synthetase second additional domain	1	1	1	1	1	1	1	1	1	1	1	1	1	1	1	1	1	1	1	1	1	1	1
PF07992	Pyr_redox_2	Pyridine nucleotide-disulphide oxidoreductase	2	6	4	4	5	4	2	3	3	2	3	4	4	4	3	5	4	5	5	3	5	6	3
PF07995	GSDH	Glucose / Sorbosone dehydrogenase	1	3	3	2	2	2	1	1	1	2	2	2	2	2	3	2	2	2	2	2	2	2	3
PF08029	HisG_C	HisG, C-terminal domain	1	1	1	1	1	1	1	1	1	1	1	1	1	1	1	1	1	1	1	1	1	1	1
PF08069	Ribosomal_S13_N	Ribosomal S13/S15 N-terminal domain	1	1	1	1	1	1	1	1	1	1	1	1	1	1	1	1	1	1	1	1	1	1	1
PF08240	ADH_N	Alcohol dehydrogenase GroES-like domain	6	6	5	5	5	6	5	6	4	6	4	6	7	6	6	4	7	5	6	5	6	6	7
PF08264	Anticodon_1	Anticodon-binding domain of tRNA	3	4	4	4	5	4	3	4	4	4	5	5	5	4	5	5	5	5	4	5	5	5	4
PF08271	TF_Zn_Ribbon	TFIIB zinc-binding	6	5	9	9	6	5	3	4	4	5	7	7	13	10	9	11	13	8	4	5	10	8	6
PF08352	oligo_HPY	Oligopeptide/dipeptide transporter, C-terminal region	2	2	2	2	2	2	1	2	2	1	2	2	2	2	2	2	2	2	2	2	2	2	2
PF08423	Rad51	Rad51	2	2	2	2	2	2	1	2	1	2	1	2	1	2	2	3	2	2	2	2	2	2	2
PF08443	RimK	RimK-like ATP-grasp domain	2	3	2	2	2	2	2	2	2	2	2	2	2	2	3	2	2	2	2	2	2	2	2
PF08450	SGL	SMP-30/Gluconolactonase/LRE-like region	312	8	12	14	13	7	1	5	8	6	13	16	10	11	18	9	15	10	9	9	12	15	6
PF08502	LeuA_dimer	LeuA allosteric (dimerisation) domain	1	1	1	1	1	1	1	1	1	1	1	1	1	1	1	1	1	1	1	1	1	1	1
PF08540	HMG_CoA_synt_C	Hydroxymethylglutaryl-coenzyme A synthase C terminal	1	1	1	1	1	1	1	1	1	1	1	1	1	1	1	1	1	1	1	1	1	1	1
PF08543	Phos_pyr_kin	Phosphomethylpyrimidine kinase	2	1	2	1	2	2	1	2	1	1	2	2	2	2	2	2	2	1	2	1	2	1	2
PF08761	dUTPase_2	dUTPase	2	2	2	2	2	2	2	2	2	2	2	2	2	2	2	2	2	2	2	2	2	2	2
PF08915	tRNA-Thr_ED	Archaea-specific editing domain of threonyl-tRNA synthetase	1	1	1	1	1	1	1	1	1	1	1	1	1	1	1	1	1	1	1	1	1	1	1
PF09079	Cdc6_C	CDC6, C terminal winged helix domain	1	1	3	1	1	3	1	3	2	1	1	4	1	1	2	2	1	2	1	1	2	2	1
PF09173	eIF2_C	Initiation factor eIF2 gamma, C terminal	1	1	1	2	2	2	2	2	2	1	2	2	2	2	2	2	2	2	1	2	2	2	2
PF09180	ProRS-C_1	Prolyl-tRNA synthetase, C-terminal	1	1	1	1	1	1	1	1	1	1	1	1	2	2	2	1	2	2	1	1	1	2	1
PF09239	Topo-VIb_trans	Topoisomerase VI B subunit, transducer	1	1	2	2	2	1	1	1	1	1	1	1	1	1	1	1	1	1	1	1	1	1	1
PF09249	tRNA_NucTransf2	tRNA nucleotidyltransferase, second domain	1	1	1	1	1	1	1	1	1	1	1	1	1	1	1	1	1	1	1	1	1	1	1
PF09335	SNARE_assoc	SNARE associated Golgi protein	5	3	3	5	7	6	3	2	2	4	4	3	2	3	4	3	2	3	4	4	3	3	6
PF09336	Vps4_C	Vps4 C terminal oligomerisation domain	4	1	4	2	2	2	1	2	2	2	4	3	3	4	3	2	3	2	4	2	3	3	2
PF09377	SBDS_C	SBDS protein C-terminal domain	1	1	1	1	1	1	1	1	1	1	1	1	1	1	1	1	1	1	1	1	1	1	1
PF09489	CbtB	Probable cobalt transporter subunit (CbtB)	1	2	2	1	2	1	1	1	1	1	1	1	1	2	2	1	1	1	1	1	2	1	1
PF09630	DUF2024	Domain of unknown function (DUF2024)	1	1	2	1	2	2	1	1	1	1	2	2	2	2	2	2	2	2	2	1	2	2	2
PF09754	PAC2	PAC2 family	1	1	4	4	3	3	2	3	3	3	3	3	4	4	3	4	4	4	5	3	4	4	3
PF09843	DUF2070	Predicted membrane protein (DUF2070)	1	1	1	1	1	1	1	1	1	1	1	1	1	1	1	1	1	1	1	1	1	1	1
PF10017	Methyltransf_33	Histidine-specific methyltransferase, SAM-dependent	3	1	1	1	1	1	1	1	1	3	1	1	1	1	1	1	1	1	1	1	1	1	1
PF10120	ThiP_synth	Thiamine-phosphate synthase	1	1	1	1	1	1	1	1	1	1	1	1	1	1	1	1	1	1	1	1	1	1	1
PF10369	ALS_ss_C	Small subunit of acetolactate synthase	2	2	2	2	2	2	2	2	2	2	2	2	2	2	2	2	2	2	2	2	2	2	2
PF10415	FumaraseC_C	Fumarase C C-terminus	1	1	1	1	1	1	1	1	1	2	1	1	1	1	1	1	1	1	1	1	1	1	1
PF10418	DHODB_Fe-S_bind	Iron-sulfur cluster binding domain of dihydroorotate dehydrogenase B	1	1	1	1	1	1	1	1	1	1	1	1	1	1	1	1	1	1	1	1	1	1	1
PF10559	Plug_translocon	Plug domain of Sec61p	1	1	1	1	1	1	1	1	1	1	1	1	1	1	1	1	1	1	1	1	1	1	1
PF10584	Proteasome_A_N	Proteasome subunit A N-terminal signature	2	2	2	2	3	3	2	1	2	2	2	2	2	2	2	2	2	2	2	2	2	2	2
PF10604	Polyketide_cyc2	Polyketide cyclase / dehydrase and lipid transport	3	3	3	3	3	3	2	3	3	3	3	3	3	3	3	4	3	4	4	2	3	3	2
PF10609	ParA	NUBPL iron-transfer P-loop NTPase	1	1	1	1	1	1	1	1	1	1	1	1	1	1	1	1	1	1	1	1	1	1	1
PF10996	Beta-Casp	Beta-Casp domain	2	2	2	2	2	2	2	2	2	2	2	2	2	2	2	2	2	2	2	2	2	2	2
PF11760	CbiG_N	Cobalamin synthesis G N-terminal	1	1	1	1	1	1	1	2	1	2	1	1	1	1	1	2	1	1	1	1	1	1	1
PF11761	CbiG_mid	Cobalamin biosynthesis central region	1	1	2	1	1	1	1	1	1	1	1	2	1	1	1	2	1	1	1	1	2	1	1
PF11799	IMS_C	impB/mucB/samB family C-terminal domain	1	2	1	1	1	1	1	1	1	1	1	1	1	1	1	1	1	1	2	1	1	1	1
PF11838	ERAP1_C	ERAP1-like C-terminal domain	1	2	2	2	2	2	1	2	1	1	2	2	2	2	2	2	2	2	2	2	2	2	2
PF12706	Lactamase_B_2	Beta-lactamase superfamily domain	3	2	6	3	4	2	6	1	4	4	4	2	3	2	5	5	3	4	2	2	2	2	4
PF12804	NTP_transf_3	MobA-like NTP transferase domain	1	1	1	1	1	1	1	1	2	5	2	3	1	1	1	1	1	4	1	1	1	1	2
PF12838	Fer4_7	4Fe-4S dicluster domain	4	2	4	5	4	7	6	2	2	3	5	6	5	7	4	2	5	2	4	4	4	4	3
PF12840	HTH_20	Helix-turn-helix domain	4	5	3	3	3	4	8	3	3	3	4	6	8	6	4	4	8	5	5	5	4	5	4
PF12867	DinB_2	DinB superfamily	1	1	1	1	1	1	1	1	1	1	1	1	1	1	1	1	1	1	1	1	1	1	1
PF12895	ANAPC3	Anaphase-promoting complex, cyclosome, subunit 3	1	4	7	5	7	8	4	3	5	15	2	8	9	5	7	3	9	5	5	8	10	5	5
PF13023	HD_3	HD domain	1	1	1	1	1	1	1	1	1	1	1	1	1	1	1	1	1	1	1	1	1	1	1
PF13167	GTP-bdg_N	GTP-binding GTPase N-terminal	1	1	1	1	1	1	1	2	2	1	2	1	1	1	2	3	1	3	2	1	2	2	3
PF13175	AAA_15	AAA ATPase domain	3	5	9	10	9	5	16	3	5	7	8	6	6	5	6	5	5	3	4	4	10	8	3
PF13180	PDZ_2	PDZ domain	2	1	2	1	1	2	1	1	1	1	2	3	2	1	3	3	2	3	3	2	1	2	2
PF13191	AAA_16	AAA ATPase domain	1	4	5	1	4	5	2	1	1	8	3	6	2	2	3	3	2	3	2	1	6	4	6
PF13207	AAA_17	AAA domain	3	3	2	2	3	3	1	2	2	3	4	3	2	3	3	1	2	1	2	2	3	4	3
PF13240	zinc_ribbon_2	zinc-ribbon domain	3	2	5	4	4	6	3	9	4	6	3	4	4	3	8	4	4	4	4	3	2	3	7
PF13241	NAD_binding_7	Putative NAD(P)-binding	1	1	4	2	2	2	1	1	2	2	2	2	2	2	2	2	2	2	2	2	2	3	2
PF13304	AAA_21	AAA domain, putative AbiEii toxin, Type IV TA system	4	9	6	8	10	8	1	7	7	5	4	6	5	2	8	9	5	11	6	6	7	10	10
PF13307	Helicase_C_2	Helicase C-terminal domain	2	1	3	2	1	1	2	1	1	1	2	1	1	2	2	2	1	2	1	2	1	1	1
PF13370	Fer4_13	4Fe-4S single cluster domain of Ferredoxin I	2	2	2	1	1	2	2	1	1	1	1	1	1	1	1	1	1	1	1	2	2	1	1
PF13371	TPR_9	Tetratricopeptide repeat	4	5	1	2	1	2	11	3	2	19	2	4	1	1	1	3	1	2	2	2	2	2	2
PF13379	NMT1_2	NMT1-like family	1	1	1	1	1	1	1	1	1	1	1	1	1	1	1	1	1	1	1	1	1	1	1
PF13380	CoA_binding_2	CoA binding domain	4	3	4	4	4	3	2	2	3	1	3	3	4	4	4	3	4	3	3	3	4	4	3
PF13404	HTH_AsnC-type	AsnC-type helix-turn-helix domain	6	4	3	3	3	4	2	3	3	4	4	5	4	6	7	5	5	5	8	4	6	6	2
PF13412	HTH_24	Winged helix-turn-helix DNA-binding	8	2	12	19	14	16	2	14	8	2	11	22	8	14	14	10	8	12	6	14	17	17	14
PF13424	TPR_12	Tetratricopeptide repeat	5	8	14	7	11	5	31	11	6	61	3	5	14	10	15	7	14	6	16	8	11	12	14
PF13431	TPR_17	Tetratricopeptide repeat	4	10	15	4	5	5	16	5	3	31	7	10	8	4	3	3	8	5	5	10	6	3	14
PF13432	TPR_16	Tetratricopeptide repeat	7	9	8	2	4	3	67	9	16	68	7	2	4	6	4	5	4	7	7	3	5	5	3
PF13456	RVT_3	Reverse transcriptase-like	1	1	1	1	1	1	1	1	1	1	1	1	1	1	1	1	1	1	1	1	1	1	1
PF13462	Thioredoxin_4	Thioredoxin	4	5	5	4	4	4	1	3	5	3	3	12	5	4	4	6	5	5	3	3	8	8	3
PF13500	AAA_26	AAA domain	1	2	2	1	1	1	2	1	2	2	1	1	1	1	1	1	1	1	3	2	1	1	1
PF13507	GATase_5	CobB/CobQ-like glutamine amidotransferase domain	1	1	1	1	1	1	1	1	1	1	1	1	1	1	1	1	1	1	1	1	1	1	1
PF13522	GATase_6	Glutamine amidotransferase domain	3	3	3	2	3	3	2	1	2	2	3	3	3	3	3	4	3	4	2	2	3	3	3
PF13549	ATP-grasp_5	ATP-grasp domain	2	2	2	3	2	2	2	4	3	1	2	3	2	2	2	2	2	2	3	2	2	3	2
PF13561	adh_short_C2	Enoyl-(Acyl carrier protein) reductase	6	4	6	9	7	5	2	1	2	4	3	6	5	6	5	9	5	8	6	5	8	6	4
PF13597	NRDD	Anaerobic ribonucleoside-triphosphate reductase	3	2	2	2	2	2	2	2	2	2	2	2	2	1	2	2	2	2	2	2	2	2	2
PF13607	Succ_CoA_lig	Succinyl-CoA ligase like flavodoxin domain	4	4	3	4	3	3	5	4	4	2	3	3	2	4	3	3	2	3	3	2	3	3	3
PF13649	Methyltransf_25	Methyltransferase domain	4	8	5	6	4	4	2	6	2	4	3	5	5	5	5	3	5	6	2	4	3	5	5
PF13662	Toprim_4	Toprim domain	2	2	1	2	2	1	1	1	1	1	1	2	2	2	1	1	2	1	2	2	2	2	1
PF13669	Glyoxalase_4	Glyoxalase/Bleomycin resistance protein/Dioxygenase superfamily	1	1	1	1	1	1	1	1	1	1	1	1	1	1	1	2	1	1	1	2	1	1	1
PF13685	Fe-ADH_2	Iron-containing alcohol dehydrogenase	1	1	1	1	1	1	1	1	1	1	1	1	1	1	1	2	1	2	1	1	1	1	1
PF13847	Methyltransf_31	Methyltransferase domain	1	1	3	4	4	8	2	1	2	1	5	6	4	6	6	5	4	7	5	5	5	4	6
PF14306	PUA_2	PUA-like domain	1	1	1	1	1	1	1	1	1	1	1	1	1	1	1	1	1	1	1	1	1	1	1
PF14464	Prok-JAB	Prokaryotic homologs of the JAB domain	2	2	3	2	2	2	2	1	2	2	2	2	2	2	2	3	2	3	2	2	2	2	2
PF14492	EFG_II	Elongation Factor G, domain II	1	1	1	1	1	1	1	1	1	1	2	1	1	1	1	1	1	1	1	1	1	2	1
PF14520	HHH_5	Helix-hairpin-helix domain	4	4	3	4	3	3	3	2	2	3	2	3	2	3	4	4	3	2	3	2	3	3	3
PF14559	TPR_19	Tetratricopeptide repeat	8	13	5	9	13	6	35	1	2	46	9	7	8	7	4	13	8	11	6	7	5	9	7
PF14588	YjgF_endoribonc	YjgF/chorismate_mutase-like, putative endoribonuclease	1	1	1	1	1	1	1	1	1	1	1	1	1	1	1	1	1	1	1	1	1	1	1
PF14810	TGT_C2	Patch-forming domain C2 of tRNA-guanine transglycosylase	1	1	1	1	1	1	1	1	1	1	1	1	1	1	1	1	1	1	1	1	1	1	1
PF14947	HTH_45	Winged helix-turn-helix	3	3	4	5	6	4	1	4	4	4	4	6	13	7	5	5	14	6	12	5	5	7	4
PF16198	TruB_C_2	tRNA pseudouridylate synthase B C-terminal domain	1	1	2	2	2	2	1	1	1	1	2	2	2	2	2	2	2	2	1	2	2	2	2
PF16199	Radical_SAM_C	Radical_SAM C-terminal domain	1	1	1	2	2	2	1	2	1	1	2	1	1	2	1	1	1	1	1	1	2	2	2
PF16360	GTP-bdg_M	GTP-binding GTPase Middle Region	1	1	1	1	2	1	1	1	1	1	1	1	1	1	1	1	1	1	1	1	1	1	1
PF17144	Ribosomal_L5e	Ribosomal large subunit proteins 60S L5, and 50S L18	2	2	2	2	2	2	2	2	2	2	2	2	2	2	2	2	2	2	2	2	2	2	2
PF17146	PIN_6	PIN domain of ribonuclease	1	1	1	1	1	1	1	1	1	2	1	1	1	1	1	1	1	1	1	1	1	1	1
PF17147	PFOR_II	Pyruvate:ferredoxin oxidoreductase core domain II	1	1	2	1	1	1	1	1	1	1	1	1	1	1	1	1	1	1	1	1	1	1	1
PF17207	MCM_OB	MCM OB domain	1	1	1	1	1	1	1	1	1	1	1	1	1	1	1	1	1	1	1	1	1	1	1
PF17214	KH_7	KH domain	2	2	2	1	2	2	1	1	1	1	2	2	2	1	2	2	2	2	2	1	2	2	2
PF17763	Asparaginase_C	Glutaminase/Asparaginase C-terminal domain	1	1	1	1	1	1	1	1	1	1	1	1	1	1	1	2	1	1	1	1	1	1	1
PF17855	MCM_lid	MCM AAA-lid domain	1	1	1	1	1	1	1	1	1	1	1	1	1	1	1	1	1	1	1	1	1	1	1
PF17862	AAA_lid_3	AAA+ lid domain	7	7	7	7	7	6	7	6	6	8	6	6	8	6	6	8	8	6	9	4	6	6	6
PF17991	Thioredoxin_10	Thioredoxin like C-terminal domain	1	1	1	1	1	1	1	1	1	1	1	1	1	1	1	1	1	1	1	1	1	1	1
PF18195	GatD_N	GatD N-terminal domain	1	1	1	1	1	1	1	1	1	1	1	1	1	1	1	1	1	1	1	1	1	1	1
PF18477	PIN_9	PIN like domain	1	1	1	1	1	1	1	1	1	1	1	1	1	1	1	1	1	1	1	1	1	1	1
PF00181	Ribosomal_L2	Ribosomal Proteins L2, RNA binding domain	1	1	1	1	1	1	1	1	1	1	1	1	1	1	1	1	1	1	1	1	0	1	1
PF00391	PEP-utilizers	PEP-utilising enzyme, mobile domain	1	1	1	1	2	1	1	1	1	2	1	2	1	1	1	0	1	1	1	1	1	1	1
PF00456	Transketolase_N	Transketolase, thiamine diphosphate binding domain	1	2	1	1	1	1	1	1	1	1	1	1	1	1	1	0	1	1	1	1	1	1	1
PF00478	IMPDH	IMP dehydrogenase / GMP reductase domain	1	1	1	1	1	1	1	1	1	1	1	1	1	1	1	0	1	1	1	1	1	1	1
PF00507	Oxidored_q4	NADH-ubiquinone/plastoquinone oxidoreductase, chain 3	1	1	1	1	1	1	1	1	1	1	1	1	1	1	1	1	1	1	0	1	1	1	1
PF00745	GlutR_dimer	Glutamyl-tRNAGlu reductase, dimerisation domain	1	1	1	1	1	1	1	1	1	1	1	1	1	1	1	0	1	1	2	1	1	1	1
PF00800	PDT	Prephenate dehydratase	1	2	1	1	1	1	8	1	1	1	1	1	1	1	1	0	1	1	1	2	1	1	1
PF00900	Ribosomal_S4e	Ribosomal family S4e	1	1	2	2	2	1	1	2	2	1	1	2	1	1	1	0	1	1	1	2	2	1	1
PF00919	UPF0004	Uncharacterized protein family UPF0004	1	1	1	1	1	1	2	1	1	2	1	0	1	1	1	1	1	1	1	1	2	1	1
PF01157	Ribosomal_L21e	Ribosomal protein L21e	1	1	1	1	1	1	1	1	1	1	1	1	0	1	1	1	1	1	1	1	1	1	1
PF01326	PPDK_N	Pyruvate phosphate dikinase, PEP/pyruvate binding domain	3	2	2	2	3	3	2	2	2	3	3	6	2	2	2	0	2	3	2	3	3	3	3
PF01595	DUF21	Cyclin M transmembrane N-terminal domain	1	1	1	1	1	1	1	1	1	1	1	2	1	2	1	1	1	1	0	1	2	2	1
PF01699	Na_Ca_ex	Sodium/calcium exchanger protein	2	2	2	2	2	2	2	2	2	2	2	2	2	2	0	2	2	2	2	2	4	4	2
PF01817	CM_2	Chorismate mutase type II	1	1	1	1	1	1	1	1	1	1	1	1	1	2	1	1	1	0	1	1	1	1	1
PF01870	Hjc	Archaeal holliday junction resolvase (hjc)	1	1	1	1	2	2	1	1	1	1	1	1	1	1	1	1	1	1	1	0	1	1	1
PF01896	DNA_primase_S	DNA primase small subunit	2	2	1	1	1	1	2	1	1	2	1	1	1	2	1	0	1	2	3	1	1	1	1
PF02386	TrkH	Cation transport protein	2	2	2	2	2	2	2	2	2	2	2	2	2	4	4	6	2	6	3	0	2	2	2
PF02475	Met_10	Met-10+ like-protein	1	1	1	1	1	1	1	1	1	1	1	1	1	1	1	0	1	1	1	1	1	1	1
PF02568	ThiI	Thiamine biosynthesis protein (ThiI)	1	1	2	1	1	1	1	1	1	1	1	2	2	2	1	2	2	2	2	0	2	2	1
PF02700	PurS	Phosphoribosylformylglycinamidine (FGAM) synthase	1	1	1	1	1	1	1	1	1	1	1	1	1	1	1	1	1	0	1	1	1	1	1
PF02881	SRP54_N	SRP54-type protein, helical bundle domain	1	1	2	3	3	3	1	2	1	2	2	3	3	3	3	0	2	3	2	3	3	3	3
PF02896	PEP-utilizers_C	PEP-utilising enzyme, TIM barrel domain	1	1	1	1	1	1	1	1	1	1	1	1	1	2	1	0	1	1	1	1	1	1	1
PF02933	CDC48_2	Cell division protein 48 (CDC48), domain 2	3	3	4	3	3	3	3	3	3	3	3	3	4	3	3	0	4	1	4	2	3	3	3
PF03471	CorC_HlyC	Transporter associated domain	2	2	2	2	2	2	3	2	2	2	2	4	2	2	2	2	2	2	0	2	2	2	2
PF03951	Gln-synt_N	Glutamine synthetase, beta-Grasp domain	2	2	2	1	2	2	2	2	2	2	2	2	2	2	2	0	2	2	2	1	2	2	2
PF04027	DUF371	Domain of unknown function (DUF371)	1	1	1	1	1	1	1	1	1	1	1	1	1	1	1	1	1	1	1	0	1	1	1
PF04234	CopC	CopC domain	1	1	1	1	1	1	3	2	2	3	8	1	1	0	1	1	2	1	3	1	1	2	1
PF04362	Iron_traffic	Bacterial Fe(2+) trafficking	1	2	1	1	1	1	1	1	1	1	1	1	1	1	1	1	1	1	1	1	1	1	0
PF04412	DUF521	Protein of unknown function (DUF521)	1	1	1	1	1	1	1	1	1	1	1	1	1	1	1	0	1	1	1	1	1	1	1
PF04758	Ribosomal_S30	Ribosomal protein S30	1	1	1	1	1	1	1	1	1	1	1	1	1	1	1	1	1	0	1	1	1	1	1
PF04945	YHS	YHS domain	1	2	1	1	1	1	2	1	1	1	1	2	2	2	2	3	2	2	3	0	2	2	1
PF05161	MOFRL	MOFRL family	1	1	1	2	1	1	1	1	1	1	1	1	1	1	1	0	1	1	1	1	1	1	1
PF05690	ThiG	Thiazole biosynthesis protein ThiG	2	2	2	1	1	1	1	1	1	1	1	1	2	2	1	1	2	1	1	1	2	0	1
PF08068	DKCLD	DKCLD (NUC011) domain	1	1	1	1	1	1	1	1	1	1	1	1	1	1	1	1	1	1	1	1	1	0	1
PF08071	RS4NT	RS4NT (NUC023) domain	1	1	1	1	1	1	1	1	1	1	1	1	1	1	1	0	1	1	1	1	1	1	1
PF13401	AAA_22	AAA domain	1	3	4	6	2	3	2	3	2	4	2	3	6	3	1	0	6	1	2	4	3	2	3
PF13414	TPR_11	TPR repeat	2	3	5	5	4	2	36	1	7	6	2	2	2	2	0	2	2	4	4	5	2	1	4
PF13489	Methyltransf_23	Methyltransferase domain	2	2	1	7	1	3	1	2	1	4	1	2	3	1	4	4	3	2	2	0	2	2	3
PF13660	DUF4147	Domain of unknown function (DUF4147)	1	1	1	1	1	1	1	1	1	2	1	1	1	1	1	0	1	1	1	1	1	1	1
PF13732	DUF4162	Domain of unknown function (DUF4162)	1	2	1	1	3	2	1	2	2	2	1	3	1	2	2	3	2	2	2	3	0	2	2
PF13894	zf-C2H2_4	C2H2-type zinc finger	3	2	1	2	1	3	1	3	2	3	1	1	2	2	2	3	2	1	1	0	3	1	1
PF18297	NFACT-R_2	NFACT protein RNA binding domain	1	1	1	1	1	1	1	1	1	1	1	1	1	1	1	1	1	1	1	0	1	1	1
PF04042	DNA_pol_E_B	DNA polymerase alpha/epsilon subunit B	1	1	1	1	1	1	1	1	1	1	1	1	1	1	1	0	0	1	1	1	1	1	1
PF08459	UvrC_HhH_N	UvrC Helix-hairpin-helix N-terminal	1	1	1	1	2	1	1	1	1	1	1	1	1	1	1	0	1	0	2	2	1	1	2
PF01728	FtsJ	FtsJ-like methyltransferase	1	1	1	1	1	1	1	1	1	1	1	1	0	0	1	1	0	2	1	1	1	1	1
PF02195	ParBc	ParB-like nuclease domain	6	2	7	1	4	2	1	2	2	1	2	2	1	7	0	0	1	1	2	0	4	0	0
PF00012	HSP70	Hsp70 protein	1	3	0	1	1	2	2	1	1	2	1	1	2	2	2	2	2	2	4	2	1	2	2
PF00115	COX1	Cytochrome C and Quinol oxidase polypeptide I	1	1	1	1	1	1	1	0	1	1	1	1	1	1	1	1	1	1	2	1	1	1	1
PF00116	COX2	Cytochrome C oxidase subunit II, periplasmic domain	2	2	2	2	2	2	2	0	2	2	2	2	2	2	2	2	2	2	2	2	2	2	2
PF00149	Metallophos	Calcineurin-like phosphoesterase	3	2	2	1	3	0	1	1	3	2	2	4	3	2	2	2	3	2	3	3	2	4	1
PF00164	Ribosom_S12_S23	Ribosomal protein S12/S23	1	1	1	1	1	1	1	1	1	1	0	1	1	1	1	1	1	1	1	1	1	1	1
PF00238	Ribosomal_L14	Ribosomal protein L14p/L23e	1	1	1	1	1	1	1	1	1	0	1	1	1	1	1	1	1	1	1	1	1	1	1
PF00253	Ribosomal_S14	Ribosomal protein S14p/S29e	1	1	1	1	1	0	1	1	1	1	1	2	1	1	1	1	1	1	1	1	3	1	1
PF00300	His_Phos_1	Histidine phosphatase superfamily (branch 1)	1	3	1	1	1	1	1	0	1	1	1	1	1	1	1	1	1	1	1	1	1	1	1
PF00383	dCMP_cyt_deam_1	Cytidine and deoxycytidylate deaminase zinc-binding region	1	1	1	2	1	1	1	0	2	1	1	2	1	1	1	1	1	1	1	1	1	1	1
PF00623	RNA_pol_Rpb1_2	RNA polymerase Rpb1, domain 2	1	1	1	1	1	1	1	1	1	1	0	1	1	1	1	1	1	1	1	1	1	1	1
PF00708	Acylphosphatase	Acylphosphatase	0	3	1	1	1	1	1	1	1	1	1	1	1	1	1	1	1	1	1	1	1	1	1
PF00742	Homoserine_dh	Homoserine dehydrogenase	1	1	1	1	1	1	1	0	1	1	1	1	1	1	2	1	1	1	1	1	1	1	1
PF00749	tRNA-synt_1c	tRNA synthetases class I (E and Q), catalytic domain	1	1	2	1	1	1	1	0	1	1	1	2	1	1	2	1	1	1	1	1	1	1	1
PF00752	XPG_N	XPG N-terminal domain	1	2	2	2	2	2	1	0	1	1	2	2	2	2	2	2	2	3	1	2	2	2	1
PF00763	THF_DHG_CYH	Tetrahydrofolate dehydrogenase/cyclohydrolase, catalytic domain	1	1	1	1	1	1	1	1	1	1	0	1	1	1	1	1	1	1	1	1	1	1	1
PF00814	Peptidase_M22	Glycoprotease family	1	1	1	1	1	1	1	1	0	1	1	1	1	1	1	1	1	1	1	1	1	1	1
PF00832	Ribosomal_L39	Ribosomal L39 protein	1	0	1	1	1	1	1	1	1	1	1	1	1	1	1	1	1	1	1	1	1	1	1
PF00867	XPG_I	XPG I-region	1	2	1	1	1	1	1	0	1	1	2	2	1	1	2	1	1	1	1	2	1	1	1
PF01028	Topoisom_I	Eukaryotic DNA topoisomerase I, catalytic core	2	2	1	1	1	2	1	0	1	2	2	2	2	1	2	2	2	3	1	3	1	3	2
PF01071	GARS_A	Phosphoribosylglycinamide synthetase, ATP-grasp (A) domain	1	1	2	1	1	1	1	1	0	2	1	1	1	1	1	1	1	1	1	1	1	1	1
PF01096	TFIIS_C	Transcription factor S-II (TFIIS)	3	0	3	3	3	3	3	3	3	3	3	3	3	3	3	3	3	3	3	3	3	3	3
PF01176	eIF-1a	Translation initiation factor 1A / IF-1	5	0	3	1	1	1	1	1	1	1	1	2	3	1	1	1	3	1	1	1	2	1	1
PF01200	Ribosomal_S28e	Ribosomal protein S28e	1	1	1	1	1	1	1	0	1	1	1	1	1	1	1	1	1	1	1	1	1	1	1
PF01246	Ribosomal_L24e	Ribosomal protein L24e	1	1	1	1	1	1	1	0	1	1	1	1	1	1	1	1	1	1	1	1	1	1	1
PF01329	Pterin_4a	Pterin 4 alpha carbinolamine dehydratase	1	1	1	1	1	1	1	0	1	1	1	1	1	1	1	1	1	1	1	1	1	1	1
PF01396	zf-C4_Topoisom	Topoisomerase DNA binding C4 zinc finger	2	2	2	2	2	2	2	2	2	0	2	2	2	2	2	2	2	2	2	2	2	2	2
PF01428	zf-AN1	AN1-like Zinc finger	1	1	1	1	1	1	1	1	0	1	1	1	1	1	1	1	1	1	1	1	1	1	1
PF01450	IlvC	Acetohydroxy acid isomeroreductase, catalytic domain	1	1	1	1	1	1	1	1	1	0	1	1	1	1	1	1	1	1	1	1	1	1	1
PF01641	SelR	SelR domain	1	1	1	1	1	1	1	0	1	1	1	1	1	1	1	1	1	1	1	1	1	1	1
PF01667	Ribosomal_S27e	Ribosomal protein S27	1	1	1	1	1	1	1	1	1	0	3	1	1	1	1	1	1	1	1	1	1	1	1
PF01694	Rhomboid	Rhomboid family	2	1	1	1	2	2	1	2	2	0	2	2	2	2	2	2	2	2	2	2	1	2	2
PF01702	TGT	Queuine tRNA-ribosyltransferase	1	1	1	1	2	1	1	1	0	1	1	2	1	1	1	1	1	1	1	1	2	1	1
PF01862	PvlArgDC	Pyruvoyl-dependent arginine decarboxylase (PvlArgDC)	1	1	1	1	1	1	1	0	1	2	1	1	1	1	1	1	1	1	1	1	1	1	1
PF01866	Diphthamide_syn	Putative diphthamide synthesis protein	1	1	1	1	1	1	1	1	0	1	1	1	1	1	1	3	1	1	1	1	1	1	1
PF01868	UPF0086	Domain of unknown function UPF0086	1	0	1	1	1	1	1	1	1	1	1	1	1	1	1	1	1	1	1	1	1	1	1
PF01872	RibD_C	RibD C-terminal domain	1	0	1	1	1	1	1	1	1	1	1	1	1	1	1	2	1	1	1	1	1	2	1
PF01903	CbiX	CbiX	2	2	2	2	2	2	2	2	0	2	2	2	2	2	2	4	2	2	2	2	2	2	2
PF01948	PyrI	Aspartate carbamoyltransferase regulatory chain, allosteric domain	1	1	1	1	1	1	1	0	1	1	1	1	1	1	1	1	1	1	1	1	1	1	1
PF01964	ThiC_Rad_SAM	Radical SAM ThiC family	1	1	1	1	1	1	1	1	1	0	1	1	1	1	1	1	1	1	1	1	1	1	1
PF01997	Translin	Translin family	2	1	1	1	2	1	2	2	1	0	1	1	1	1	1	2	1	2	1	1	3	1	1
PF02142	MGS	MGS-like domain	1	1	2	1	1	2	1	1	1	1	0	1	1	3	1	2	1	2	1	2	3	1	1
PF02441	Flavoprotein	Flavoprotein	2	3	2	2	2	2	2	2	2	0	2	2	2	2	2	2	2	2	2	2	2	2	2
PF02511	Thy1	Thymidylate synthase complementing protein	2	2	2	2	2	2	2	0	2	2	2	2	2	2	2	2	2	2	2	2	2	2	2
PF02574	S-methyl_trans	Homocysteine S-methyltransferase	1	1	1	1	1	1	1	1	1	0	1	1	1	1	1	1	1	1	1	1	1	1	1
PF02602	HEM4	Uroporphyrinogen-III synthase HemD	1	1	1	1	1	1	1	0	1	1	1	1	1	1	1	1	1	1	1	1	1	1	1
PF02628	COX15-CtaA	Cytochrome oxidase assembly protein	2	2	2	2	2	2	2	0	2	2	2	2	2	2	2	2	2	2	2	2	2	2	2
PF02633	Creatininase	Creatinine amidohydrolase	1	1	1	1	1	1	1	0	1	1	1	1	1	1	1	1	1	1	1	1	1	1	1
PF02748	PyrI_C	Aspartate carbamoyltransferase regulatory chain, metal binding domain	1	1	1	1	1	1	1	0	1	1	1	1	1	1	1	1	1	1	1	1	1	1	1
PF02772	S-AdoMet_synt_M	S-adenosylmethionine synthetase, central domain	2	2	2	2	2	2	1	2	0	1	3	2	2	2	2	2	2	2	2	2	2	2	2
PF02775	TPP_enzyme_C	Thiamine pyrophosphate enzyme, C-terminal TPP binding domain	2	1	2	1	1	1	2	0	2	3	1	2	2	2	1	2	2	3	2	2	1	2	2
PF02787	CPSase_L_D3	Carbamoyl-phosphate synthetase large chain, oligomerisation domain	1	1	1	1	1	1	1	1	1	1	0	1	1	1	1	2	1	1	1	1	1	1	1
PF02843	GARS_C	Phosphoribosylglycinamide synthetase, C domain	1	1	2	1	1	1	1	1	1	0	1	1	1	1	1	1	1	1	1	1	1	1	1
PF02844	GARS_N	Phosphoribosylglycinamide synthetase, N domain	1	1	2	1	1	1	1	1	0	1	1	1	1	1	1	1	1	1	1	1	1	1	1
PF02885	Glycos_trans_3N	Glycosyl transferase family, helical bundle domain	1	0	1	1	1	1	1	1	1	1	1	1	1	1	1	1	1	2	2	1	1	1	1
PF03357	Snf7	Snf7	2	0	3	1	2	3	2	1	2	1	3	3	2	2	3	2	3	3	1	1	3	3	3
PF03446	NAD_binding_2	NAD binding domain of 6-phosphogluconate dehydrogenase	1	1	1	3	4	2	2	0	3	2	2	1	2	1	3	1	2	1	2	1	1	4	2
PF03477	ATP-cone	ATP cone domain	2	0	3	2	4	4	2	2	2	2	3	3	3	2	3	5	3	3	4	4	3	4	3
PF03807	F420_oxidored	NADP oxidoreductase coenzyme F420-dependent	1	3	3	1	3	4	1	0	1	2	1	2	3	3	1	2	3	2	1	1	1	2	3
PF03911	Sec61_beta	Sec61beta family	1	1	0	1	1	1	1	1	1	1	1	1	1	1	1	1	1	1	1	1	1	1	1
PF03950	tRNA-synt_1c_C	tRNA synthetases class I (E and Q), anti-codon binding domain	1	1	2	2	1	1	1	0	1	1	1	1	1	1	1	1	1	1	1	1	2	1	1
PF04068	RLI	Possible Fer4-like domain in RNase L inhibitor, RLI	3	1	2	2	2	2	3	1	2	0	2	2	2	3	2	2	2	3	3	2	2	3	2
PF04127	DFP	DNA / pantothenate metabolism flavoprotein	2	2	2	2	2	3	2	2	2	0	2	2	2	2	2	2	2	2	2	2	2	2	2
PF04455	Saccharop_dh_N	LOR/SDH bifunctional enzyme conserved region	2	2	2	2	2	2	2	0	1	1	2	2	2	2	2	1	2	1	1	2	2	2	2
PF04983	RNA_pol_Rpb1_3	RNA polymerase Rpb1, domain 3	1	1	1	1	1	1	1	1	1	1	0	1	1	1	1	1	1	1	1	1	1	1	1
PF04997	RNA_pol_Rpb1_1	RNA polymerase Rpb1, domain 1	1	1	2	2	2	2	1	2	2	2	0	2	2	2	2	2	2	2	1	1	2	2	2
PF04998	RNA_pol_Rpb1_5	RNA polymerase Rpb1, domain 5	1	1	1	1	1	1	1	1	1	1	0	1	1	2	1	1	1	1	2	2	1	1	1
PF05000	RNA_pol_Rpb1_4	RNA polymerase Rpb1, domain 4	1	1	1	1	1	1	1	1	1	1	0	1	1	1	1	1	1	1	1	1	1	1	1
PF05239	PRC	PRC-barrel domain	3	0	3	3	2	3	2	2	2	3	2	3	3	4	3	3	3	3	3	1	2	5	3
PF06418	CTP_synth_N	CTP synthase N-terminus	1	1	1	2	1	1	1	1	0	1	1	1	1	2	1	1	1	1	2	1	1	1	1
PF07431	DUF1512	Protein of unknown function (DUF1512)	1	1	1	1	1	1	1	1	1	0	1	1	1	1	1	1	1	1	1	1	1	1	1
PF07934	OGG_N	8-oxoguanine DNA glycosylase, N-terminal domain	1	0	2	1	3	2	1	2	2	2	2	3	1	2	2	2	1	2	2	3	3	1	1
PF07991	IlvN	Acetohydroxy acid isomeroreductase, NADPH-binding domain	1	2	1	1	1	1	1	1	1	0	1	2	2	2	2	2	2	2	2	2	2	2	2
PF08438	MMR_HSR1_C	GTPase of unknown function C-terminal	2	2	3	3	2	2	1	1	0	1	4	3	3	4	3	4	3	4	3	3	3	3	2
PF08442	ATP-grasp_2	ATP-grasp domain	1	1	1	1	2	1	1	1	1	0	1	2	2	1	1	1	2	1	1	2	2	1	1
PF08489	DUF1743	Domain of unknown function (DUF1743)	1	0	2	2	2	2	1	1	1	2	2	2	2	2	2	1	2	2	2	2	2	2	2
PF09334	tRNA-synt_1g	tRNA synthetases class I (M)	0	1	2	1	2	2	1	1	1	1	1	1	1	1	2	1	1	1	2	1	1	1	2
PF09490	CbtA	Probable cobalt transporter subunit (CbtA)	1	2	2	1	1	1	1	0	1	1	1	1	1	1	2	1	1	1	1	1	2	1	1
PF11794	HpaB_N	4-hydroxyphenylacetate 3-hydroxylase N terminal	2	1	1	1	1	1	1	2	1	0	1	2	2	1	1	1	2	1	2	1	2	2	1
PF11798	IMS_HHH	IMS family HHH motif	1	0	1	1	1	1	1	1	1	2	2	1	1	1	1	1	1	1	1	2	1	1	1
PF11987	IF-2	Translation-initiation factor 2	1	1	1	1	2	1	1	0	1	1	2	1	1	2	2	1	1	1	1	2	1	1	2
PF12344	UvrB	Ultra-violet resistance protein B	1	1	1	1	1	1	2	1	0	1	1	1	1	1	1	1	1	1	2	1	1	1	2
PF12367	PFO_beta_C	Pyruvate ferredoxin oxidoreductase beta subunit C terminal	1	1	1	1	1	1	1	0	1	1	1	1	1	1	1	1	1	1	1	1	1	1	1
PF12710	HAD	haloacid dehalogenase-like hydrolase	1	2	1	2	1	0	1	1	1	1	2	1	1	1	1	1	1	1	3	1	1	1	1
PF12773	DZR	Double zinc ribbon	4	0	7	5	6	4	3	3	4	4	5	4	5	5	7	5	5	5	3	6	5	3	4
PF12831	FAD_oxidored	FAD dependent oxidoreductase	1	0	2	1	1	1	2	1	2	1	2	2	1	1	3	1	1	1	2	2	2	1	1
PF12900	Pyridox_ox_2	Pyridoxamine 5'-phosphate oxidase	1	2	1	1	1	2	1	1	0	1	1	2	1	1	1	1	1	3	2	1	1	2	1
PF13085	Fer2_3	2Fe-2S iron-sulfur cluster binding domain	1	1	1	1	1	1	1	1	1	0	1	1	1	1	1	1	1	1	2	1	1	1	1
PF13183	Fer4_8	4Fe-4S dicluster domain	1	1	1	1	3	1	1	1	1	0	1	1	1	1	1	1	1	1	1	2	1	1	1
PF13237	Fer4_10	4Fe-4S dicluster domain	2	1	4	1	1	2	1	0	2	3	1	3	3	3	3	1	3	3	2	1	2	3	2
PF13353	Fer4_12	4Fe-4S single cluster domain	3	1	1	2	2	2	1	1	1	0	2	1	2	2	2	2	2	2	2	1	2	4	2
PF13365	Trypsin_2	Trypsin-like peptidase domain	1	2	2	1	2	1	2	0	1	1	1	5	1	1	2	2	1	2	3	1	3	3	1
PF13369	Transglut_core2	Transglutaminase-like superfamily	1	0	1	1	1	1	1	1	1	1	1	1	1	1	1	1	1	1	1	1	1	1	1
PF13631	Cytochrom_B_N_2	Cytochrome b(N-terminal)/b6/petB	1	1	1	1	3	1	1	1	1	0	1	1	1	1	1	1	1	1	1	1	1	1	1
PF13641	Glyco_tranf_2_3	Glycosyltransferase like family 2	1	1	1	1	0	1	1	1	2	3	2	1	3	2	2	2	3	1	2	1	2	1	1
PF13717	zinc_ribbon_4	zinc-ribbon domain	0	1	5	5	3	3	2	5	5	4	3	4	4	3	3	5	4	3	4	3	4	5	3
PF13740	ACT_6	ACT domain	1	1	1	1	1	1	1	0	1	1	1	1	1	1	1	1	1	1	1	1	1	1	1
PF13793	Pribosyltran_N	N-terminal domain of ribose phosphate pyrophosphokinase	0	2	2	2	2	2	2	2	2	1	2	2	2	2	2	2	2	3	4	3	2	2	2
PF14370	Topo_C_assoc	C-terminal topoisomerase domain	1	1	1	1	1	1	1	0	1	1	1	1	1	1	1	1	1	1	1	1	1	1	2
PF14578	GTP_EFTU_D4	Elongation factor Tu domain 4	2	2	1	1	1	1	1	0	1	1	1	1	1	1	1	1	1	1	1	1	1	1	1
PF14833	NAD_binding_11	NAD-binding of NADP-dependent 3-hydroxyisobutyrate dehydrogenase	1	1	1	1	1	1	1	0	1	1	1	1	1	1	1	1	1	1	1	1	1	1	1
PF17755	UvrA_DNA-bind	UvrA DNA-binding domain	2	0	3	4	3	3	2	4	3	3	3	3	4	3	3	2	4	5	4	2	4	3	3
PF17757	UvrB_inter	UvrB interaction domain	2	2	2	3	2	1	2	2	0	1	2	2	2	2	3	2	2	2	2	3	2	2	1
PF17760	UvrA_inter	UvrA interaction domain	2	0	1	2	2	2	1	2	1	1	2	1	1	2	1	1	1	2	1	1	1	2	2
PF17900	Peptidase_M1_N	Peptidase M1 N-terminal domain	1	1	1	1	1	1	1	1	0	1	1	1	1	1	1	1	1	1	1	2	1	1	1
PF18822	CdvA	CdvA-like coiled-coil domain	1	2	1	1	1	1	1	0	1	1	1	1	1	1	1	1	1	1	1	1	1	2	1
PF00205	TPP_enzyme_M	Thiamine pyrophosphate enzyme, central domain	1	1	3	1	1	3	0	1	1	1	3	3	2	3	1	4	2	4	3	1	2	2	1
PF00211	Guanylate_cyc	Adenylate and Guanylate cyclase catalytic domain	2	1	3	1	4	2	0	1	1	1	2	4	5	7	3	4	5	6	3	1	3	5	3
PF00230	MIP	Major intrinsic protein	2	2	1	3	2	2	0	2	2	1	1	2	2	2	2	2	2	2	2	2	2	2	2
PF00338	Ribosomal_S10	Ribosomal protein S10p/S20e	1	1	1	1	1	1	0	1	1	1	1	1	1	1	1	1	1	1	1	1	1	1	1
PF00923	TAL_FSA	Transaldolase/Fructose-6-phosphate aldolase	1	1	1	1	1	1	0	1	1	1	1	1	1	1	1	1	1	1	1	1	1	1	1
PF01048	PNP_UDP_1	Phosphorylase superfamily	1	1	1	1	1	1	0	1	1	1	1	1	1	1	1	1	1	1	1	1	1	1	1
PF01300	Sua5_yciO_yrdC	Telomere recombination	1	1	1	1	1	1	0	1	1	1	1	1	1	1	1	1	1	1	3	1	1	1	1
PF01487	DHquinase_I	Type I 3-dehydroquinase	1	1	1	1	1	1	0	1	1	1	1	1	1	1	1	1	1	1	1	1	1	1	1
PF01959	DHQS	3-dehydroquinate synthase II	1	1	1	1	1	1	0	1	1	1	1	1	1	1	1	1	1	1	1	1	1	1	1
PF02776	TPP_enzyme_N	Thiamine pyrophosphate enzyme, N-terminal TPP binding domain	2	2	2	2	2	2	0	2	3	4	2	3	4	2	2	4	4	5	2	2	4	4	3
PF02926	THUMP	THUMP domain	1	1	2	1	3	3	0	1	2	1	1	2	3	2	3	1	3	3	2	1	2	1	3
PF02978	SRP_SPB	Signal peptide binding domain	1	2	3	3	1	3	0	1	1	2	3	3	3	3	1	2	3	1	2	3	3	3	3
PF03143	GTP_EFTU_D3	Elongation factor Tu C-terminal domain	1	1	1	1	1	1	0	1	1	1	1	1	1	1	1	1	1	1	1	1	1	1	1
PF03464	eRF1_2	eRF1 domain 2	1	2	2	3	3	4	0	1	2	1	4	3	2	5	3	2	2	3	3	3	3	5	5
PF03692	CxxCxxCC	Putative zinc- or iron-chelating domain	1	1	2	4	3	4	0	5	3	3	2	2	3	5	2	2	3	3	2	1	3	2	4
PF09376	NurA	NurA domain	1	2	1	1	1	1	0	1	1	1	1	1	1	2	1	1	1	1	1	2	1	1	1
PF13646	HEAT_2	HEAT repeats	2	4	5	5	6	4	0	2	2	4	8	8	4	6	6	7	4	7	5	4	6	6	4
PF16886	ATP-synt_ab_Xtn	ATPsynthase alpha/beta subunit N-term extension	1	1	1	1	1	1	0	1	1	1	1	1	1	1	1	1	1	1	1	1	1	1	1
PF16897	MMR_HSR1_Xtn	C-terminal region of MMR_HSR1 domain	1	1	1	1	1	1	0	1	1	1	1	1	1	1	1	1	1	1	3	1	1	1	1
PF00210	Ferritin	Ferritin-like domain	2	3	2	2	2	2	0	2	2	1	2	2	2	2	3	2	2	3	3	3	3	2	2
PF00215	OMPdecase	Orotidine 5'-phosphate decarboxylase / HUMPS family	1	1	1	1	1	1	0	1	1	1	1	1	1	1	1	1	1	1	1	1	1	1	1
PF00218	IGPS	Indole-3-glycerol phosphate synthase	1	1	1	2	2	1	0	1	1	1	1	2	1	1	1	1	1	1	1	1	2	1	1
PF00288	GHMP_kinases_N	GHMP kinases N terminal domain	7	6	5	5	5	5	0	4	4	5	5	5	6	5	5	4	6	4	5	7	6	4	4
PF00466	Ribosomal_L10	Ribosomal protein L10	1	1	2	1	3	1	0	1	1	1	2	2	2	2	3	2	2	2	2	3	2	1	1
PF00480	ROK	ROK family	1	1	1	1	1	1	0	1	1	1	1	1	1	1	1	1	1	1	1	1	1	1	1
PF00582	Usp	Universal stress protein family	2	1	14	1	7	9	0	2	2	1	5	10	9	16	8	14	9	15	14	4	16	15	1
PF00687	Ribosomal_L1	Ribosomal protein L1p/L10e family	1	1	1	1	1	1	0	1	1	1	1	1	1	1	1	1	1	1	1	1	1	1	1
PF00881	Nitroreductase	Nitroreductase family	1	1	5	1	5	4	0	3	3	2	4	9	6	5	7	4	6	5	5	3	7	7	4
PF01061	ABC2_membrane	ABC-2 type transporter	2	4	4	4	4	4	0	2	4	4	2	3	4	4	4	4	4	4	4	4	6	4	4
PF01255	Prenyltransf	Putative undecaprenyl diphosphate synthase	1	1	1	1	1	1	0	1	1	1	1	1	1	1	1	1	1	1	1	1	1	1	1
PF01379	Porphobil_deam	Porphobilinogen deaminase, dipyromethane cofactor binding domain	1	1	2	1	1	1	0	1	1	1	2	2	1	1	1	1	1	1	1	1	2	1	1
PF01381	HTH_3	Helix-turn-helix	2	4	2	2	2	4	0	3	2	2	2	4	2	2	2	2	2	2	2	3	2	2	4
PF01656	CbiA	CobQ/CobB/MinD/ParA nucleotide binding domain	2	1	1	3	4	2	0	1	1	1	2	2	2	2	3	2	2	2	1	2	2	2	2
PF01676	Metalloenzyme	Metalloenzyme superfamily	1	1	1	1	1	1	0	1	1	1	1	1	1	1	1	1	1	1	1	1	1	1	1
PF01791	DeoC	DeoC/LacD family aldolase	2	2	2	2	2	2	0	2	2	2	1	2	2	2	2	2	2	1	2	2	2	3	2
PF01865	PhoU_div	Protein of unknown function DUF47	1	1	1	2	2	1	0	1	1	1	1	1	2	2	2	2	2	2	2	2	1	1	2
PF02222	ATP-grasp	ATP-grasp domain	1	1	1	2	1	1	0	2	1	2	1	1	2	2	1	2	2	2	1	1	2	2	1
PF02654	CobS	Cobalamin-5-phosphate synthase	1	1	1	1	1	1	0	1	1	1	1	1	1	1	1	1	1	1	1	1	1	1	1
PF02878	PGM_PMM_I	Phosphoglucomutase/phosphomannomutase, alpha/beta/alpha domain I	3	3	3	2	2	3	0	2	3	2	1	3	2	2	2	2	2	5	2	2	2	2	4
PF03186	CobD_Cbib	CobD/Cbib protein	1	1	1	1	1	1	0	1	1	1	1	1	1	1	1	1	1	1	2	1	1	1	1
PF03190	Thioredox_DsbH	Protein of unknown function, DUF255	1	1	1	1	1	1	0	1	1	1	1	1	1	1	1	1	1	1	1	1	1	1	1
PF03587	EMG1	EMG1/NEP1 methyltransferase	1	1	1	1	1	1	0	1	1	1	1	1	1	1	1	1	1	1	1	1	1	1	1
PF03745	DUF309	Domain of unknown function (DUF309)	1	2	1	1	1	1	0	1	1	1	1	1	1	1	1	1	1	1	1	1	1	1	1
PF03900	Porphobil_deamC	Porphobilinogen deaminase, C-terminal domain	1	1	1	1	1	1	0	1	1	1	1	1	1	1	1	1	1	1	1	1	1	1	2
PF04126	Cyclophil_like	Cyclophilin-like	1	1	2	1	2	1	0	1	1	1	1	2	2	2	1	2	2	2	1	1	2	2	1
PF04135	Nop10p	Nucleolar RNA-binding protein, Nop10p family	1	1	1	1	1	1	0	1	1	1	1	1	1	1	1	2	1	1	1	1	1	1	1
PF05833	FbpA	Fibronectin-binding protein A N-terminus (FbpA)	1	1	1	1	1	1	0	1	1	1	1	1	1	1	1	1	1	1	1	1	1	1	1
PF06677	Auto_anti-p27	Sjogren's syndrome/scleroderma autoantigen 1 (Autoantigen p27)	1	1	1	1	2	1	0	1	1	1	1	1	1	3	2	1	1	1	1	1	1	2	1
PF08241	Methyltransf_11	Methyltransferase domain	2	2	2	4	2	3	0	2	1	7	2	4	1	4	4	6	1	3	4	1	1	5	2
PF08282	Hydrolase_3	haloacid dehalogenase-like hydrolase	2	2	2	4	5	2	0	2	7	2	3	2	2	2	2	3	2	2	3	5	2	2	2
PF08501	Shikimate_dh_N	Shikimate dehydrogenase substrate binding domain	2	1	2	2	1	2	0	2	1	1	2	1	1	1	2	1	1	1	2	2	1	1	2
PF08544	GHMP_kinases_C	GHMP kinases C terminal	2	5	3	4	4	3	0	2	2	5	5	3	4	3	3	3	4	3	3	4	5	4	3
PF10143	PhosphMutase	2,3-bisphosphoglycerate-independent phosphoglycerate mutase	2	1	1	1	1	1	0	2	2	1	1	1	2	1	1	2	2	2	1	1	2	2	1
PF12704	MacB_PCD	MacB-like periplasmic core domain	1	1	2	1	3	1	0	1	1	1	1	1	1	1	1	1	1	1	1	1	2	1	1
PF13382	Adenine_deam_C	Adenine deaminase C-terminal domain	1	1	1	1	1	1	0	1	1	1	1	1	1	1	1	2	1	2	1	2	1	1	2
PF13714	PEP_mutase	Phosphoenolpyruvate phosphomutase	1	1	1	1	1	1	0	1	2	2	1	2	1	1	1	1	1	2	1	1	1	1	2
PF16661	Lactamase_B_6	Metallo-beta-lactamase superfamily domain	1	1	1	1	1	1	0	2	1	1	2	2	1	2	1	1	1	1	2	2	2	2	2
PF17769	PurK_C	Phosphoribosylaminoimidazole carboxylase C-terminal domain	1	1	1	1	1	1	0	1	2	2	1	1	1	2	1	1	1	1	1	1	1	1	1
PF17777	RL10P_insert	Insertion domain in 60S ribosomal protein L10P	2	1	1	1	1	2	0	1	1	1	1	2	1	1	1	1	1	1	1	1	1	2	2
PF17805	AsnC_trans_reg2	AsnC-like ligand binding domain	3	2	2	2	2	2	0	2	2	2	2	2	2	2	2	3	2	3	2	3	2	2	2
PF00334	NDK	Nucleoside diphosphate kinase	1	1	1	1	1	1	1	0	1	1	1	1	1	1	1	1	0	1	1	1	1	1	1
PF01171	ATP_bind_3	PP-loop family	1	1	2	1	1	1	1	0	1	1	1	1	1	1	1	0	1	1	1	1	1	1	1
PF01321	Creatinase_N	Creatinase/Prolidase N-terminal domain	1	1	1	1	1	1	1	1	1	1	0	1	1	1	0	1	1	1	1	1	1	1	1
PF02412	TSP_3	Thrombospondin type 3 repeat	86	38	0	52	67	25	81	76	14	92	72	83	88	89	91	60	88	75	6	0	70	95	25
PF02834	LigT_PEase	LigT like Phosphoesterase	2	2	2	2	2	2	2	2	3	0	2	2	2	2	3	2	2	2	2	2	2	2	0
PF02919	Topoisom_I_N	Eukaryotic DNA topoisomerase I, DNA binding fragment	1	2	4	3	2	3	1	0	2	2	1	3	3	3	1	0	3	2	3	2	3	2	1
PF02965	Met_synt_B12	Vitamin B12 dependent methionine synthase, activation domain	1	1	1	1	1	1	1	1	1	0	1	1	1	1	1	0	1	1	3	1	1	1	1
PF08439	Peptidase_M3_N	Oligopeptidase F	0	2	2	2	2	2	1	3	3	2	3	0	2	2	3	2	2	2	1	4	2	2	2
PF09369	DUF1998	Domain of unknown function (DUF1998)	2	3	2	1	1	2	1	1	1	0	2	1	2	2	1	1	2	1	1	0	1	2	2
PF10397	ADSL_C	Adenylosuccinate lyase C-terminus	1	1	1	1	1	1	1	0	1	1	1	1	1	1	1	1	1	1	0	1	1	1	1
PF12681	Glyoxalase_2	Glyoxalase-like domain	0	1	1	1	1	1	1	1	1	1	1	1	1	1	1	1	1	1	0	1	1	1	1
PF13656	RNA_pol_L_2	RNA polymerase Rpb3/Rpb11 dimerisation domain	1	0	1	1	1	1	1	1	1	1	1	1	1	1	0	1	1	1	1	1	1	1	1
PF01950	FBPase_3	Fructose-1,6-bisphosphatase	1	1	1	1	1	1	0	1	1	1	1	1	1	1	1	0	1	1	1	1	1	1	1
PF00496	SBP_bac_5	Bacterial extracellular solute-binding proteins, family 5 Middle	3	14	3	3	2	3	0	3	3	2	3	3	3	3	3	0	3	3	3	2	3	3	3
PF00584	SecE	SecE/Sec61-gamma subunits of protein translocation complex	1	1	1	1	1	1	0	1	1	1	1	1	1	1	1	1	1	1	0	1	1	1	1
PF09851	SHOCT	Short C-terminal domain	3	5	6	6	5	2	0	4	2	3	2	3	6	3	2	4	6	6	1	0	7	10	1
PF14698	ASL_C2	Argininosuccinate lyase C-terminal	1	2	1	2	2	2	0	1	1	1	2	2	1	1	0	1	1	1	1	2	2	1	1
PF18317	SDH_C	Shikimate 5'-dehydrogenase C-terminal domain	1	1	1	1	1	1	0	1	1	1	1	1	1	1	1	0	1	1	1	1	1	1	1
PF01368	DHH	DHH family	1	1	2	1	1	2	2	2	2	0	1	2	0	2	1	1	1	1	1	1	0	1	1
PF01494	FAD_binding_3	FAD binding domain	0	1	1	3	2	3	2	3	3	1	2	2	2	3	0	1	2	1	0	3	3	3	4
PF04266	ASCH	ASCH domain	1	1	2	1	1	1	1	1	1	0	2	1	1	0	1	1	1	1	1	1	1	0	1
PF01842	ACT	ACT domain	2	3	2	2	2	0	3	4	4	4	1	2	0	1	4	3	0	4	3	2	0	1	2
PF00702	Hydrolase	haloacid dehalogenase-like hydrolase	2	3	1	3	2	4	0	2	2	2	2	1	1	0	2	0	1	2	2	1	1	0	2
PF01269	Fibrillarin	Fibrillarin	1	1	1	1	1	1	0	1	1	1	1	1	0	0	1	1	0	1	1	1	1	1	1
PF01351	RNase_HII	Ribonuclease HII	1	1	1	1	1	1	0	1	2	1	1	1	0	0	1	1	0	1	1	1	1	1	1
PF02005	TRM	N2,N2-dimethylguanosine tRNA methyltransferase	1	1	1	1	1	1	0	1	1	1	1	1	0	0	1	1	0	1	1	1	1	1	1
PF04032	Rpr2	RNAse P Rpr2/Rpp21/SNM1 subunit domain	1	1	1	1	0	1	1	1	1	3	1	0	0	1	1	0	0	0	1	3	1	1	1
PF10518	TAT_signal	TAT (twin-arginine translocation) pathway signal sequence	1	2	0	1	1	1	1	1	1	1	1	0	0	1	0	1	0	1	0	0	0	1	0
PF02492	cobW	CobW/HypB/UreG, nucleotide-binding domain	1	1	2	2	1	1	0	2	1	1	2	0	0	1	2	0	0	0	0	0	1	0	2
PF00092	VWA	von Willebrand factor type A domain	0	2	4	2	2	3	2	1	2	0	3	3	3	5	3	2	3	1	1	3	1	5	3
PF00899	ThiF	ThiF family	1	3	2	1	2	0	1	1	1	2	0	1	2	2	1	2	2	1	1	1	2	2	2
PF00902	TatC	Sec-independent protein translocase protein (TatC)	1	1	1	1	1	1	1	1	1	0	0	1	1	1	1	1	1	1	1	1	1	1	1
PF01008	IF-2B	Initiation factor 2 subunit family	1	1	1	1	1	1	1	0	0	1	1	1	1	1	1	2	1	2	1	1	1	1	1
PF01177	Asp_Glu_race	Asp/Glu/Hydantoin racemase	0	1	1	0	1	1	1	1	1	1	1	1	1	1	1	2	1	1	1	1	1	1	1
PF01557	FAA_hydrolase	Fumarylacetoacetate (FAA) hydrolase family	1	0	1	1	1	1	1	0	1	1	1	1	1	1	1	1	1	1	1	1	1	1	1
PF01810	LysE	LysE type translocator	0	0	2	1	1	1	1	1	1	1	1	1	1	1	1	1	1	1	1	1	1	1	1
PF01813	ATP-synt_D	ATP synthase subunit D	1	1	1	1	1	1	1	0	1	0	1	1	1	1	1	1	1	1	1	1	1	1	1
PF01912	eIF-6	eIF-6 family	1	1	1	1	1	1	1	0	0	1	1	1	1	1	1	1	1	1	1	1	1	1	1
PF01944	SpoIIM	Stage II sporulation protein M	1	1	1	1	0	2	1	1	1	0	1	2	1	2	1	3	1	2	1	1	1	2	1
PF02616	SMC_ScpA	Segregation and condensation protein ScpA	2	0	2	2	2	2	2	4	2	0	2	2	2	2	2	2	2	2	2	2	2	2	2
PF03483	B3_4	B3/4 domain	1	1	1	1	1	1	1	0	0	1	1	1	1	1	2	1	1	1	1	1	1	1	1
PF03484	B5	tRNA synthetase B5 domain	2	2	2	2	2	2	2	0	0	2	2	2	2	2	2	2	2	2	3	3	2	2	3
PF03685	UPF0147	Uncharacterised protein family (UPF0147)	1	1	1	1	1	1	1	0	0	1	1	1	1	1	1	1	1	1	1	1	1	1	1
PF04894	Nre_N	Archaeal Nre, N-terminal	1	1	1	1	1	1	1	0	1	1	0	1	1	1	1	1	1	1	1	1	1	1	1
PF04895	Nre_C	Archaeal Nre, C-terminal	1	1	1	1	1	1	1	0	1	1	0	1	1	1	1	1	1	1	1	1	1	1	1
PF05402	PqqD	Coenzyme PQQ synthesis protein D (PqqD)	1	1	1	1	1	1	1	0	0	1	1	1	1	1	1	1	1	1	1	1	1	1	1
PF05496	RuvB_N	Holliday junction DNA helicase RuvB P-loop domain	1	3	4	3	2	1	2	0	0	1	1	2	2	2	3	3	2	2	1	1	2	1	1
PF12172	DUF35_N	Rubredoxin-like zinc ribbon domain (DUF35_N)	2	0	2	1	2	2	1	1	1	0	2	1	2	2	2	1	2	2	1	1	1	1	1
PF12705	PDDEXK_1	PD-(D/E)XK nuclease superfamily	5	1	2	1	2	1	2	0	0	4	1	1	1	2	1	1	1	2	3	2	1	1	2
PF13238	AAA_18	AAA domain	2	1	2	1	2	3	3	0	0	4	3	1	2	2	4	3	2	4	6	4	2	2	3
PF13474	SnoaL_3	SnoaL-like domain	0	1	1	1	0	1	1	1	1	1	1	1	1	1	1	1	1	1	2	1	1	2	1
PF13616	Rotamase_3	PPIC-type PPIASE domain	1	1	1	1	1	0	1	0	1	1	1	1	1	1	1	1	1	1	1	1	1	1	1
PF13840	ACT_7	ACT domain	2	0	3	3	3	2	2	2	2	0	3	3	3	3	1	1	3	1	3	2	3	3	2
PF16906	Ribosomal_L26	Ribosomal proteins L26 eukaryotic, L24P archaeal	1	1	0	1	1	1	1	1	1	1	0	1	1	1	1	1	1	1	1	1	2	1	1
PF17759	tRNA_synthFbeta	Phenylalanyl tRNA synthetase beta chain CLM domain	1	1	2	2	3	2	1	0	0	1	2	2	2	2	2	2	2	2	1	2	2	2	2
PF01297	ZnuA	Zinc-uptake complex component A periplasmic	1	2	0	1	1	1	0	1	1	1	2	3	1	1	1	1	2	1	1	1	3	1	1
PF01588	tRNA_bind	Putative tRNA binding domain	0	1	1	1	1	1	0	1	1	1	1	1	1	1	1	1	1	1	1	1	1	1	1
PF01981	PTH2	Peptidyl-tRNA hydrolase PTH2	1	1	1	1	1	1	0	0	1	1	1	1	1	1	1	1	1	1	1	1	1	1	1
PF03328	HpcH_HpaI	HpcH/HpaI aldolase/citrate lyase family	1	1	1	1	1	1	0	1	0	1	1	1	1	1	1	1	1	1	1	2	2	1	1
PF06026	Rib_5-P_isom_A	Ribose 5-phosphate isomerase A (phosphoriboisomerase A)	1	1	1	1	1	1	0	0	1	1	1	1	1	1	1	1	1	1	1	1	1	1	1
PF00254	FKBP_C	FKBP-type peptidyl-prolyl cis-trans isomerase	0	1	1	2	1	1	0	2	1	2	1	1	1	1	2	2	1	2	2	1	1	1	2
PF00290	Trp_syntA	Tryptophan synthase alpha chain	1	1	1	1	1	1	0	1	0	1	1	1	1	1	1	1	1	1	1	1	1	1	1
PF00501	AMP-binding	AMP-binding enzyme	0	1	2	2	2	2	0	1	2	2	2	3	2	2	2	2	2	3	1	1	2	3	2
PF00543	P-II	Nitrogen regulatory protein P-II	1	1	6	2	4	4	0	2	2	0	3	5	6	8	5	5	6	7	7	2	4	6	3
PF00662	Proton_antipo_N	NADH-Ubiquinone oxidoreductase (complex I), chain 5 N-terminus	3	2	3	2	3	3	0	1	1	0	3	2	3	3	6	1	3	3	3	2	2	1	2
PF00808	CBFD_NFYB_HMF	Histone-like transcription factor (CBF/NF-Y) and archaeal histone	1	1	1	1	1	1	0	1	0	1	1	1	1	1	1	1	1	1	1	1	1	1	1
PF00950	ABC-3	ABC 3 transport family	1	1	1	1	1	1	0	1	1	0	1	3	1	1	1	1	2	1	1	1	3	1	1
PF01015	Ribosomal_S3Ae	Ribosomal S3Ae family	1	1	1	1	1	1	0	1	1	0	1	1	1	1	1	1	1	1	1	1	1	1	1
PF01026	TatD_DNase	TatD related DNase	1	1	1	1	1	1	0	1	0	1	1	1	1	1	2	1	1	1	1	1	1	1	3
PF01207	Dus	Dihydrouridine synthase (Dus)	0	1	1	1	1	1	0	1	1	1	1	1	1	1	1	1	1	1	1	1	1	2	1
PF01282	Ribosomal_S24e	Ribosomal protein S24e	1	1	1	1	1	1	0	1	0	1	1	1	1	1	1	1	1	1	1	1	1	1	1
PF01408	GFO_IDH_MocA	Oxidoreductase family, NAD-binding Rossmann fold	1	1	1	1	3	2	0	1	0	6	1	6	2	1	1	2	2	2	3	2	1	3	2
PF02277	DBI_PRT	Phosphoribosyltransferase	1	1	1	1	1	1	0	1	1	0	1	1	1	1	1	1	1	1	1	1	1	1	1
[truncated: 1,123 more rows]

[truncated: 3 more sheets: Table S11 PFAM in article, Table S12 SEED Vitamins, Table S13 SEED P metabolism]
